# Supplementary material for: Evolutionary history of zoogeographical regions surrounding the Tibetan Plateau
Source: Commun Biol. 2020 Jul 31;3:415. doi: 10.1038/s42003-020-01154-2 (PMC7395132; doi:10.1038/s42003-020-01154-2)
Supplement: Supplementary file 2 — Supplementary Data 1 [file 42003_2020_1154_MOESM2_ESM.xlsx]

## Sheet: checklist
NO	Class	Genus	Species	Tip
1	amphibian	Allopaa	Allopaa hazarensis	Allopaa_hazarensis
2	amphibian	Amolops	Amolops aniqiaoensis	Amolops_aniqiaoensis
3	amphibian	Amolops	Amolops archotaphus	Amolops_archotaphus
4	amphibian	Amolops	Amolops assamensis	Amolops_assamensis
5	amphibian	Amolops	Amolops bellulus	Amolops_bellulus
6	amphibian	Amolops	Amolops caelumnoctis	Amolops_caelumnoctis
7	amphibian	Amolops	Amolops chakrataensis	Amolops_chakrataensis
8	amphibian	Amolops	Amolops chunganensis	Amolops_chunganensis
9	amphibian	Amolops	Amolops compotrix	Amolops_compotrix
10	amphibian	Amolops	Amolops cremnobatus	Amolops_cremnobatus
11	amphibian	Amolops	Amolops cucae	Amolops_cucae
12	amphibian	Amolops	Amolops daiyunensis	Amolops_daiyunensis
13	amphibian	Amolops	Amolops formosus	Amolops_formosus
14	amphibian	Amolops	Amolops gerbillus	Amolops_gerbillus
15	amphibian	Amolops	Amolops granulosus	Amolops_granulosus
16	amphibian	Amolops	Amolops hongkongensis	Amolops_hongkongensis
17	amphibian	Amolops	Amolops iriodes	Amolops_iriodes
18	amphibian	Amolops	Amolops jaunsari	Amolops_jaunsari
19	amphibian	Amolops	Amolops jinjiangensis	Amolops_jinjiangensis
20	amphibian	Amolops	Amolops kangtingensis	Amolops_kangtingensis
21	amphibian	Amolops	Amolops kaulbacki	Amolops_kaulbacki
22	amphibian	Amolops	Amolops larutensis	Amolops_larutensis
23	amphibian	Amolops	Amolops liangshanensis	Amolops_liangshanensis
24	amphibian	Amolops	Amolops lifanensis	Amolops_lifanensis
25	amphibian	Amolops	Amolops loloensis	Amolops_loloensis
26	amphibian	Amolops	Amolops longimanus	Amolops_longimanus
27	amphibian	Amolops	Amolops mantzorum	Amolops_mantzorum
28	amphibian	Amolops	Amolops marmoratus	Amolops_marmoratus
29	amphibian	Amolops	Amolops medogensis	Amolops_medogensis
30	amphibian	Amolops	Amolops mengyangensis	Amolops_mengyangensis
31	amphibian	Amolops	Amolops minutus	Amolops_minutus
32	amphibian	Amolops	Amolops monticola	Amolops_monticola
33	amphibian	Amolops	Amolops panhai	Amolops_panhai
34	amphibian	Amolops	Amolops ricketti	Amolops_ricketti
35	amphibian	Amolops	Amolops spinapectoralis	Amolops_spinapectoralis
36	amphibian	Amolops	Amolops splendissimus	Amolops_splendissimus
37	amphibian	Amolops	Amolops tuberodepressus	Amolops_tuberodepressus
38	amphibian	Amolops	Amolops viridimaculatus	Amolops_viridimaculatus
39	amphibian	Amolops	Amolops vitreus	Amolops_vitreus
40	amphibian	Amolops	Amolops wuyiensis	Amolops_wuyiensis
41	amphibian	Andrias	Andrias davidianus	Andrias_davidianus
42	amphibian	Ansonia	Ansonia endauensis	Ansonia_endauensis
43	amphibian	Ansonia	Ansonia inthanon	Ansonia_inthanon
44	amphibian	Ansonia	Ansonia jeetsukumarani	Ansonia_jeetsukumarani
45	amphibian	Ansonia	Ansonia kraensis	Ansonia_kraensis
46	amphibian	Ansonia	Ansonia latiffi	Ansonia_latiffi
47	amphibian	Ansonia	Ansonia latirostra	Ansonia_latirostra
48	amphibian	Ansonia	Ansonia malayana	Ansonia_malayana
49	amphibian	Ansonia	Ansonia siamensis	Ansonia_siamensis
50	amphibian	Babina	Babina adenopleura	Babina_adenopleura
51	amphibian	Babina	Babina chapaensis	Babina_chapaensis
52	amphibian	Babina	Babina daunchina	Babina_daunchina
53	amphibian	Babina	Babina lini	Babina_lini
54	amphibian	Babina	Babina pleuraden	Babina_pleuraden
55	amphibian	Batrachuperus	Batrachuperus karlschmidti	Batrachuperus_karlschmidti
56	amphibian	Batrachuperus	Batrachuperus londongensis	Batrachuperus_londongensis
57	amphibian	Batrachuperus	Batrachuperus pinchonii	Batrachuperus_pinchonii
58	amphibian	Batrachuperus	Batrachuperus tibetanus	Batrachuperus_tibetanus
59	amphibian	Batrachuperus	Batrachuperus yenyuanensis	Batrachuperus_yenyuanensis
60	amphibian	Bombina	Bombina bombina	Bombina_bombina
61	amphibian	Bombina	Bombina lichuanensis	Bombina_lichuanensis
62	amphibian	Bombina	Bombina orientalis	Bombina_orientalis
63	amphibian	Brachytarsophrys	Brachytarsophrys carinense	Brachytarsophrys_carinense
64	amphibian	Brachytarsophrys	Brachytarsophrys chuannanensis	Brachytarsophrys_chuannanensis
65	amphibian	Brachytarsophrys	Brachytarsophrys feae	Brachytarsophrys_feae
66	amphibian	Brachytarsophrys	Brachytarsophrys intermedia	Brachytarsophrys_intermedia
67	amphibian	Brachytarsophrys	Brachytarsophrys platyparietus	Brachytarsophrys_platyparietus
68	amphibian	Bufo	Bufo ailaoanus	Bufo_ailaoanus
69	amphibian	Bufo	Bufo aspinius	Bufo_aspinius
70	amphibian	Bufo	Bufo bufo	Bufo_bufo
71	amphibian	Bufo	Bufo cryptotympanicus	Bufo_cryptotympanicus
72	amphibian	Bufo	Bufo eichwaldi	Bufo_eichwaldi
73	amphibian	Bufo	Bufo gargarizans	Bufo_gargarizans
74	amphibian	Bufo	Bufo kabischi	Bufo_kabischi
75	amphibian	Bufo	Bufo minshanicus	Bufo_minshanicus
76	amphibian	Bufo	Bufo pageoti	Bufo_pageoti
77	amphibian	Bufo	Bufo stejnegeri	Bufo_stejnegeri
78	amphibian	Bufo	Bufo tibetanus	Bufo_tibetanus
79	amphibian	Bufo	Bufo tuberculatus	Bufo_tuberculatus
80	amphibian	Bufo	Bufo verrucosissimus	Bufo_verrucosissimus
81	amphibian	Bufo	Bufo wolongensis	Bufo_wolongensis
82	amphibian	Bufoides	Bufoides meghalayanus	Bufoides_meghalayanus
83	amphibian	Bufotes	Pseudepidalea latastii	Bufotes_latastii
84	amphibian	Bufotes	Pseudepidalea luristanica	Bufotes_luristanicus
85	amphibian	Bufotes	Pseudepidalea oblonga	Bufotes_oblongus
86	amphibian	Bufotes	Pseudepidalea pseudoraddei	Bufotes_pseudoraddei
87	amphibian	Bufotes	Pseudepidalea turanensis	Bufotes_turanensis
88	amphibian	Bufotes	Pseudepidalea variabilis	Bufotes_variabilis
89	amphibian	Bufotes	Pseudepidalea viridis	Bufotes_viridis
90	amphibian	Bufotes	Pseudepidalea zamdaensis	Bufotes_zamdaensis
91	amphibian	Bufotes	Pseudepidalea zugmayeri	Bufotes_zugmayeri
92	amphibian	Calluella	Calluella guttulata	Calluella_guttulata
93	amphibian	Calluella	Calluella minuta	Calluella_minuta
94	amphibian	Calluella	Calluella yunnanensis	Calluella_yunnanensis
95	amphibian	Caudacaecilia	Ichthyophis larutensis	Caudacaecilia_larutensis
96	amphibian	Chaperina	Chaperina fusca	Chaperina_fusca
97	amphibian	Chikila	Chikila fulleri	Chikila_fulleri
98	amphibian	Chiromantis	Chiromantis cherrapunjiae	Chiromantis_cherrapunjiae
99	amphibian	Chiromantis	Chiromantis doriae	Chiromantis_doriae
100	amphibian	Chiromantis	Chiromantis dudhwaensis	Chiromantis_dudhwaensis
101	amphibian	Chiromantis	Chiromantis hansenae	Chiromantis_hansenae
102	amphibian	Chiromantis	Chiromantis nongkhorensis	Chiromantis_nongkhorensis
103	amphibian	Chiromantis	Chiromantis punctatus	Chiromantis_punctatus
104	amphibian	Chiromantis	Chiromantis samkosensis	Chiromantis_samkosensis
105	amphibian	Chiromantis	Chiromantis shyamrupus	Chiromantis_shyamrupus
106	amphibian	Chiromantis	Chiromantis simus	Chiromantis_simus
107	amphibian	Chiromantis	Chiromantis vittatus	Chiromantis_vittatus
108	amphibian	Chrysopaa	Chrysopaa sternosignata	Chrysopaa_sternosignata
109	amphibian	Clinotarsus	Clinotarsus alticola	Clinotarsus_alticola
110	amphibian	Clinotarsus	Clinotarsus curtipes	Clinotarsus_curtipes
111	amphibian	Cynops	Cynops chenggongensis	Cynops_chenggongensis
112	amphibian	Cynops	Cynops cyanurus	Cynops_cyanurus
113	amphibian	Cynops	Cynops orientalis	Cynops_orientalis
114	amphibian	Cynops	Cynops orphicus	Cynops_orphicus
115	amphibian	Cynops	Cynops wolterstorffi	Cynops_wolterstorffi
116	amphibian	Duttaphrynus	Duttaphrynus beddomii	Duttaphrynus_beddomii
117	amphibian	Duttaphrynus	Duttaphrynus brevirostris	Duttaphrynus_brevirostris
118	amphibian	Duttaphrynus	Duttaphrynus crocus	Duttaphrynus_crocus
119	amphibian	Duttaphrynus	Duttaphrynus himalayanus	Duttaphrynus_himalayanus
120	amphibian	Duttaphrynus	Duttaphrynus hololius	Duttaphrynus_hololius
121	amphibian	Duttaphrynus	Duttaphrynus melanostictus	Duttaphrynus_melanostictus
122	amphibian	Duttaphrynus	Duttaphrynus microtympanum	Duttaphrynus_microtympanum
123	amphibian	Duttaphrynus	Duttaphrynus olivaceus	Duttaphrynus_olivaceus
124	amphibian	Duttaphrynus	Duttaphrynus parietalis	Duttaphrynus_parietalis
125	amphibian	Duttaphrynus	Duttaphrynus scaber	Duttaphrynus_scaber
126	amphibian	Duttaphrynus	Duttaphrynus silentvalleyensis	Duttaphrynus_silentvalleyensis
127	amphibian	Duttaphrynus	Duttaphrynus stomaticus	Duttaphrynus_stomaticus
128	amphibian	Duttaphrynus	Duttaphrynus stuarti	Duttaphrynus_stuarti
129	amphibian	Euphlyctis	Euphlyctis cyanophlyctis	Euphlyctis_cyanophlyctis
130	amphibian	Euphlyctis	Euphlyctis ghoshi	Euphlyctis_ghoshi
131	amphibian	Euphlyctis	Euphlyctis hexadactylus	Euphlyctis_hexadactylus
132	amphibian	Feihyla	Feihyla palpebralis	Feihyla_palpebralis
133	amphibian	Fejervarya	Zakerana brevipalmata	Fejervarya_brevipalmata
134	amphibian	Fejervarya	Fejervarya cancrivora	Fejervarya_cancrivora
135	amphibian	Fejervarya	Zakerana keralensis	Fejervarya_keralensis
136	amphibian	Fejervarya	Fejervarya limnocharis	Fejervarya_limnocharis
137	amphibian	Fejervarya	Fejervarya multistriata	Fejervarya_multistriata
138	amphibian	Fejervarya	Zakerana murthii	Fejervarya_murthii
139	amphibian	Fejervarya	Zakerana mysorensis	Fejervarya_mysorensis
140	amphibian	Fejervarya	Zakerana nepalensis	Fejervarya_nepalensis
141	amphibian	Fejervarya	Zakerana nilagirica	Fejervarya_nilagirica
142	amphibian	Fejervarya	Fejervarya orissaensis	Fejervarya_orissaensis
143	amphibian	Fejervarya	Zakerana parambikulamana	Fejervarya_parambikulamana
144	amphibian	Fejervarya	Zakerana pierrei	Fejervarya_pierrei
145	amphibian	Fejervarya	Fejervarya raja	Fejervarya_raja
146	amphibian	Fejervarya	Zakerana rufescens	Fejervarya_rufescens
147	amphibian	Fejervarya	Minervarya sahyadris	Fejervarya_sahyadris
148	amphibian	Fejervarya	Zakerana sauriceps	Fejervarya_sauriceps
149	amphibian	Fejervarya	Zakerana syhadrensis	Fejervarya_syhadrensis
150	amphibian	Fejervarya	Zakerana teraiensis	Fejervarya_teraiensis
151	amphibian	Fejervarya	Fejervarya triora	Fejervarya_triora
152	amphibian	Gegeneophis	Gegeneophis carnosus	Gegeneophis_carnosus
153	amphibian	Gegeneophis	Gegeneophis danieli	Gegeneophis_danieli
154	amphibian	Gegeneophis	Gegeneophis goaensis	Gegeneophis_goaensis
155	amphibian	Gegeneophis	Gegeneophis madhavai	Gegeneophis_madhavai
156	amphibian	Gegeneophis	Gegeneophis mhadeiensis	Gegeneophis_mhadeiensis
157	amphibian	Gegeneophis	Gegeneophis ramaswamii	Gegeneophis_ramaswamii
158	amphibian	Gegeneophis	Gegeneophis seshachari	Gegeneophis_seshachari
159	amphibian	Ghatixalus	Ghatixalus asterops	Ghatixalus_asterops
160	amphibian	Ghatixalus	Ghatixalus variabilis	Ghatixalus_variabilis
161	amphibian	Ghatophryne	Ghatophryne ornata	Ghatophryne_ornata
162	amphibian	Ghatophryne	Ghatophryne rubigina	Ghatophryne_rubigina
163	amphibian	Glandirana	Glandirana minima	Glandirana_minima
164	amphibian	Glyphoglossus	Glyphoglossus molossus	Glyphoglossus_molossus
165	amphibian	Gracilixalus	Kurixalus carinensis	Gracilixalus_carinensis
166	amphibian	Gracixalus	Kurixalus ananjevae	Gracixalus_ananjevae
167	amphibian	Gracixalus	Gracixalus gracilipes	Gracixalus_gracilipes
168	amphibian	Gracixalus	Gracixalus jinxiuensis	Gracixalus_jinxiuensis
169	amphibian	Gracixalus	Gracixalus medogensis	Gracixalus_medogensis
170	amphibian	Gracixalus	Gracixalus supercornutus	Gracixalus_supercornutus
171	amphibian	Hoplobatrachus	Hoplobatrachus crassus	Hoplobatrachus_crassus
172	amphibian	Hoplobatrachus	Hoplobatrachus rugulosus	Hoplobatrachus_rugulosus
173	amphibian	Hoplobatrachus	Hoplobatrachus tigerinus	Hoplobatrachus_tigerinus
174	amphibian	Hyla	Hyla annectans	Hyla_annectans
175	amphibian	Hyla	Hyla arborea	Hyla_arborea
176	amphibian	Hyla	Hyla chinensis	Hyla_chinensis
177	amphibian	Hyla	Hyla immaculata	Hyla_immaculata
178	amphibian	Hyla	Hyla japonica	Hyla_japonica
179	amphibian	Hyla	Hyla sanchiangensis	Hyla_sanchiangensis
180	amphibian	Hyla	Hyla savignyi	Hyla_savignyi
181	amphibian	Hyla	Hyla simplex	Hyla_simplex
182	amphibian	Hyla	Hyla suweonensis	Hyla_suweonensis
183	amphibian	Hyla	Hyla tsinlingensis	Hyla_tsinlingensis
184	amphibian	Hyla	Hyla zhaopingensis	Hyla_zhaopingensis
185	amphibian	Hylarana	Hylarana attigua	Hylarana_attigua
186	amphibian	Hylarana	Hylarana aurantiaca	Hylarana_aurantiaca
187	amphibian	Hylarana	Hylarana banjarana	Hylarana_banjarana
188	amphibian	Hylarana	Hylarana baramica	Hylarana_baramica
189	amphibian	Hylarana	Hylarana chitwanensis	Hylarana_chitwanensis
190	amphibian	Hylarana	Hylarana cubitalis	Hylarana_cubitalis
191	amphibian	Hylarana	Hylarana erythraea	Hylarana_erythraea
192	amphibian	Hylarana	Hylarana faber	Hylarana_faber
193	amphibian	Hylarana	Hylarana garoensis	Hylarana_garoensis
194	amphibian	Hylarana	Hylarana glandulosa	Hylarana_glandulosa
195	amphibian	Hylarana	Hylarana guentheri	Hylarana_guentheri
196	amphibian	Hylarana	Humerana humeralis	Hylarana_humeralis
197	amphibian	Hylarana	Hylarana laterimaculata	Hylarana_laterimaculata
198	amphibian	Hylarana	Hylarana latouchii	Hylarana_latouchii
199	amphibian	Hylarana	Hylarana leptoglossa	Hylarana_leptoglossa
200	amphibian	Hylarana	Hylarana luctuosa	Hylarana_luctuosa
201	amphibian	Hylarana	Hylarana macrodactyla	Hylarana_macrodactyla
202	amphibian	Hylarana	Hylarana malabarica	Hylarana_malabarica
203	amphibian	Hylarana	Hylarana maosonensis	Hylarana_maosonensis
204	amphibian	Hylarana	Hylarana margariana	Hylarana_margariana
205	amphibian	Hylarana	Hylarana milleti	Hylarana_milleti
206	amphibian	Hylarana	Humerana miopus	Hylarana_miopus
207	amphibian	Hylarana	Hylarana montivaga	Hylarana_montivaga
208	amphibian	Hylarana	Hylarana mortenseni	Hylarana_mortenseni
209	amphibian	Hylarana	Hylarana nicobariensis	Hylarana_nicobariensis
210	amphibian	Hylarana	Hylarana nigrovittata	Hylarana_nigrovittata
211	amphibian	Hylarana	Humerana oatesii	Hylarana_oatesii
212	amphibian	Hylarana	Hylarana picturata	Hylarana_picturata
213	amphibian	Hylarana	Hylarana raniceps	Hylarana_raniceps
214	amphibian	Hylarana	Hylarana scutigera	Hylarana_scutigera
215	amphibian	Hylarana	Hylarana siberu	Hylarana_siberu
216	amphibian	Hylarana	Hylarana signata	Hylarana_signata
217	amphibian	Hylarana	Hylarana taipehensis	Hylarana_taipehensis
218	amphibian	Hylarana	Hylarana temporalis	Hylarana_temporalis
219	amphibian	Hylarana	Hylarana tytleri	Hylarana_tytleri
220	amphibian	Hynobius	Hynobius amjiensis	Hynobius_amjiensis
221	amphibian	Hynobius	Hynobius chinensis	Hynobius_chinensis
222	amphibian	Hynobius	Hynobius guabangshanensis	Hynobius_guabangshanensis
223	amphibian	Hynobius	Hynobius leechii	Hynobius_leechii
224	amphibian	Hynobius	Hynobius maoershanensis	Hynobius_maoershanensis
225	amphibian	Hynobius	Hynobius quelpaertensis	Hynobius_quelpaertensis
226	amphibian	Hynobius	Hynobius tsuensis	Hynobius_tsuensis
227	amphibian	Hynobius	Hynobius turkestanicus	Hynobius_turkestanicus
228	amphibian	Hynobius	Hynobius yangi	Hynobius_yangi
229	amphibian	Hynobius	Hynobius yiwuensis	Hynobius_yiwuensis
230	amphibian	Ichthyophis	Ichthyophis acuminatus	Ichthyophis_acuminatus
231	amphibian	Ichthyophis	Ichthyophis bannanicus	Ichthyophis_bannanicus
232	amphibian	Ichthyophis	Ichthyophis beddomei	Ichthyophis_beddomei
233	amphibian	Ichthyophis	Ichthyophis bombayensis	Ichthyophis_bombayensis
234	amphibian	Ichthyophis	Ichthyophis garoensis	Ichthyophis_garoensis
235	amphibian	Ichthyophis	Ichthyophis husaini	Ichthyophis_husaini
236	amphibian	Ichthyophis	Ichthyophis khumhzi	Ichthyophis_khumhzi
237	amphibian	Ichthyophis	Ichthyophis kodaguensis	Ichthyophis_kodaguensis
238	amphibian	Ichthyophis	Ichthyophis kohtaoensis	Ichthyophis_kohtaoensis
239	amphibian	Ichthyophis	Ichthyophis longicephalus	Ichthyophis_longicephalus
240	amphibian	Ichthyophis	Ichthyophis moustakius	Ichthyophis_moustakius
241	amphibian	Ichthyophis	Ichthyophis sendenyu	Ichthyophis_sendenyu
242	amphibian	Ichthyophis	Ichthyophis sikkimensis	Ichthyophis_sikkimensis
243	amphibian	Ichthyophis	Ichthyophis supachaii	Ichthyophis_supachaii
244	amphibian	Ichthyophis	Ichthyophis tricolor	Ichthyophis_tricolor
245	amphibian	Ichthyophis	Ichthyophis youngorum	Ichthyophis_youngorum
246	amphibian	Indirana	Indirana beddomii	Indirana_beddomii
247	amphibian	Indirana	Indirana brachytarsus	Indirana_brachytarsus
248	amphibian	Indirana	Indirana diplosticta	Indirana_diplosticta
249	amphibian	Indirana	Indirana gundia	Indirana_gundia
250	amphibian	Indirana	Indirana leithii	Indirana_leithii
251	amphibian	Indirana	Indirana leptodactyla	Indirana_leptodactyla
252	amphibian	Indirana	Indirana longicrus	Indirana_longicrus
253	amphibian	Indirana	Indirana phrynoderma	Indirana_phrynoderma
254	amphibian	Indirana	Indirana semipalmata	Indirana_semipalmata
255	amphibian	Indirana	Indirana tenuilingua	Indirana_tenuilingua
256	amphibian	Indotyphlus	Indotyphlus battersbyi	Indotyphlus_battersbyi
257	amphibian	Indotyphlus	Indotyphlus maharashtraensis	Indotyphlus_maharashtraensis
258	amphibian	Ingerana	Ingerana alpina	Ingerana_alpina
259	amphibian	Ingerana	Ingerana borealis	Ingerana_borealis
260	amphibian	Ingerana	Ingerana liui	Ingerana_liui
261	amphibian	Ingerana	Ingerana medogensis	Ingerana_medogensis
262	amphibian	Ingerana	Ingerana reticulata	Ingerana_reticulata
263	amphibian	Ingerana	Ingerana tasanae	Ingerana_tasanae
264	amphibian	Ingerana	Ingerana tenasserimensis	Ingerana_tenasserimensis
265	amphibian	Ingerana	Ingerana xizangensis	Ingerana_xizangensis
266	amphibian	Ingerophrynus	Ingerophrynus galeatus	Ingerophrynus_galeatus
267	amphibian	Ingerophrynus	Ingerophrynus gollum	Ingerophrynus_gollum
268	amphibian	Ingerophrynus	Ingerophrynus kumquat	Ingerophrynus_kumquat
269	amphibian	Ingerophrynus	Ingerophrynus macrotis	Ingerophrynus_macrotis
270	amphibian	Ingerophrynus	Ingerophrynus parvus	Ingerophrynus_parvus
271	amphibian	Ingerophrynus	Ingerophrynus quadriporcatus	Ingerophrynus_quadriporcatus
272	amphibian	Kalophrynus	Kalophrynus interlineatus	Kalophrynus_interlineatus
273	amphibian	Kalophrynus	Kalophrynus menglienicus	Kalophrynus_menglienicus
274	amphibian	Kalophrynus	Kalophrynus orangensis	Kalophrynus_orangensis
275	amphibian	Kalophrynus	Kalophrynus palmatissimus	Kalophrynus_palmatissimus
276	amphibian	Kalophrynus	Kalophrynus pleurostigma	Kalophrynus_pleurostigma
277	amphibian	Kalophrynus	Kalophrynus robinsoni	Kalophrynus_robinsoni
278	amphibian	Kaloula	Kaloula assamensis	Kaloula_assamensis
279	amphibian	Kaloula	Kaloula aureata	Kaloula_aureata
280	amphibian	Kaloula	Kaloula baleata	Kaloula_baleata
281	amphibian	Kaloula	Kaloula borealis	Kaloula_borealis
282	amphibian	Kaloula	Kaloula mediolineata	Kaloula_mediolineata
283	amphibian	Kaloula	Kaloula pulchra	Kaloula_pulchra
284	amphibian	Kaloula	Kaloula rugifera	Kaloula_rugifera
285	amphibian	Kaloula	Kaloula taprobanica	Kaloula_taprobanica
286	amphibian	Kaloula	Kaloula verrucosa	Kaloula_verrucosa
287	amphibian	Karsenia	Karsenia koreana	Karsenia_koreana
288	amphibian	Kurixalus	Kurixalus appendiculatus	Kurixalus_appendiculatus
289	amphibian	Kurixalus	Kurixalus baliogaster	Kurixalus_baliogaster
290	amphibian	Kurixalus	Kurixalus banaensis	Kurixalus_banaensis
291	amphibian	Kurixalus	Kurixalus bisacculus	Kurixalus_bisacculus
292	amphibian	Kurixalus	Kurixalus naso	Kurixalus_naso
293	amphibian	Kurixalus	Kurixalus odontotarsus	Kurixalus_odontotarsus
294	amphibian	Kurixalus	Kurixalus verrucosus	Kurixalus_verrucosus
295	amphibian	Laotriton	Laotriton laoensis	Laotriton_laoensis
296	amphibian	Leptobrachium	Leptobrachium ailaonicum	Leptobrachium_ailaonicum
297	amphibian	Leptobrachium	Leptobrachium banae	Leptobrachium_banae
298	amphibian	Leptobrachium	Leptobrachium boringii	Leptobrachium_boringii
299	amphibian	Leptobrachium	Leptobrachium buchardi	Leptobrachium_buchardi
300	amphibian	Leptobrachium	Leptobrachium chapaense	Leptobrachium_chapaense
301	amphibian	Leptobrachium	Leptobrachium hendricksoni	Leptobrachium_hendricksoni
302	amphibian	Leptobrachium	Leptobrachium huashen	Leptobrachium_huashen
303	amphibian	Leptobrachium	Leptobrachium leishanense	Leptobrachium_leishanense
304	amphibian	Leptobrachium	Leptobrachium liui	Leptobrachium_liui
305	amphibian	Leptobrachium	Leptobrachium mouhoti	Leptobrachium_mouhoti
306	amphibian	Leptobrachium	Leptobrachium ngoclinhense	Leptobrachium_ngoclinhense
307	amphibian	Leptobrachium	Leptobrachium nigrops	Leptobrachium_nigrops
308	amphibian	Leptobrachium	Leptobrachium promustache	Leptobrachium_promustache
309	amphibian	Leptobrachium	Leptobrachium pullum	Leptobrachium_pullum
310	amphibian	Leptobrachium	Leptobrachium smithi	Leptobrachium_smithi
311	amphibian	Leptobrachium	Leptobrachium xanthospilum	Leptobrachium_xanthospilum
312	amphibian	Leptolalax	Leptolalax alpinus	Leptolalax_alpinus
313	amphibian	Leptolalax	Leptolalax bourreti	Leptolalax_bourreti
314	amphibian	Leptolalax	Leptolalax fuliginosus	Leptolalax_fuliginosus
315	amphibian	Leptolalax	Leptolalax gracilis	Leptolalax_gracilis
316	amphibian	Leptolalax	Leptolalax heteropus	Leptolalax_heteropus
317	amphibian	Leptolalax	Leptolalax liui	Leptolalax_liui
318	amphibian	Leptolalax	Leptolalax melanoleucus	Leptolalax_melanoleucus
319	amphibian	Leptolalax	Leptolalax nahangensis	Leptolalax_nahangensis
320	amphibian	Leptolalax	Leptolalax oshanensis	Leptolalax_oshanensis
321	amphibian	Leptolalax	Leptolalax pelodytoides	Leptolalax_pelodytoides
322	amphibian	Leptolalax	Leptolalax pluvialis	Leptolalax_pluvialis
323	amphibian	Leptolalax	Leptolalax solus	Leptolalax_solus
324	amphibian	Leptolalax	Leptolalax sungi	Leptolalax_sungi
325	amphibian	Leptolalax	Leptolalax tuberosus	Leptolalax_tuberosus
326	amphibian	Leptolalax	Leptolalax ventripunctatus	Leptolalax_ventripunctatus
327	amphibian	Leptophryne	Leptophryne borbonica	Leptophryne_borbonica
328	amphibian	Limnonectes	Limnonectes blythii	Limnonectes_blythii
329	amphibian	Limnonectes	Limnonectes dabanus	Limnonectes_dabanus
330	amphibian	Limnonectes	Limnonectes doriae	Limnonectes_doriae
331	amphibian	Limnonectes	Limnonectes fujianensis	Limnonectes_fujianensis
332	amphibian	Limnonectes	Limnonectes gyldenstolpei	Limnonectes_gyldenstolpei
333	amphibian	Limnonectes	Limnonectes hascheanus	Limnonectes_hascheanus
334	amphibian	Limnonectes	Limnonectes khammonensis	Limnonectes_khammonensis
335	amphibian	Limnonectes	Limnonectes khasianus	Limnonectes_khasianus
336	amphibian	Limnonectes	Limnonectes kohchangae	Limnonectes_kohchangae
337	amphibian	Limnonectes	Limnonectes kuhlii	Limnonectes_kuhlii
338	amphibian	Limnonectes	Limnonectes laticeps	Limnonectes_laticeps
339	amphibian	Limnonectes	Limnonectes macrognathus	Limnonectes_macrognathus
340	amphibian	Limnonectes	Limnonectes malesianus	Limnonectes_malesianus
341	amphibian	Limnonectes	Limnonectes mawlyndipi	Limnonectes_mawlyndipi
342	amphibian	Limnonectes	Limnonectes nitidus	Limnonectes_nitidus
343	amphibian	Limnonectes	Limnonectes paramacrodon	Limnonectes_paramacrodon
344	amphibian	Limnonectes	Limnonectes plicatellus	Limnonectes_plicatellus
345	amphibian	Limnonectes	Limnonectes poilani	Limnonectes_poilani
346	amphibian	Limnonectes	Limnonectes shompenorum	Limnonectes_shompenorum
347	amphibian	Limnonectes	Limnonectes tweediei	Limnonectes_tweediei
348	amphibian	Lissotriton	Lissotriton vulgaris	Lissotriton_vulgaris
349	amphibian	Liua	Liua shihi	Liua_shihi
350	amphibian	Liua	Liua tsinpaensis	Liua_tsinpaensis
351	amphibian	Liuixalus	Liuixalus romeri	Liuixalus_romeri
352	amphibian	Megophrys	Megophrys nasuta	Megophrys_nasuta
353	amphibian	Melanobatrachus	Melanobatrachus indicus	Melanobatrachus_indicus
354	amphibian	Metaphrynella	Metaphrynella pollicaris	Metaphrynella_pollicaris
355	amphibian	Micrixalus	Micrixalus elegans	Micrixalus_elegans
356	amphibian	Micrixalus	Micrixalus fuscus	Micrixalus_fuscus
357	amphibian	Micrixalus	Micrixalus gadgili	Micrixalus_gadgili
358	amphibian	Micrixalus	Micrixalus kottigeharensis	Micrixalus_kottigeharensis
359	amphibian	Micrixalus	Micrixalus narainensis	Micrixalus_narainensis
360	amphibian	Micrixalus	Micrixalus nudis	Micrixalus_nudis
361	amphibian	Micrixalus	Micrixalus phyllophilus	Micrixalus_phyllophilus
362	amphibian	Micrixalus	Micrixalus saxicola	Micrixalus_saxicola
363	amphibian	Micrixalus	Micrixalus silvaticus	Micrixalus_silvaticus
364	amphibian	Micrixalus	Micrixalus swamianus	Micrixalus_swamianus
365	amphibian	Micrixalus	Micrixalus thampii	Micrixalus_thampii
366	amphibian	Microhyla	Microhyla annamensis	Microhyla_annamensis
367	amphibian	Microhyla	Microhyla annectens	Microhyla_annectens
368	amphibian	Microhyla	Microhyla berdmorei	Microhyla_berdmorei
369	amphibian	Microhyla	Microhyla butleri	Microhyla_butleri
370	amphibian	Microhyla	Microhyla erythropoda	Microhyla_erythropoda
371	amphibian	Microhyla	Microhyla fissipes	Microhyla_fissipes
372	amphibian	Microhyla	Microhyla fusca	Microhyla_fusca
373	amphibian	Microhyla	Microhyla heymonsi	Microhyla_heymonsi
374	amphibian	Microhyla	Microhyla mantheyi	Microhyla_mantheyi
375	amphibian	Microhyla	Microhyla marmorata	Microhyla_marmorata
376	amphibian	Microhyla	Microhyla mixtura	Microhyla_mixtura
377	amphibian	Microhyla	Microhyla nanapollexa	Microhyla_nanapollexa
378	amphibian	Microhyla	Microhyla ornata	Microhyla_ornata
379	amphibian	Microhyla	Microhyla palmipes	Microhyla_palmipes
380	amphibian	Microhyla	Microhyla picta	Microhyla_picta
381	amphibian	Microhyla	Microhyla pulchra	Microhyla_pulchra
382	amphibian	Microhyla	Microhyla pulverata	Microhyla_pulverata
383	amphibian	Microhyla	Microhyla rubra	Microhyla_rubra
384	amphibian	Microhyla	Microhyla sholigari	Microhyla_sholigari
385	amphibian	Microhyla	Microhyla superciliaris	Microhyla_superciliaris
386	amphibian	Micryletta	Micryletta inornata	Micryletta_inornata
387	amphibian	Nanorana	Nanorana aenea	Nanorana_aenea
388	amphibian	Nanorana	Nanorana annandalii	Nanorana_annandalii
389	amphibian	Nanorana	Nanorana arnoldi	Nanorana_arnoldi
390	amphibian	Nanorana	Nanorana blanfordii	Nanorana_blanfordii
391	amphibian	Nanorana	Nanorana conaensis	Nanorana_conaensis
392	amphibian	Nanorana	Nanorana ercepeae	Nanorana_ercepeae
393	amphibian	Nanorana	Nanorana feae	Nanorana_feae
394	amphibian	Nanorana	Nanorana liebigii	Nanorana_liebigii
395	amphibian	Nanorana	Nanorana maculosa	Nanorana_maculosa
396	amphibian	Nanorana	Nanorana medogensis	Nanorana_medogensis
397	amphibian	Nanorana	Nanorana minica	Nanorana_minica
398	amphibian	Nanorana	Nanorana mokokchungensis	Nanorana_mokokchungensis
399	amphibian	Nanorana	Nanorana parkeri	Nanorana_parkeri
400	amphibian	Nanorana	Nanorana pleskei	Nanorana_pleskei
401	amphibian	Nanorana	Nanorana polunini	Nanorana_polunini
402	amphibian	Nanorana	Nanorana quadranus	Nanorana_quadranus
403	amphibian	Nanorana	Nanorana rarica	Nanorana_rarica
404	amphibian	Nanorana	Nanorana rostandi	Nanorana_rostandi
405	amphibian	Nanorana	Nanorana taihangnica	Nanorana_taihangnica
406	amphibian	Nanorana	Nanorana unculuanus	Nanorana_unculuanus
407	amphibian	Nanorana	Nanorana ventripunctata	Nanorana_ventripunctata
408	amphibian	Nanorana	Nanorana vicina	Nanorana_vicina
409	amphibian	Nanorana	Nanorana yunnanensis	Nanorana_yunnanensis
410	amphibian	Nasikabatrachus	Nasikabatrachus sahyadrensis	Nasikabatrachus_sahyadrensis
411	amphibian	Nyctibatrachus	Nyctibatrachus aliciae	Nyctibatrachus_aliciae
412	amphibian	Nyctibatrachus	Nyctibatrachus beddomii	Nyctibatrachus_beddomii
413	amphibian	Nyctibatrachus	Nyctibatrachus dattatreyaensis	Nyctibatrachus_dattatreyaensis
414	amphibian	Nyctibatrachus	Nyctibatrachus deccanensis	Nyctibatrachus_deccanensis
415	amphibian	Nyctibatrachus	Nyctibatrachus humayuni	Nyctibatrachus_humayuni
416	amphibian	Nyctibatrachus	Nyctibatrachus karnatakaensis	Nyctibatrachus_karnatakaensis
417	amphibian	Nyctibatrachus	Nyctibatrachus kempholeyensis	Nyctibatrachus_kempholeyensis
418	amphibian	Nyctibatrachus	Nyctibatrachus major	Nyctibatrachus_major
419	amphibian	Nyctibatrachus	Nyctibatrachus minimus	Nyctibatrachus_minimus
420	amphibian	Nyctibatrachus	Nyctibatrachus minor	Nyctibatrachus_minor
421	amphibian	Nyctibatrachus	Nyctibatrachus petraeus	Nyctibatrachus_petraeus
422	amphibian	Nyctibatrachus	Nyctibatrachus sanctipalustris	Nyctibatrachus_sanctipalustris
423	amphibian	Nyctibatrachus	Nyctibatrachus sylvaticus	Nyctibatrachus_sylvaticus
424	amphibian	Nyctibatrachus	Nyctibatrachus vasanthi	Nyctibatrachus_vasanthi
425	amphibian	Nyctixalus	Nyctixalus pictus	Nyctixalus_pictus
426	amphibian	Occidozyga	Occidozyga laevis	Occidozyga_laevis
427	amphibian	Occidozyga	Occidozyga lima	Occidozyga_lima
428	amphibian	Occidozyga	Occidozyga magnapustulosa	Occidozyga_magnapustulosa
429	amphibian	Occidozyga	Occidozyga martensii	Occidozyga_martensii
430	amphibian	Occidozyga	Occidozyga vittata	Occidozyga_vittata
431	amphibian	Odorrana	Odorrana absita	Odorrana_absita
432	amphibian	Odorrana	Odorrana andersonii	Odorrana_andersonii
433	amphibian	Odorrana	Odorrana anlungensis	Odorrana_anlungensis
434	amphibian	Odorrana	Odorrana aureola	Odorrana_aureola
435	amphibian	Odorrana	Odorrana bacboensis	Odorrana_bacboensis
436	amphibian	Odorrana	Odorrana banaorum	Odorrana_banaorum
437	amphibian	Odorrana	Odorrana bolavensis	Odorrana_bolavensis
438	amphibian	Odorrana	Odorrana chapaensis	Odorrana_chapaensis
439	amphibian	Odorrana	Odorrana chloronota	Odorrana_chloronota
440	amphibian	Odorrana	Odorrana exiliversabilis	Odorrana_exiliversabilis
441	amphibian	Odorrana	Odorrana gigatympana	Odorrana_gigatympana
442	amphibian	Odorrana	Odorrana grahami	Odorrana_grahami
443	amphibian	Odorrana	Odorrana graminea	Odorrana_graminea
444	amphibian	Odorrana	Odorrana hejiangensis	Odorrana_hejiangensis
445	amphibian	Odorrana	Odorrana hosii	Odorrana_hosii
446	amphibian	Odorrana	Odorrana indeprensa	Odorrana_indeprensa
447	amphibian	Odorrana	Odorrana jingdongensis	Odorrana_jingdongensis
448	amphibian	Odorrana	Odorrana junlianensis	Odorrana_junlianensis
449	amphibian	Odorrana	Odorrana khalam	Odorrana_khalam
450	amphibian	Odorrana	Odorrana kuangwuensis	Odorrana_kuangwuensis
451	amphibian	Odorrana	Odorrana leporipes	Odorrana_leporipes
452	amphibian	Odorrana	Odorrana livida	Odorrana_livida
453	amphibian	Odorrana	Odorrana lungshengensis	Odorrana_lungshengensis
454	amphibian	Odorrana	Odorrana margaretae	Odorrana_margaretae
455	amphibian	Odorrana	Odorrana mawphlangensis	Odorrana_mawphlangensis
456	amphibian	Odorrana	Odorrana monjerai	Odorrana_monjerai
457	amphibian	Odorrana	Odorrana morafkai	Odorrana_morafkai
458	amphibian	Odorrana	Odorrana nasica	Odorrana_nasica
459	amphibian	Odorrana	Odorrana orba	Odorrana_orba
460	amphibian	Odorrana	Odorrana schmackeri	Odorrana_schmackeri
461	amphibian	Odorrana	Odorrana tiannanensis	Odorrana_tiannanensis
462	amphibian	Odorrana	Odorrana tormota	Odorrana_tormota
463	amphibian	Odorrana	Odorrana trankieni	Odorrana_trankieni
464	amphibian	Odorrana	Odorrana versabilis	Odorrana_versabilis
465	amphibian	Odorrana	Odorrana wuchuanensis	Odorrana_wuchuanensis
466	amphibian	Ombrana	Ombrana sikimensis	Ombrana_sikimensis
467	amphibian	Onychodactylus	Onychodactylus fischeri	Onychodactylus_fischeri
468	amphibian	Ophryophryne	Ophryophryne gerti	Ophryophryne_gerti
469	amphibian	Ophryophryne	Ophryophryne hansi	Ophryophryne_hansi
470	amphibian	Ophryophryne	Ophryophryne microstoma	Ophryophryne_microstoma
471	amphibian	Ophryophryne	Ophryophryne pachyproctus	Ophryophryne_pachyproctus
472	amphibian	Ophryophryne	Ophryophryne synoria	Ophryophryne_synoria
473	amphibian	Oreolalax	Oreolalax chuanbeiensis	Oreolalax_chuanbeiensis
474	amphibian	Oreolalax	Oreolalax granulosus	Oreolalax_granulosus
475	amphibian	Oreolalax	Oreolalax jingdongensis	Oreolalax_jingdongensis
476	amphibian	Oreolalax	Oreolalax liangbeiensis	Oreolalax_liangbeiensis
477	amphibian	Oreolalax	Oreolalax lichuanensis	Oreolalax_lichuanensis
478	amphibian	Oreolalax	Oreolalax major	Oreolalax_major
479	amphibian	Oreolalax	Oreolalax multipunctatus	Oreolalax_multipunctatus
480	amphibian	Oreolalax	Oreolalax nanjiangensis	Oreolalax_nanjiangensis
481	amphibian	Oreolalax	Oreolalax omeimontis	Oreolalax_omeimontis
482	amphibian	Oreolalax	Oreolalax pingii	Oreolalax_pingii
483	amphibian	Oreolalax	Oreolalax popei	Oreolalax_popei
484	amphibian	Oreolalax	Oreolalax puxiongensis	Oreolalax_puxiongensis
485	amphibian	Oreolalax	Oreolalax rhodostigmatus	Oreolalax_rhodostigmatus
486	amphibian	Oreolalax	Oreolalax rugosus	Oreolalax_rugosus
487	amphibian	Oreolalax	Oreolalax schmidti	Oreolalax_schmidti
488	amphibian	Oreolalax	Oreolalax xiangchengensis	Oreolalax_xiangchengensis
489	amphibian	Pachyhynobius	Pachyhynobius shangchengensis	Pachyhynobius_shangchengensis
490	amphibian	Pachytriton	Pachytriton brevipes	Pachytriton_brevipes
491	amphibian	Paramesotriton	Paramesotriton caudopunctatus	Paramesotriton_caudopunctatus
492	amphibian	Paramesotriton	Paramesotriton chinensis	Paramesotriton_chinensis
493	amphibian	Paramesotriton	Paramesotriton deloustali	Paramesotriton_deloustali
494	amphibian	Paramesotriton	Paramesotriton fuzhongensis	Paramesotriton_fuzhongensis
495	amphibian	Paramesotriton	Paramesotriton guanxiensis	Paramesotriton_guanxiensis
496	amphibian	Paramesotriton	Paramesotriton hongkongensis	Paramesotriton_hongkongensis
497	amphibian	Pedostibes	Pedostibes hosii	Pedostibes_hosii
498	amphibian	Pedostibes	Pedostibes kempi	Pedostibes_kempi
499	amphibian	Pedostibes	Pedostibes tuberculosus	Pedostibes_tuberculosus
500	amphibian	Pelobates	Pelobates fuscus	Pelobates_fuscus
501	amphibian	Pelobates	Pelobates syriacus	Pelobates_syriacus
502	amphibian	Pelophryne	Pelophryne brevipes	Pelophryne_brevipes
503	amphibian	Pelophylax	Pelophylax chosenicus	Pelophylax_chosenicus
504	amphibian	Pelophylax	Pelophylax fukienensis	Pelophylax_fukienensis
505	amphibian	Pelophylax	Pelophylax hubeiensis	Pelophylax_hubeiensis
506	amphibian	Pelophylax	Pelophylax lessonae	Pelophylax_lessonae
507	amphibian	Pelophylax	Pelophylax nigromaculatus	Pelophylax_nigromaculatus
508	amphibian	Pelophylax	Pelophylax plancyi	Pelophylax_plancyi
509	amphibian	Pelophylax	Pelophylax ridibundus	Pelophylax_ridibundus
510	amphibian	Pelophylax	Pelophylax tenggerensis	Pelophylax_tenggerensis
511	amphibian	Pelophylax	Pelophylax terentievi	Pelophylax_terentievi
512	amphibian	Philautus	Philautus abditus	Philautus_abditus
513	amphibian	Philautus	Philautus cardamonus	Philautus_cardamonus
514	amphibian	Philautus	Philautus cinerascens	Philautus_cinerascens
515	amphibian	Philautus	Philautus garo	Philautus_garo
516	amphibian	Philautus	Philautus jerdonii	Philautus_jerdonii
517	amphibian	Philautus	Philautus kempiae	Philautus_kempiae
518	amphibian	Philautus	Philautus kempii	Philautus_kempii
519	amphibian	Philautus	Philautus maosonensis	Philautus_maosonensis
520	amphibian	Philautus	Philautus microdiscus	Philautus_microdiscus
521	amphibian	Philautus	Philautus namdaphaensis	Philautus_namdaphaensis
522	amphibian	Philautus	Philautus petersi	Philautus_petersi
523	amphibian	Philautus	Philautus petilus	Philautus_petilus
524	amphibian	Philautus	Philautus sanctisilvaticus	Philautus_sanctisilvaticus
525	amphibian	Philautus	Philautus similipalensis	Philautus_similipalensis
526	amphibian	Philautus	Philautus tytthus	Philautus_tytthus
527	amphibian	Philautus	Philautus vermiculatus	Philautus_vermiculatus
528	amphibian	Phrynella	Phrynella pulchra	Phrynella_pulchra
529	amphibian	Phrynoidis	Phrynoidis aspera	Phrynoidis_aspera
530	amphibian	Polypedates	Polypedates colletti	Polypedates_colletti
531	amphibian	Polypedates	Polypedates leucomystax	Polypedates_leucomystax
532	amphibian	Polypedates	Polypedates macrotis	Polypedates_macrotis
533	amphibian	Polypedates	Polypedates maculatus	Polypedates_maculatus
534	amphibian	Polypedates	Polypedates megacephalus	Polypedates_megacephalus
535	amphibian	Polypedates	Polypedates mutus	Polypedates_mutus
536	amphibian	Polypedates	Polypedates occidentalis	Polypedates_occidentalis
537	amphibian	Polypedates	Polypedates pseudocruciger	Polypedates_pseudocruciger
538	amphibian	Polypedates	Polypedates taeniatus	Polypedates_taeniatus
539	amphibian	Polypedates	Polypedates zed	Polypedates_zed
540	amphibian	Pseudobufo	Pseudobufo subasper	Pseudobufo_subasper
541	amphibian	Pseudohynobius	Pseudohynobius flavomaculatus	Pseudohynobius_flavomaculatus
542	amphibian	Pseudohynobius	Pseudohynobius kuankuoshuiensis	Pseudohynobius_kuankuoshuiensis
543	amphibian	Pseudohynobius	Pseudohynobius shuichengensis	Pseudohynobius_shuichengensis
544	amphibian	Pseudophilautus	Pseudophilautus amboli	Pseudophilautus_amboli
545	amphibian	Pseudophilautus	Raorchestes annandalii	Pseudophilautus_annandalii
546	amphibian	Pseudophilautus	Raorchestes chalazodes	Pseudophilautus_chalazodes
547	amphibian	Pseudophilautus	Pseudophilautus kani	Pseudophilautus_kani
548	amphibian	Pseudophilautus	Raorchestes sahai	Pseudophilautus_sahai
549	amphibian	Pseudophilautus	Raorchestes shillongensis	Pseudophilautus_shillongensis
550	amphibian	Pseudophilautus	Pseudophilautus wynaadensis	Pseudophilautus_wynaadensis
551	amphibian	Pterorana	Pterorana khare	Pterorana_khare
552	amphibian	Quasipaa	Quasipaa boulengeri	Quasipaa_boulengeri
553	amphibian	Quasipaa	Quasipaa exilispinosa	Quasipaa_exilispinosa
554	amphibian	Quasipaa	Quasipaa fasciculispina	Quasipaa_fasciculispina
555	amphibian	Quasipaa	Quasipaa jiulongensis	Quasipaa_jiulongensis
556	amphibian	Quasipaa	Quasipaa shini	Quasipaa_shini
557	amphibian	Quasipaa	Quasipaa spinosa	Quasipaa_spinosa
558	amphibian	Quasipaa	Quasipaa verrucospinosa	Quasipaa_verrucospinosa
559	amphibian	Quasipaa	Quasipaa yei	Quasipaa_yei
560	amphibian	Ramanella	Ramanella anamalaiensis	Ramanella_anamalaiensis
561	amphibian	Ramanella	Ramanella minor	Ramanella_minor
562	amphibian	Ramanella	Ramanella montana	Ramanella_montana
563	amphibian	Ramanella	Ramanella mormorata	Ramanella_mormorata
564	amphibian	Ramanella	Ramanella triangularis	Ramanella_triangularis
565	amphibian	Ramanella	Ramanella variegata	Ramanella_variegata
566	amphibian	Rana	Rana amurensis	Rana_amurensis
567	amphibian	Rana	Rana arvalis	Rana_arvalis
568	amphibian	Rana	Rana asiatica	Rana_asiatica
569	amphibian	Rana	Rana chaochiaoensis	Rana_chaochiaoensis
570	amphibian	Rana	Rana chensinensis	Rana_chensinensis
571	amphibian	Rana	Rana chevronta	Rana_chevronta
572	amphibian	Rana	Rana coreana	Rana_coreana
573	amphibian	Rana	Rana dybowskii	Rana_dybowskii
574	amphibian	Rana	Rana hanluica	Rana_hanluica
575	amphibian	Rana	Rana huanrensis	Rana_huanrensis
576	amphibian	Rana	Rana johnsi	Rana_johnsi
577	amphibian	Rana	Rana kukunoris	Rana_kukunoris
578	amphibian	Rana	Rana kunyuensis	Rana_kunyuensis
579	amphibian	Rana	Rana macrocnemis	Rana_macrocnemis
580	amphibian	Rana	Rana omeimontis	Rana_omeimontis
581	amphibian	Rana	Rana pseudodalmatina	Rana_pseudodalmatina
582	amphibian	Rana	Pseudorana sangzhiensis	Rana_sangzhiensis
583	amphibian	Rana	Rana shuchinae	Rana_shuchinae
584	amphibian	Rana	Rana temporaria	Rana_temporaria
585	amphibian	Rana	Rana tsushimensis	Rana_tsushimensis
586	amphibian	Rana	Pseudorana weiningensis	Rana_weiningensis
587	amphibian	Rana	Rana zhengi	Rana_zhengi
588	amphibian	Rana	Rana zhenhaiensis	Rana_zhenhaiensis
589	amphibian	Ranodon	Ranodon sibiricus	Ranodon_sibiricus
590	amphibian	Raorchestes	Raorchestes akroparallagi	Raorchestes_akroparallagi
591	amphibian	Raorchestes	Raorchestes anili	Raorchestes_anili
592	amphibian	Raorchestes	Raorchestes beddomii	Raorchestes_beddomii
593	amphibian	Raorchestes	Raorchestes bombayensis	Raorchestes_bombayensis
594	amphibian	Raorchestes	Raorchestes charius	Raorchestes_charius
595	amphibian	Raorchestes	Raorchestes chlorosomma	Raorchestes_chlorosomma
596	amphibian	Raorchestes	Raorchestes chotta	Raorchestes_chotta
597	amphibian	Raorchestes	Raorchestes chromasynchysi	Raorchestes_chromasynchysi
598	amphibian	Raorchestes	Raorchestes coonoorensis	Raorchestes_coonoorensis
599	amphibian	Raorchestes	Raorchestes dubois	Raorchestes_dubois
600	amphibian	Raorchestes	Raorchestes glandulosus	Raorchestes_glandulosus
601	amphibian	Raorchestes	Raorchestes griet	Raorchestes_griet
602	amphibian	Raorchestes	Raorchestes gryllus	Raorchestes_gryllus
603	amphibian	Raorchestes	Raorchestes kaikatti	Raorchestes_kaikatti
604	amphibian	Raorchestes	Raorchestes longchuanensis	Raorchestes_longchuanensis
605	amphibian	Raorchestes	Raorchestes luteolus	Raorchestes_luteolus
606	amphibian	Raorchestes	Raorchestes marki	Raorchestes_marki
607	amphibian	Raorchestes	Raorchestes menglaensis	Raorchestes_menglaensis
608	amphibian	Raorchestes	Raorchestes munnarensis	Raorchestes_munnarensis
609	amphibian	Raorchestes	Raorchestes nerostagona	Raorchestes_nerostagona
610	amphibian	Raorchestes	Raorchestes ochlandrae	Raorchestes_ochlandrae
611	amphibian	Raorchestes	Raorchestes parvulus	Raorchestes_parvulus
612	amphibian	Raorchestes	Raorchestes ponmudi	Raorchestes_ponmudi
613	amphibian	Raorchestes	Raorchestes resplendens	Raorchestes_resplendens
614	amphibian	Raorchestes	Raorchestes signatus	Raorchestes_signatus
615	amphibian	Raorchestes	Raorchestes sushili	Raorchestes_sushili
616	amphibian	Raorchestes	Raorchestes tinniens	Raorchestes_tinniens
617	amphibian	Raorchestes	Raorchestes travancoricus	Raorchestes_travancoricus
618	amphibian	Raorchestes	Raorchestes tuberohumerus	Raorchestes_tuberohumerus
619	amphibian	Rhacophorus	Rhacophorus annamensis	Rhacophorus_annamensis
620	amphibian	Rhacophorus	Rhacophorus bipunctatus	Rhacophorus_bipunctatus
621	amphibian	Rhacophorus	Rhacophorus gongshanensis	Rhacophorus_burmanus
622	amphibian	Rhacophorus	Rhacophorus calcadensis	Rhacophorus_calcadensis
623	amphibian	Rhacophorus	Rhacophorus calcaneus	Rhacophorus_calcaneus
624	amphibian	Rhacophorus	Rhacophorus chenfui	Rhacophorus_chenfui
625	amphibian	Rhacophorus	Rhacophorus cyanopunctatus	Rhacophorus_cyanopunctatus
626	amphibian	Rhacophorus	Rhacophorus dennysi	Rhacophorus_dennysi
627	amphibian	Rhacophorus	Rhacophorus dorsoviridis	Rhacophorus_dorsoviridis
628	amphibian	Rhacophorus	Rhacophorus duboisi	Rhacophorus_duboisi
629	amphibian	Rhacophorus	Rhacophorus dugritei	Rhacophorus_dugritei
630	amphibian	Rhacophorus	Rhacophorus exechopygus	Rhacophorus_exechopygus
631	amphibian	Rhacophorus	Rhacophorus feae	Rhacophorus_feae
632	amphibian	Rhacophorus	Rhacophorus helenae	Rhacophorus_helenae
633	amphibian	Rhacophorus	Rhacophorus hoanglienensis	Rhacophorus_hoanglienensis
634	amphibian	Rhacophorus	Rhacophorus hui	Rhacophorus_hui
635	amphibian	Rhacophorus	Rhacophorus hungfuensis	Rhacophorus_hungfuensis
636	amphibian	Rhacophorus	Rhacophorus jarujini	Rhacophorus_jarujini
637	amphibian	Rhacophorus	Rhacophorus kio	Rhacophorus_kio
638	amphibian	Rhacophorus	Rhacophorus lateralis	Rhacophorus_lateralis
639	amphibian	Rhacophorus	Rhacophorus malabaricus	Rhacophorus_malabaricus
640	amphibian	Rhacophorus	Rhacophorus maximus	Rhacophorus_maximus
641	amphibian	Rhacophorus	Rhacophorus minimus	Rhacophorus_minimus
642	amphibian	Rhacophorus	Rhacophorus nigropalmatus	Rhacophorus_nigropalmatus
643	amphibian	Rhacophorus	Rhacophorus nigropunctatus	Rhacophorus_nigropunctatus
644	amphibian	Rhacophorus	Rhacophorus notater	Rhacophorus_notater
645	amphibian	Rhacophorus	Rhacophorus omeimontis	Rhacophorus_omeimontis
646	amphibian	Rhacophorus	Rhacophorus orlovi	Rhacophorus_orlovi
647	amphibian	Rhacophorus	Rhacophorus pardalis	Rhacophorus_pardalis
648	amphibian	Rhacophorus	Rhacophorus prominanus	Rhacophorus_prominanus
649	amphibian	Rhacophorus	Rhacophorus pseudomalabaricus	Rhacophorus_pseudomalabaricus
650	amphibian	Rhacophorus	Rhacophorus puerensis	Rhacophorus_puerensis
651	amphibian	Rhacophorus	Rhacophorus reinwardtii	Rhacophorus_reinwardtii
652	amphibian	Rhacophorus	Rhacophorus rhodopus	Rhacophorus_rhodopus
653	amphibian	Rhacophorus	Rhacophorus robinsonii	Rhacophorus_robinsonii
654	amphibian	Rhacophorus	Rhacophorus suffry	Rhacophorus_suffry
655	amphibian	Rhacophorus	Rhacophorus translineatus	Rhacophorus_translineatus
656	amphibian	Rhacophorus	Rhacophorus tuberculatus	Rhacophorus_tuberculatus
657	amphibian	Rhacophorus	Rhacophorus turpes	Rhacophorus_turpes
658	amphibian	Rhacophorus	Rhacophorus vampyrus	Rhacophorus_vampyrus
659	amphibian	Rhacophorus	Rhacophorus verrucopus	Rhacophorus_verrucopus
660	amphibian	Salamandrella	Salamandrella keyserlingii	Salamandrella_keyserlingii
661	amphibian	Scutiger	Scutiger adungensis	Scutiger_adungensis
662	amphibian	Scutiger	Scutiger boulengeri	Scutiger_boulengeri
663	amphibian	Scutiger	Scutiger brevipes	Scutiger_brevipes
664	amphibian	Scutiger	Scutiger chintingensis	Scutiger_chintingensis
665	amphibian	Scutiger	Scutiger glandulatus	Scutiger_glandulatus
666	amphibian	Scutiger	Scutiger gongshanensis	Scutiger_gongshanensis
667	amphibian	Scutiger	Scutiger jiulongensis	Scutiger_jiulongensis
668	amphibian	Scutiger	Scutiger liupanensis	Scutiger_liupanensis
669	amphibian	Scutiger	Scutiger maculatus	Scutiger_maculatus
670	amphibian	Scutiger	Scutiger mammatus	Scutiger_mammatus
671	amphibian	Scutiger	Scutiger muliensis	Scutiger_muliensis
672	amphibian	Scutiger	Scutiger nepalensis	Scutiger_nepalensis
673	amphibian	Scutiger	Scutiger ningshanensis	Scutiger_ningshanensis
674	amphibian	Scutiger	Scutiger nyingchiensis	Scutiger_nyingchiensis
675	amphibian	Scutiger	Scutiger pingwuensis	Scutiger_pingwuensis
676	amphibian	Scutiger	Scutiger sikimmensis	Scutiger_sikimmensis
677	amphibian	Scutiger	Scutiger tuberculatus	Scutiger_tuberculatus
678	amphibian	Sphaerotheca	Sphaerotheca breviceps	Sphaerotheca_breviceps
679	amphibian	Sphaerotheca	Sphaerotheca dobsonii	Sphaerotheca_dobsonii
680	amphibian	Sphaerotheca	Sphaerotheca leucorhynchus	Sphaerotheca_leucorhynchus
681	amphibian	Sphaerotheca	Sphaerotheca maskeyi	Sphaerotheca_maskeyi
682	amphibian	Sphaerotheca	Sphaerotheca rolandae	Sphaerotheca_rolandae
683	amphibian	Sphaerotheca	Sphaerotheca swani	Sphaerotheca_swani
684	amphibian	Theloderma	Theloderma andersoni	Theloderma_andersoni
685	amphibian	Theloderma	Theloderma asperum	Theloderma_asperum
686	amphibian	Theloderma	Theloderma bicolor	Theloderma_bicolor
687	amphibian	Theloderma	Theloderma corticale	Theloderma_corticale
688	amphibian	Theloderma	Theloderma gordoni	Theloderma_gordoni
689	amphibian	Theloderma	Theloderma horridum	Theloderma_horridum
690	amphibian	Theloderma	Theloderma kwangsiense	Theloderma_kwangsiense
691	amphibian	Theloderma	Theloderma leporosum	Theloderma_leporosum
692	amphibian	Theloderma	Theloderma licin	Theloderma_licin
693	amphibian	Theloderma	Theloderma moloch	Theloderma_moloch
694	amphibian	Theloderma	Theloderma nagalandense	Theloderma_nagalandense
695	amphibian	Theloderma	Theloderma phrynoderma	Theloderma_phrynoderma
696	amphibian	Theloderma	Theloderma rhododiscus	Theloderma_rhododiscus
697	amphibian	Theloderma	Theloderma ryabovi	Theloderma_ryabovi
698	amphibian	Theloderma	Theloderma stellatum	Theloderma_stellatum
699	amphibian	Triturus	Triturus cristatus	Triturus_cristatus
700	amphibian	Triturus	Triturus karelinii	Triturus_karelinii
701	amphibian	Tylototriton	Tylototriton asperrimus	Tylototriton_asperrimus
702	amphibian	Tylototriton	Tylototriton kweichowensis	Tylototriton_kweichowensis
703	amphibian	Tylototriton	Tylototriton shanjing	Tylototriton_shanjing
704	amphibian	Tylototriton	Tylototriton taliangensis	Tylototriton_taliangensis
705	amphibian	Tylototriton	Tylototriton verrucosus	Tylototriton_verrucosus
706	amphibian	Tylototriton	Tylototriton vietnamensis	Tylototriton_vietnamensis
707	amphibian	Tylototriton	Tylototriton wenxianensis	Tylototriton_wenxianensis
708	amphibian	Uperodon	Uperodon globulosus	Uperodon_globulosus
709	amphibian	Uperodon	Uperodon systoma	Uperodon_systoma
710	amphibian	Uraeotyphlus	Uraeotyphlus gansi	Uraeotyphlus_gansi
711	amphibian	Uraeotyphlus	Uraeotyphlus interruptus	Uraeotyphlus_interruptus
712	amphibian	Uraeotyphlus	Uraeotyphlus malabaricus	Uraeotyphlus_malabaricus
713	amphibian	Uraeotyphlus	Uraeotyphlus menoni	Uraeotyphlus_menoni
714	amphibian	Uraeotyphlus	Uraeotyphlus narayani	Uraeotyphlus_narayani
715	amphibian	Uraeotyphlus	Uraeotyphlus oommeni	Uraeotyphlus_oommeni
716	amphibian	Uraeotyphlus	Uraeotyphlus oxyurus	Uraeotyphlus_oxyurus
717	amphibian	Xanthophryne	Xanthophryne koynayensis	Xanthophryne_koynayensis
718	amphibian	Xanthophryne	Xanthophryne tigerina	Xanthophryne_tigerina
719	amphibian	Xenophrys	Megophrys aceras	Xenophrys_aceras
720	amphibian	Xenophrys	Xenophrys auralensis	Xenophrys_auralensis
721	amphibian	Xenophrys	Xenophrys binchuanensis	Xenophrys_binchuanensis
722	amphibian	Xenophrys	Xenophrys boettgeri	Xenophrys_boettgeri
723	amphibian	Xenophrys	Xenophrys brachykolos	Xenophrys_brachykolos
724	amphibian	Xenophrys	Xenophrys caudoprocta	Xenophrys_caudoprocta
725	amphibian	Xenophrys	Xenophrys daweimontis	Xenophrys_daweimontis
726	amphibian	Xenophrys	Xenophrys giganticus	Xenophrys_gigantica
727	amphibian	Xenophrys	Xenophrys glandulosa	Xenophrys_glandulosa
728	amphibian	Xenophrys	Xenophrys huangshanensis	Xenophrys_huangshanensis
729	amphibian	Xenophrys	Xenophrys jingdongensis	Xenophrys_jingdongensis
730	amphibian	Xenophrys	Megophrys kuatunensis	Xenophrys_kuatunensis
731	amphibian	Xenophrys	Xenophrys lekaguli	Xenophrys_lekaguli
732	amphibian	Xenophrys	Xenophrys longipes	Xenophrys_longipes
733	amphibian	Xenophrys	Megophrys major	Xenophrys_major
734	amphibian	Xenophrys	Xenophrys mangshanensis	Xenophrys_mangshanensis
735	amphibian	Xenophrys	Xenophrys medogensis	Xenophrys_medogensis
736	amphibian	Xenophrys	Xenophrys nankiangensis	Xenophrys_nankiangensis
737	amphibian	Xenophrys	Xenophrys omeimontis	Xenophrys_omeimontis
738	amphibian	Xenophrys	Xenophrys pachyproctus	Xenophrys_pachyproctus
739	amphibian	Xenophrys	Megophrys palpebralespinosa	Xenophrys_palpebralespinosa
740	amphibian	Xenophrys	Megophrys parva	Xenophrys_parva
741	amphibian	Xenophrys	Xenophrys robusta	Xenophrys_robusta
742	amphibian	Xenophrys	Xenophrys serchhipii	Xenophrys_serchhipii
743	amphibian	Xenophrys	Xenophrys shapingensis	Xenophrys_shapingensis
744	amphibian	Xenophrys	Xenophrys shuichengensis	Xenophrys_shuichengensis
745	amphibian	Xenophrys	Xenophrys spinata	Xenophrys_spinata
746	amphibian	Xenophrys	Xenophrys wawuensis	Xenophrys_wawuensis
747	amphibian	Xenophrys	Xenophrys wuliangshanensis	Xenophrys_wuliangshanensis
748	amphibian	Xenophrys	Xenophrys wushanensis	Xenophrys_wushanensis
749	amphibian	Xenophrys	Xenophrys zhangi	Xenophrys_zhangi
750	amphibian	Xenophrys	Xenophrys zunhebotoensis	Xenophrys_zunhebotoensis
751	squamate	Ablepharus	Ablepharus bivittatus	Ablepharus_bivittatus
752	squamate	Ablepharus	Ablepharus darvazi	Ablepharus_darvazi
753	squamate	Ablepharus	Ablepharus deserti	Ablepharus_deserti
754	squamate	Ablepharus	Ablepharus grayanus	Ablepharus_grayanus
755	squamate	Ablepharus	Ablepharus lindbergi	Ablepharus_lindbergi
756	squamate	Ablepharus	Ablepharus pannonicus	Ablepharus_pannonicus
757	squamate	Acanthodactylus	Acanthodactylus blanfordii	Acanthodactylus_blanfordii
758	squamate	Acanthodactylus	Acanthodactylus cantoris	Acanthodactylus_cantoris
759	squamate	Acanthodactylus	Acanthodactylus grandis	Acanthodactylus_grandis
760	squamate	Acanthodactylus	Acanthodactylus khamirensis	Acanthodactylus_khamirensis
761	squamate	Acanthodactylus	Acanthodactylus micropholis	Acanthodactylus_micropholis
762	squamate	Acanthodactylus	Acanthodactylus schmidti	Acanthodactylus_schmidti
763	squamate	Acanthosaura	Acanthosaura armata	Acanthosaura_armata
764	squamate	Acanthosaura	Acanthosaura bintangensis	Acanthosaura_bintangensis
765	squamate	Acanthosaura	Acanthosaura brachypoda	Acanthosaura_brachypoda
766	squamate	Acanthosaura	Acanthosaura capra	Acanthosaura_capra
767	squamate	Acanthosaura	Acanthosaura cardamomensis	Acanthosaura_cardamomensis
768	squamate	Acanthosaura	Acanthosaura coronata	Acanthosaura_coronata
769	squamate	Acanthosaura	Acanthosaura crucigera	Acanthosaura_crucigera
770	squamate	Acanthosaura	Acanthosaura lepidogaster	Acanthosaura_lepidogaster
771	squamate	Acanthosaura	Acanthosaura nataliae	Acanthosaura_nataliae
772	squamate	Acanthosaura	Acanthosaura titiwangsaensis	Acanthosaura_titiwangsaensis
773	squamate	Achalinus	Achalinus ater	Achalinus_ater
774	squamate	Achalinus	Achalinus jinggangensis	Achalinus_jinggangensis
775	squamate	Achalinus	Achalinus meiguensis	Achalinus_meiguensis
776	squamate	Achalinus	Achalinus rufescens	Achalinus_rufescens
777	squamate	Achalinus	Achalinus spinalis	Achalinus_spinalis
778	squamate	Acrochordus	Acrochordus javanicus	Acrochordus_javanicus
779	squamate	Aeluroscalabotes	Aeluroscalabotes felinus	Aeluroscalabotes_felinus
780	squamate	Agamura	Agamura persica	Agamura_persica
781	squamate	Ahaetulla	Ahaetulla dispar	Ahaetulla_dispar
782	squamate	Ahaetulla	Ahaetulla fasciolata	Ahaetulla_fasciolata
783	squamate	Ahaetulla	Ahaetulla fronticincta	Ahaetulla_fronticincta
784	squamate	Ahaetulla	Ahaetulla mycterizans	Ahaetulla_mycterizans
785	squamate	Ahaetulla	Ahaetulla nasuta	Ahaetulla_nasuta
786	squamate	Ahaetulla	Ahaetulla perroteti	Ahaetulla_perroteti
787	squamate	Ahaetulla	Ahaetulla prasina	Ahaetulla_prasina
788	squamate	Ahaetulla	Ahaetulla pulverulenta	Ahaetulla_pulverulenta
789	squamate	Alsophylax	Alsophylax laevis	Alsophylax_laevis
790	squamate	Alsophylax	Alsophylax loricatus	Alsophylax_loricatus
791	squamate	Alsophylax	Alsophylax pipiens	Alsophylax_pipiens
792	squamate	Alsophylax	Alsophylax przewalskii	Alsophylax_przewalskii
793	squamate	Alsophylax	Alsophylax szczerbaki	Alsophylax_szczerbaki
794	squamate	Alsophylax	Alsophylax tadjikiensis	Alsophylax_tadjikiensis
795	squamate	Altiphylax	Altiphylax baturensis	Altiphylax_baturensis
796	squamate	Altiphylax	Altiphylax levitoni	Altiphylax_levitoni
797	squamate	Altiphylax	Altiphylax mintoni	Altiphylax_mintoni
798	squamate	Altiphylax	Altiphylax stoliczkai	Altiphylax_stoliczkai
799	squamate	Altiphylax	Altiphylax tokobajevi	Altiphylax_tokobajevi
800	squamate	Altiphylax	Altiphylax yarkandensis	Altiphylax_yarkandensis
801	squamate	Amphiesma	Amphiesma stolatum	Amphiesma_stolatum
802	squamate	Amphiesmoides	Amphiesmoides ornaticeps	Amphiesmoides_ornaticeps
803	squamate	Anguis	Anguis colchica	Anguis_colchica
804	squamate	Anomochilus	Anomochilus leonardi	Anomochilus_leonardi
805	squamate	Apathya	Apathya yassujica	Apathya_yassujica
806	squamate	Aphaniotis	Aphaniotis fusca	Aphaniotis_fusca
807	squamate	Aplopeltura	Aplopeltura boa	Aplopeltura_boa
808	squamate	Archelaphe	Archelaphe bella	Archelaphe_bella
809	squamate	Argyrogena	Argyrogena fasciolata	Argyrogena_fasciolata
810	squamate	Argyrogena	Argyrogena vittacaudata	Argyrogena_vittacaudata
811	squamate	Argyrophis	Argyrophis bothriorhynchus	Argyrophis_bothriorhynchus
812	squamate	Argyrophis	Argyrophis diardii	Argyrophis_diardii
813	squamate	Argyrophis	Argyrophis giadinhensis	Argyrophis_giadinhensis
814	squamate	Argyrophis	Argyrophis klemmeri	Argyrophis_klemmeri
815	squamate	Argyrophis	Argyrophis muelleri	Argyrophis_muelleri
816	squamate	Argyrophis	Argyrophis roxaneae	Argyrophis_roxaneae
817	squamate	Argyrophis	Argyrophis siamensis	Argyrophis_siamensis
818	squamate	Argyrophis	Argyrophis trangensis	Argyrophis_trangensis
819	squamate	Asaccus	Asaccus elisae	Asaccus_elisae
820	squamate	Asaccus	Asaccus griseonotus	Asaccus_griseonotus
821	squamate	Asaccus	Asaccus tangestanensis	Asaccus_tangestanensis
822	squamate	Asthenodipsas	Asthenodipsas laevis	Asthenodipsas_laevis
823	squamate	Asthenodipsas	Asthenodipsas lasgalenensis	Asthenodipsas_lasgalenensis
824	squamate	Asthenodipsas	Asthenodipsas malaccanus	Asthenodipsas_malaccanus
825	squamate	Asthenodipsas	Asthenodipsas vertebralis	Asthenodipsas_vertebralis
826	squamate	Asymblepharus	Asymblepharus alaicus	Asymblepharus_alaicus
827	squamate	Asymblepharus	Asymblepharus eremchenkoi	Asymblepharus_eremchenkoi
828	squamate	Asymblepharus	Asymblepharus himalayanus	Asymblepharus_himalayanus
829	squamate	Asymblepharus	Asymblepharus ladacensis	Asymblepharus_ladacensis
830	squamate	Asymblepharus	Asymblepharus mahabharatus	Asymblepharus_mahabharatus
831	squamate	Asymblepharus	Asymblepharus nepalensis	Asymblepharus_nepalensis
832	squamate	Asymblepharus	Asymblepharus sikimmensis	Asymblepharus_sikimmensis
833	squamate	Asymblepharus	Asymblepharus tragbulense	Asymblepharus_tragbulense
834	squamate	Ateuchosaurus	Ateuchosaurus chinensis	Ateuchosaurus_chinensis
835	squamate	Atretium	Atretium schistosum	Atretium_schistosum
836	squamate	Atretium	Atretium yunnanensis	Atretium_yunnanensis
837	squamate	Azemiops	Azemiops feae	Azemiops_feae
838	squamate	Azemiops	Azemiops kharini	Azemiops_kharini
839	squamate	Barkudia	Barkudia insularis	Barkudia_insularis
840	squamate	Barkudia	Barkudia melanosticta	Barkudia_melanosticta
841	squamate	Bitia	Bitia hydroides	Bitia_hydroides
842	squamate	Blythia	Blythia reticulata	Blythia_reticulata
843	squamate	Boiga	Boiga beddomei	Boiga_beddomei
844	squamate	Boiga	Boiga bengkuluensis	Boiga_bengkuluensis
845	squamate	Boiga	Boiga bourreti	Boiga_bourreti
846	squamate	Boiga	Boiga ceylonensis	Boiga_ceylonensis
847	squamate	Boiga	Boiga cyanea	Boiga_cyanea
848	squamate	Boiga	Boiga cynodon	Boiga_cynodon
849	squamate	Boiga	Boiga dendrophila	Boiga_dendrophila
850	squamate	Boiga	Boiga dightoni	Boiga_dightoni
851	squamate	Boiga	Boiga drapiezii	Boiga_drapiezii
852	squamate	Boiga	Boiga flaviviridis	Boiga_flaviviridis
853	squamate	Boiga	Boiga forsteni	Boiga_forsteni
854	squamate	Boiga	Boiga gokool	Boiga_gokool
855	squamate	Boiga	Boiga guangxiensis	Boiga_guangxiensis
856	squamate	Boiga	Boiga jaspidea	Boiga_jaspidea
857	squamate	Boiga	Boiga kraepelini	Boiga_kraepelini
858	squamate	Boiga	Boiga multifasciata	Boiga_multifasciata
859	squamate	Boiga	Boiga multomaculata	Boiga_multomaculata
860	squamate	Boiga	Boiga nigriceps	Boiga_nigriceps
861	squamate	Boiga	Boiga nuchalis	Boiga_nuchalis
862	squamate	Boiga	Boiga ochracea	Boiga_ochracea
863	squamate	Boiga	Boiga quincunciata	Boiga_quincunciata
864	squamate	Boiga	Boiga saengsomi	Boiga_saengsomi
865	squamate	Boiga	Boiga siamensis	Boiga_siamensis
866	squamate	Boiga	Boiga trigonata	Boiga_trigonata
867	squamate	Brachymeles	Brachymeles miriamae	Brachymeles_miriamae
868	squamate	Brachyophidium	Brachyophidium rhodogaster	Brachyophidium_rhodogaster
869	squamate	Brachysaura	Brachysaura minor	Brachysaura_minor
870	squamate	Bronchocela	Bronchocela cristatella	Bronchocela_cristatella
871	squamate	Bronchocela	Bronchocela jubata	Bronchocela_jubata
872	squamate	Bronchocela	Bronchocela orlovi	Bronchocela_orlovi
873	squamate	Bronchocela	Bronchocela smaragdina	Bronchocela_smaragdina
874	squamate	Bronchocela	Bronchocela vietnamensis	Bronchocela_vietnamensis
875	squamate	Bufoniceps	Bufoniceps laungwalaensis	Bufoniceps_laungwalaensis
876	squamate	Bungarus	Bungarus bungaroides	Bungarus_bungaroides
877	squamate	Bungarus	Bungarus caeruleus	Bungarus_caeruleus
878	squamate	Bungarus	Bungarus candidus	Bungarus_candidus
879	squamate	Bungarus	Bungarus fasciatus	Bungarus_fasciatus
880	squamate	Bungarus	Bungarus flaviceps	Bungarus_flaviceps
881	squamate	Bungarus	Bungarus lividus	Bungarus_lividus
882	squamate	Bungarus	Bungarus magnimaculatus	Bungarus_magnimaculatus
883	squamate	Bungarus	Bungarus multicinctus	Bungarus_multicinctus
884	squamate	Bungarus	Bungarus niger	Bungarus_niger
885	squamate	Bungarus	Bungarus sindanus	Bungarus_sindanus
886	squamate	Bungarus	Bungarus slowinskii	Bungarus_slowinskii
887	squamate	Bunopus	Bunopus crassicauda	Bunopus_crassicauda
888	squamate	Bunopus	Bunopus tuberculatus	Bunopus_tuberculatus
889	squamate	Calamaria	Calamaria abramovi	Calamaria_abramovi
890	squamate	Calamaria	Calamaria albiventer	Calamaria_albiventer
891	squamate	Calamaria	Calamaria buchi	Calamaria_buchi
892	squamate	Calamaria	Calamaria concolor	Calamaria_concolor
893	squamate	Calamaria	Calamaria gialaiensis	Calamaria_gialaiensis
894	squamate	Calamaria	Calamaria leucogaster	Calamaria_leucogaster
895	squamate	Calamaria	Calamaria lovii	Calamaria_lovii
896	squamate	Calamaria	Calamaria lumbricoidea	Calamaria_lumbricoidea
897	squamate	Calamaria	Calamaria pavimentata	Calamaria_pavimentata
898	squamate	Calamaria	Calamaria sangi	Calamaria_sangi
899	squamate	Calamaria	Calamaria schlegeli	Calamaria_schlegeli
900	squamate	Calamaria	Calamaria septentrionalis	Calamaria_septentrionalis
901	squamate	Calamaria	Calamaria thanhi	Calamaria_thanhi
902	squamate	Calamaria	Calamaria yunnanensis	Calamaria_yunnanensis
903	squamate	Calliophis	Calliophis beddomei	Calliophis_beddomei
904	squamate	Calliophis	Calliophis bibroni	Calliophis_bibroni
905	squamate	Calliophis	Calliophis bivirgata	Calliophis_bivirgata
906	squamate	Calliophis	Calliophis castoe	Calliophis_castoe
907	squamate	Calliophis	Calliophis gracilis	Calliophis_gracilis
908	squamate	Calliophis	Calliophis intestinalis	Calliophis_intestinalis
909	squamate	Calliophis	Calliophis maculiceps	Calliophis_maculiceps
910	squamate	Calliophis	Calliophis melanurus	Calliophis_melanurus
911	squamate	Calliophis	Calliophis nigrescens	Calliophis_nigrescens
912	squamate	Calloselasma	Calloselasma rhodostoma	Calloselasma_rhodostoma
913	squamate	Calodactylodes	Calodactylodes aureus	Calodactylodes_aureus
914	squamate	Calotes	Calotes aurantolabium	Calotes_aurantolabium
915	squamate	Calotes	Calotes bachae	Calotes_bachae
916	squamate	Calotes	Calotes bhutanensis	Calotes_bhutanensis
917	squamate	Calotes	Calotes calotes	Calotes_calotes
918	squamate	Calotes	Calotes chincollium	Calotes_chincollium
919	squamate	Calotes	Calotes ellioti	Calotes_ellioti
920	squamate	Calotes	Calotes emma	Calotes_emma
921	squamate	Calotes	Calotes grandisquamis	Calotes_grandisquamis
922	squamate	Calotes	Calotes htunwini	Calotes_htunwini
923	squamate	Calotes	Calotes irawadi	Calotes_irawadi
924	squamate	Calotes	Calotes jerdoni	Calotes_jerdoni
925	squamate	Calotes	Calotes maria	Calotes_maria
926	squamate	Calotes	Calotes medogensis	Calotes_medogensis
927	squamate	Calotes	Calotes mystaceus	Calotes_mystaceus
928	squamate	Calotes	Calotes nemoricola	Calotes_nemoricola
929	squamate	Calotes	Calotes rouxii	Calotes_rouxii
930	squamate	Calotes	Calotes versicolor	Calotes_versicolor
931	squamate	Cerastes	Cerastes gasperettii	Cerastes_gasperettii
932	squamate	Cerberus	Cerberus rynchops	Cerberus_rynchops
933	squamate	Chalcides	Chalcides ocellatus	Chalcides_ocellatus
934	squamate	Chalcides	Chalcides pentadactylus	Chalcides_pentadactylus
935	squamate	Chamaeleo	Chamaeleo zeylanicus	Chamaeleo_zeylanicus
936	squamate	Chrysopelea	Chrysopelea ornata	Chrysopelea_ornata
937	squamate	Chrysopelea	Chrysopelea paradisi	Chrysopelea_paradisi
938	squamate	Chrysopelea	Chrysopelea pelias	Chrysopelea_pelias
939	squamate	Cnemaspis	Cnemaspis affinis	Cnemaspis_affinis
940	squamate	Cnemaspis	Cnemaspis anaikattiensis	Cnemaspis_anaikattiensis
941	squamate	Cnemaspis	Cnemaspis argus	Cnemaspis_argus
942	squamate	Cnemaspis	Cnemaspis assamensis	Cnemaspis_assamensis
943	squamate	Cnemaspis	Cnemaspis aurantiacopes	Cnemaspis_aurantiacopes
944	squamate	Cnemaspis	Cnemaspis australis	Cnemaspis_australis
945	squamate	Cnemaspis	Cnemaspis bayuensis	Cnemaspis_bayuensis
946	squamate	Cnemaspis	Cnemaspis beddomei	Cnemaspis_beddomei
947	squamate	Cnemaspis	Cnemaspis bidongensis	Cnemaspis_bidongensis
948	squamate	Cnemaspis	Cnemaspis biocellata	Cnemaspis_biocellata
949	squamate	Cnemaspis	Cnemaspis boulengerii	Cnemaspis_boulengerii
950	squamate	Cnemaspis	Cnemaspis caudanivea	Cnemaspis_caudanivea
951	squamate	Cnemaspis	Cnemaspis chanardi	Cnemaspis_chanardi
952	squamate	Cnemaspis	Cnemaspis chanthaburiensis	Cnemaspis_chanthaburiensis
953	squamate	Cnemaspis	Cnemaspis flavigaster	Cnemaspis_flavigaster
954	squamate	Cnemaspis	Cnemaspis flavolineata	Cnemaspis_flavolineata
955	squamate	Cnemaspis	Cnemaspis girii	Cnemaspis_girii
956	squamate	Cnemaspis	Cnemaspis goaensis	Cnemaspis_goaensis
957	squamate	Cnemaspis	Cnemaspis gracilis	Cnemaspis_gracilis
958	squamate	Cnemaspis	Cnemaspis grismeri	Cnemaspis_grismeri
959	squamate	Cnemaspis	Cnemaspis hangus	Cnemaspis_hangus
960	squamate	Cnemaspis	Cnemaspis harimau	Cnemaspis_harimau
961	squamate	Cnemaspis	Cnemaspis heteropholis	Cnemaspis_heteropholis
962	squamate	Cnemaspis	Cnemaspis huaseesom	Cnemaspis_huaseesom
963	squamate	Cnemaspis	Cnemaspis indica	Cnemaspis_indica
964	squamate	Cnemaspis	Cnemaspis indraneildasii	Cnemaspis_indraneildasii
965	squamate	Cnemaspis	Cnemaspis jerdonii	Cnemaspis_jerdonii
966	squamate	Cnemaspis	Cnemaspis kamolnorranathi	Cnemaspis_kamolnorranathi
967	squamate	Cnemaspis	Cnemaspis karsticola	Cnemaspis_karsticola
968	squamate	Cnemaspis	Cnemaspis kendallii	Cnemaspis_kendallii
969	squamate	Cnemaspis	Cnemaspis kolhapurensis	Cnemaspis_kolhapurensis
970	squamate	Cnemaspis	Cnemaspis kottiyoorensis	Cnemaspis_kottiyoorensis
971	squamate	Cnemaspis	Cnemaspis kumpoli	Cnemaspis_kumpoli
972	squamate	Cnemaspis	Cnemaspis laoensis	Cnemaspis_laoensis
973	squamate	Cnemaspis	Cnemaspis littoralis	Cnemaspis_littoralis
974	squamate	Cnemaspis	Cnemaspis mcguirei	Cnemaspis_mcguirei
975	squamate	Cnemaspis	Cnemaspis monticola	Cnemaspis_monticola
976	squamate	Cnemaspis	Cnemaspis mysoriensis	Cnemaspis_mysoriensis
977	squamate	Cnemaspis	Cnemaspis nairi	Cnemaspis_nairi
978	squamate	Cnemaspis	Cnemaspis narathiwatensis	Cnemaspis_narathiwatensis
979	squamate	Cnemaspis	Cnemaspis neangthyi	Cnemaspis_neangthyi
980	squamate	Cnemaspis	Cnemaspis nilagirica	Cnemaspis_nilagirica
981	squamate	Cnemaspis	Cnemaspis niyomwanae	Cnemaspis_niyomwanae
982	squamate	Cnemaspis	Cnemaspis nuicamensis	Cnemaspis_nuicamensis
983	squamate	Cnemaspis	Cnemaspis omari	Cnemaspis_omari
984	squamate	Cnemaspis	Cnemaspis ornata	Cnemaspis_ornata
985	squamate	Cnemaspis	Cnemaspis otai	Cnemaspis_otai
986	squamate	Cnemaspis	Cnemaspis peninsularis	Cnemaspis_peninsularis
987	squamate	Cnemaspis	Cnemaspis pseudomcguirei	Cnemaspis_pseudomcguirei
988	squamate	Cnemaspis	Cnemaspis psychedelica	Cnemaspis_psychedelica
989	squamate	Cnemaspis	Cnemaspis punctatonuchalis	Cnemaspis_punctatonuchalis
990	squamate	Cnemaspis	Cnemaspis selamatkanmerapoh	Cnemaspis_selamatkanmerapoh
991	squamate	Cnemaspis	Cnemaspis shahruli	Cnemaspis_shahruli
992	squamate	Cnemaspis	Cnemaspis siamensis	Cnemaspis_siamensis
993	squamate	Cnemaspis	Cnemaspis sisparensis	Cnemaspis_sisparensis
994	squamate	Cnemaspis	Cnemaspis stongensis	Cnemaspis_stongensis
995	squamate	Cnemaspis	Cnemaspis temiah	Cnemaspis_temiah
996	squamate	Cnemaspis	Cnemaspis tropidogaster	Cnemaspis_tropidogaster
997	squamate	Cnemaspis	Cnemaspis tucdupensis	Cnemaspis_tucdupensis
998	squamate	Cnemaspis	Cnemaspis vandeventeri	Cnemaspis_vandeventeri
999	squamate	Cnemaspis	Cnemaspis wynadensis	Cnemaspis_wynadensis
1000	squamate	Cnemaspis	Cnemaspis yercaudensis	Cnemaspis_yercaudensis
1001	squamate	Coelognathus	Coelognathus flavolineatus	Coelognathus_flavolineatus
1002	squamate	Coelognathus	Coelognathus helena	Coelognathus_helena
1003	squamate	Coelognathus	Coelognathus radiatus	Coelognathus_radiatus
1004	squamate	Collorhabdium	Collorhabdium williamsoni	Collorhabdium_williamsoni
1005	squamate	Coluber	Coluber bholanathi	Coluber_bholanathi
1006	squamate	Colubroelaps	Colubroelaps nguyenvansangi	Colubroelaps_nguyenvansangi
1007	squamate	Coronella	Coronella austriaca	Coronella_austriaca
1008	squamate	Coronella	Coronella brachyura	Coronella_brachyura
1009	squamate	Crossobamon	Crossobamon eversmanni	Crossobamon_eversmanni
1010	squamate	Crossobamon	Crossobamon orientalis	Crossobamon_orientalis
1011	squamate	Cyclophiops	Cyclophiops doriae	Cyclophiops_doriae
1012	squamate	Cyclophiops	Cyclophiops hamptoni	Cyclophiops_hamptoni
1013	squamate	Cyclophiops	Cyclophiops major	Cyclophiops_major
1014	squamate	Cyclophiops	Cyclophiops multicinctus	Cyclophiops_multicinctus
1015	squamate	Cylindrophis	Cylindrophis ruffus	Cylindrophis_ruffus
1016	squamate	Cyrtodactylus	Cyrtodactylus aequalis	Cyrtodactylus_aequalis
1017	squamate	Cyrtodactylus	Cyrtodactylus albofasciatus	Cyrtodactylus_albofasciatus
1018	squamate	Cyrtodactylus	Cyrtodactylus angularis	Cyrtodactylus_angularis
1019	squamate	Cyrtodactylus	Cyrtodactylus annandalei	Cyrtodactylus_annandalei
1020	squamate	Cyrtodactylus	Cyrtodactylus astrum	Cyrtodactylus_astrum
1021	squamate	Cyrtodactylus	Cyrtodactylus auribalteatus	Cyrtodactylus_auribalteatus
1022	squamate	Cyrtodactylus	Cyrtodactylus australotitiwangsaensis	Cyrtodactylus_australotitiwangsaensis
1023	squamate	Cyrtodactylus	Cyrtodactylus ayeyarwadyensis	Cyrtodactylus_ayeyarwadyensis
1024	squamate	Cyrtodactylus	Cyrtodactylus badenensis	Cyrtodactylus_badenensis
1025	squamate	Cyrtodactylus	Cyrtodactylus bichnganae	Cyrtodactylus_bichnganae
1026	squamate	Cyrtodactylus	Cyrtodactylus bidoupimontis	Cyrtodactylus_bidoupimontis
1027	squamate	Cyrtodactylus	Cyrtodactylus bintangrendah	Cyrtodactylus_bintangrendah
1028	squamate	Cyrtodactylus	Cyrtodactylus bintangtinggi	Cyrtodactylus_bintangtinggi
1029	squamate	Cyrtodactylus	Cyrtodactylus brevidactylus	Cyrtodactylus_brevidactylus
1030	squamate	Cyrtodactylus	Cyrtodactylus brevipalmatus	Cyrtodactylus_brevipalmatus
1031	squamate	Cyrtodactylus	Cyrtodactylus buchardi	Cyrtodactylus_buchardi
1032	squamate	Cyrtodactylus	Cyrtodactylus bugiamapensis	Cyrtodactylus_bugiamapensis
1033	squamate	Cyrtodactylus	Cyrtodactylus caovansungi	Cyrtodactylus_caovansungi
1034	squamate	Cyrtodactylus	Cyrtodactylus cattienensis	Cyrtodactylus_cattienensis
1035	squamate	Cyrtodactylus	Cyrtodactylus chanhomeae	Cyrtodactylus_chanhomeae
1036	squamate	Cyrtodactylus	Cyrtodactylus chauquangensis	Cyrtodactylus_chauquangensis
1037	squamate	Cyrtodactylus	Cyrtodactylus chrysopylos	Cyrtodactylus_chrysopylos
1038	squamate	Cyrtodactylus	Cyrtodactylus collegalensis	Cyrtodactylus_collegalensis
1039	squamate	Cyrtodactylus	Cyrtodactylus consobrinoides	Cyrtodactylus_consobrinoides
1040	squamate	Cyrtodactylus	Cyrtodactylus consobrinus	Cyrtodactylus_consobrinus
1041	squamate	Cyrtodactylus	Cyrtodactylus cryptus	Cyrtodactylus_cryptus
1042	squamate	Cyrtodactylus	Cyrtodactylus cucphuongensis	Cyrtodactylus_cucphuongensis
1043	squamate	Cyrtodactylus	Cyrtodactylus dati	Cyrtodactylus_dati
1044	squamate	Cyrtodactylus	Cyrtodactylus deccanensis	Cyrtodactylus_deccanensis
1045	squamate	Cyrtodactylus	Cyrtodactylus doisuthep	Cyrtodactylus_doisuthep
1046	squamate	Cyrtodactylus	Cyrtodactylus dumnuii	Cyrtodactylus_dumnuii
1047	squamate	Cyrtodactylus	Cyrtodactylus eisenmanae	Cyrtodactylus_eisenmanae
1048	squamate	Cyrtodactylus	Cyrtodactylus elok	Cyrtodactylus_elok
1049	squamate	Cyrtodactylus	Cyrtodactylus erythrops	Cyrtodactylus_erythrops
1050	squamate	Cyrtodactylus	Cyrtodactylus fasciolatum	Cyrtodactylus_fasciolatum
1051	squamate	Cyrtodactylus	Cyrtodactylus feae	Cyrtodactylus_feae
1052	squamate	Cyrtodactylus	Cyrtodactylus gansi	Cyrtodactylus_gansi
1053	squamate	Cyrtodactylus	Cyrtodactylus grismeri	Cyrtodactylus_grismeri
1054	squamate	Cyrtodactylus	Cyrtodactylus guakanthanensis	Cyrtodactylus_guakanthanensis
1055	squamate	Cyrtodactylus	Cyrtodactylus gubernatoris	Cyrtodactylus_gubernatoris
1056	squamate	Cyrtodactylus	Cyrtodactylus hontreensis	Cyrtodactylus_hontreensis
1057	squamate	Cyrtodactylus	Cyrtodactylus huongsonensis	Cyrtodactylus_huongsonensis
1058	squamate	Cyrtodactylus	Cyrtodactylus huynhi	Cyrtodactylus_huynhi
1059	squamate	Cyrtodactylus	Cyrtodactylus interdigitalis	Cyrtodactylus_interdigitalis
1060	squamate	Cyrtodactylus	Cyrtodactylus intermedius	Cyrtodactylus_intermedius
1061	squamate	Cyrtodactylus	Cyrtodactylus irregularis	Cyrtodactylus_irregularis
1062	squamate	Cyrtodactylus	Cyrtodactylus jaegeri	Cyrtodactylus_jaegeri
1063	squamate	Cyrtodactylus	Cyrtodactylus jarujini	Cyrtodactylus_jarujini
1064	squamate	Cyrtodactylus	Cyrtodactylus jelawangensis	Cyrtodactylus_jelawangensis
1065	squamate	Cyrtodactylus	Cyrtodactylus jeyporensis	Cyrtodactylus_jeyporensis
1066	squamate	Cyrtodactylus	Cyrtodactylus khasiensis	Cyrtodactylus_khasiensis
1067	squamate	Cyrtodactylus	Cyrtodactylus khelangensis	Cyrtodactylus_khelangensis
1068	squamate	Cyrtodactylus	Cyrtodactylus kunyai	Cyrtodactylus_kunyai
1069	squamate	Cyrtodactylus	Cyrtodactylus lekaguli	Cyrtodactylus_lekaguli
1070	squamate	Cyrtodactylus	Cyrtodactylus lomyenensis	Cyrtodactylus_lomyenensis
1071	squamate	Cyrtodactylus	Cyrtodactylus macrotuberculatus	Cyrtodactylus_macrotuberculatus
1072	squamate	Cyrtodactylus	Cyrtodactylus malcolmsmithi	Cyrtodactylus_malcolmsmithi
1073	squamate	Cyrtodactylus	Cyrtodactylus mandalayensis	Cyrtodactylus_mandalayensis
1074	squamate	Cyrtodactylus	Cyrtodactylus markuscombaii	Cyrtodactylus_markuscombaii
1075	squamate	Cyrtodactylus	Cyrtodactylus martini	Cyrtodactylus_martini
1076	squamate	Cyrtodactylus	Cyrtodactylus martinstolli	Cyrtodactylus_martinstolli
1077	squamate	Cyrtodactylus	Cyrtodactylus metropolis	Cyrtodactylus_metropolis
1078	squamate	Cyrtodactylus	Cyrtodactylus nebulosus	Cyrtodactylus_nebulosus
1079	squamate	Cyrtodactylus	Cyrtodactylus nepalensis	Cyrtodactylus_nepalensis
1080	squamate	Cyrtodactylus	Cyrtodactylus nigriocularis	Cyrtodactylus_nigriocularis
1081	squamate	Cyrtodactylus	Cyrtodactylus oldhami	Cyrtodactylus_oldhami
1082	squamate	Cyrtodactylus	Cyrtodactylus pageli	Cyrtodactylus_pageli
1083	squamate	Cyrtodactylus	Cyrtodactylus pantiensis	Cyrtodactylus_pantiensis
1084	squamate	Cyrtodactylus	Cyrtodactylus papilionoides	Cyrtodactylus_papilionoides
1085	squamate	Cyrtodactylus	Cyrtodactylus paradoxus	Cyrtodactylus_paradoxus
1086	squamate	Cyrtodactylus	Cyrtodactylus payacola	Cyrtodactylus_payacola
1087	squamate	Cyrtodactylus	Cyrtodactylus peguensis	Cyrtodactylus_peguensis
1088	squamate	Cyrtodactylus	Cyrtodactylus phongnhakebangensis	Cyrtodactylus_phongnhakebangensis
1089	squamate	Cyrtodactylus	Cyrtodactylus phuocbinhensis	Cyrtodactylus_phuocbinhensis
1090	squamate	Cyrtodactylus	Cyrtodactylus phuquocensis	Cyrtodactylus_phuquocensis
1091	squamate	Cyrtodactylus	Cyrtodactylus pseudoquadrivirgatus	Cyrtodactylus_pseudoquadrivirgatus
1092	squamate	Cyrtodactylus	Cyrtodactylus puhuensis	Cyrtodactylus_puhuensis
1093	squamate	Cyrtodactylus	Cyrtodactylus pulchellus	Cyrtodactylus_pulchellus
1094	squamate	Cyrtodactylus	Cyrtodactylus quadrivirgatus	Cyrtodactylus_quadrivirgatus
1095	squamate	Cyrtodactylus	Cyrtodactylus roesleri	Cyrtodactylus_roesleri
1096	squamate	Cyrtodactylus	Cyrtodactylus russelli	Cyrtodactylus_russelli
1097	squamate	Cyrtodactylus	Cyrtodactylus saiyok	Cyrtodactylus_saiyok
1098	squamate	Cyrtodactylus	Cyrtodactylus samroiyot	Cyrtodactylus_samroiyot
1099	squamate	Cyrtodactylus	Cyrtodactylus sanook	Cyrtodactylus_sanook
1100	squamate	Cyrtodactylus	Cyrtodactylus semenanjungensis	Cyrtodactylus_semenanjungensis
1101	squamate	Cyrtodactylus	Cyrtodactylus seribuatensis	Cyrtodactylus_seribuatensis
1102	squamate	Cyrtodactylus	Cyrtodactylus sharkari	Cyrtodactylus_sharkari
1103	squamate	Cyrtodactylus	Cyrtodactylus slowinskii	Cyrtodactylus_slowinskii
1104	squamate	Cyrtodactylus	Cyrtodactylus stresemanni	Cyrtodactylus_stresemanni
1105	squamate	Cyrtodactylus	Cyrtodactylus sumonthai	Cyrtodactylus_sumonthai
1106	squamate	Cyrtodactylus	Cyrtodactylus surin	Cyrtodactylus_surin
1107	squamate	Cyrtodactylus	Cyrtodactylus sworderi	Cyrtodactylus_sworderi
1108	squamate	Cyrtodactylus	Cyrtodactylus takouensis	Cyrtodactylus_takouensis
1109	squamate	Cyrtodactylus	Cyrtodactylus tamaiensis	Cyrtodactylus_tamaiensis
1110	squamate	Cyrtodactylus	Cyrtodactylus taynguyenensis	Cyrtodactylus_taynguyenensis
1111	squamate	Cyrtodactylus	Cyrtodactylus tebuensis	Cyrtodactylus_tebuensis
1112	squamate	Cyrtodactylus	Cyrtodactylus teyniei	Cyrtodactylus_teyniei
1113	squamate	Cyrtodactylus	Cyrtodactylus thirakhupti	Cyrtodactylus_thirakhupti
1114	squamate	Cyrtodactylus	Cyrtodactylus thuongae	Cyrtodactylus_thuongae
1115	squamate	Cyrtodactylus	Cyrtodactylus tibetanus	Cyrtodactylus_tibetanus
1116	squamate	Cyrtodactylus	Cyrtodactylus tigroides	Cyrtodactylus_tigroides
1117	squamate	Cyrtodactylus	Cyrtodactylus timur	Cyrtodactylus_timur
1118	squamate	Cyrtodactylus	Cyrtodactylus trilatofasciatus	Cyrtodactylus_trilatofasciatus
1119	squamate	Cyrtodactylus	Cyrtodactylus variegatus	Cyrtodactylus_variegatus
1120	squamate	Cyrtodactylus	Cyrtodactylus vilaphongi	Cyrtodactylus_vilaphongi
1121	squamate	Cyrtodactylus	Cyrtodactylus wakeorum	Cyrtodactylus_wakeorum
1122	squamate	Cyrtodactylus	Cyrtodactylus wangkulangkulae	Cyrtodactylus_wangkulangkulae
1123	squamate	Cyrtodactylus	Cyrtodactylus wayakonei	Cyrtodactylus_wayakonei
1124	squamate	Cyrtodactylus	Cyrtodactylus yangbayensis	Cyrtodactylus_yangbayensis
1125	squamate	Cyrtodactylus	Cyrtodactylus zhaoermii	Cyrtodactylus_zhaoermii
1126	squamate	Cyrtodactylus	Cyrtodactylus ziegleri	Cyrtodactylus_ziegleri
1127	squamate	Cyrtopodion	Cyrtopodion agamuroides	Cyrtopodion_agamuroides
1128	squamate	Cyrtopodion	Cyrtopodion aravallensis	Cyrtopodion_aravallensis
1129	squamate	Cyrtopodion	Cyrtopodion baigii	Cyrtopodion_baigii
1130	squamate	Cyrtopodion	Cyrtopodion battalense	Cyrtopodion_battalense
1131	squamate	Cyrtopodion	Cyrtopodion belaense	Cyrtopodion_belaense
1132	squamate	Cyrtopodion	Cyrtopodion brevipes	Cyrtopodion_brevipes
1133	squamate	Cyrtopodion	Cyrtopodion dattanense	Cyrtopodion_dattanense
1134	squamate	Cyrtopodion	Cyrtopodion fortmunroi	Cyrtopodion_fortmunroi
1135	squamate	Cyrtopodion	Cyrtopodion gastrophole	Cyrtopodion_gastrophole
1136	squamate	Cyrtopodion	Cyrtopodion golubevi	Cyrtopodion_golubevi
1137	squamate	Cyrtopodion	Cyrtopodion himalayanum	Cyrtopodion_himalayanum
1138	squamate	Cyrtopodion	Cyrtopodion hormozganum	Cyrtopodion_hormozganum
1139	squamate	Cyrtopodion	Cyrtopodion indusoani	Cyrtopodion_indusoani
1140	squamate	Cyrtopodion	Cyrtopodion kachhense	Cyrtopodion_kachhense
1141	squamate	Cyrtopodion	Cyrtopodion kiabii	Cyrtopodion_kiabii
1142	squamate	Cyrtopodion	Cyrtopodion kirmanense	Cyrtopodion_kirmanense
1143	squamate	Cyrtopodion	Cyrtopodion kohsulaimanai	Cyrtopodion_kohsulaimanai
1144	squamate	Cyrtopodion	Cyrtopodion lawderanum	Cyrtopodion_lawderanum
1145	squamate	Cyrtopodion	Cyrtopodion mansarulus	Cyrtopodion_mansarulus
1146	squamate	Cyrtopodion	Cyrtopodion medogense	Cyrtopodion_medogense
1147	squamate	Cyrtopodion	Cyrtopodion montiumsalsorum	Cyrtopodion_montiumsalsorum
1148	squamate	Cyrtopodion	Cyrtopodion persepolense	Cyrtopodion_persepolense
1149	squamate	Cyrtopodion	Cyrtopodion potoharense	Cyrtopodion_potoharense
1150	squamate	Cyrtopodion	Cyrtopodion rhodocauda	Cyrtopodion_rhodocauda
1151	squamate	Cyrtopodion	Cyrtopodion rohtasfortai	Cyrtopodion_rohtasfortai
1152	squamate	Cyrtopodion	Cyrtopodion scabrum	Cyrtopodion_scabrum
1153	squamate	Cyrtopodion	Cyrtopodion sistanense	Cyrtopodion_sistanense
1154	squamate	Cyrtopodion	Cyrtopodion watsoni	Cyrtopodion_watsoni
1155	squamate	Daboia	Daboia russelii	Daboia_russelii
1156	squamate	Daboia	Daboia siamensis	Daboia_siamensis
1157	squamate	Darevskia	Darevskia caspica	Darevskia_caspica
1158	squamate	Darevskia	Darevskia chlorogaster	Darevskia_chlorogaster
1159	squamate	Darevskia	Darevskia defilippii	Darevskia_defilippii
1160	squamate	Darevskia	Darevskia kamii	Darevskia_kamii
1161	squamate	Darevskia	Darevskia kopetdaghica	Darevskia_kopetdaghica
1162	squamate	Darevskia	Darevskia praticola	Darevskia_praticola
1163	squamate	Darevskia	Darevskia schaekeli	Darevskia_schaekeli
1164	squamate	Darevskia	Darevskia steineri	Darevskia_steineri
1165	squamate	Dasia	Dasia grisea	Dasia_grisea
1166	squamate	Dasia	Dasia johnsinghi	Dasia_johnsinghi
1167	squamate	Dasia	Dasia olivacea	Dasia_olivacea
1168	squamate	Deinagkistrodon	Deinagkistrodon acutus	Deinagkistrodon_acutus
1169	squamate	Dendrelaphis	Dendrelaphis ashoki	Dendrelaphis_ashoki
1170	squamate	Dendrelaphis	Dendrelaphis bifrenalis	Dendrelaphis_bifrenalis
1171	squamate	Dendrelaphis	Dendrelaphis biloreatus	Dendrelaphis_biloreatus
1172	squamate	Dendrelaphis	Dendrelaphis caudolineatus	Dendrelaphis_caudolineatus
1173	squamate	Dendrelaphis	Dendrelaphis caudolineolatus	Dendrelaphis_caudolineolatus
1174	squamate	Dendrelaphis	Dendrelaphis chairecacos	Dendrelaphis_chairecacos
1175	squamate	Dendrelaphis	Dendrelaphis cyanochloris	Dendrelaphis_cyanochloris
1176	squamate	Dendrelaphis	Dendrelaphis formosus	Dendrelaphis_formosus
1177	squamate	Dendrelaphis	Dendrelaphis girii	Dendrelaphis_girii
1178	squamate	Dendrelaphis	Dendrelaphis grandoculis	Dendrelaphis_grandoculis
1179	squamate	Dendrelaphis	Dendrelaphis haasi	Dendrelaphis_haasi
1180	squamate	Dendrelaphis	Dendrelaphis hollinrakei	Dendrelaphis_hollinrakei
1181	squamate	Dendrelaphis	Dendrelaphis kopsteini	Dendrelaphis_kopsteini
1182	squamate	Dendrelaphis	Dendrelaphis ngansonensis	Dendrelaphis_ngansonensis
1183	squamate	Dendrelaphis	Dendrelaphis nigroserratus	Dendrelaphis_nigroserratus
1184	squamate	Dendrelaphis	Dendrelaphis pictus	Dendrelaphis_pictus
1185	squamate	Dendrelaphis	Dendrelaphis schokari	Dendrelaphis_schokari
1186	squamate	Dendrelaphis	Dendrelaphis striatus	Dendrelaphis_striatus
1187	squamate	Dendrelaphis	Dendrelaphis subocularis	Dendrelaphis_subocularis
1188	squamate	Dendrelaphis	Dendrelaphis tristis	Dendrelaphis_tristis
1189	squamate	Dendrelaphis	Dendrelaphis walli	Dendrelaphis_walli
1190	squamate	Dibamus	Dibamus alfredi	Dibamus_alfredi
1191	squamate	Dibamus	Dibamus bogadeki	Dibamus_bogadeki
1192	squamate	Dibamus	Dibamus booliati	Dibamus_booliati
1193	squamate	Dibamus	Dibamus bourreti	Dibamus_bourreti
1194	squamate	Dibamus	Dibamus dalaiensis	Dibamus_dalaiensis
1195	squamate	Dibamus	Dibamus deharvengi	Dibamus_deharvengi
1196	squamate	Dibamus	Dibamus greeri	Dibamus_greeri
1197	squamate	Dibamus	Dibamus montanus	Dibamus_montanus
1198	squamate	Dibamus	Dibamus smithi	Dibamus_smithi
1199	squamate	Dibamus	Dibamus somsaki	Dibamus_somsaki
1200	squamate	Dieurostus	Dieurostus dussumieri	Dieurostus_dussumieri
1201	squamate	Diplometopon	Diplometopon zarudnyi	Diplometopon_zarudnyi
1202	squamate	Dixonius	Dixonius aaronbaueri	Dixonius_aaronbaueri
1203	squamate	Dixonius	Dixonius hangseesom	Dixonius_hangseesom
1204	squamate	Dixonius	Dixonius melanostictus	Dixonius_melanostictus
1205	squamate	Dixonius	Dixonius siamensis	Dixonius_siamensis
1206	squamate	Dixonius	Dixonius vietnamensis	Dixonius_vietnamensis
1207	squamate	Dolichophis	Dolichophis caspius	Dolichophis_caspius
1208	squamate	Dolichophis	Dolichophis schmidti	Dolichophis_schmidti
1209	squamate	Dopasia	Dopasia gracilis	Dopasia_gracilis
1210	squamate	Dopasia	Dopasia hainanensis	Dopasia_hainanensis
1211	squamate	Dopasia	Dopasia harti	Dopasia_harti
1212	squamate	Dopasia	Dopasia ludovici	Dopasia_ludovici
1213	squamate	Dopasia	Dopasia sokolovi	Dopasia_sokolovi
1214	squamate	Draco	Draco abbreviatus	Draco_abbreviatus
1215	squamate	Draco	Draco blanfordii	Draco_blanfordii
1216	squamate	Draco	Draco dussumieri	Draco_dussumieri
1217	squamate	Draco	Draco fimbriatus	Draco_fimbriatus
1218	squamate	Draco	Draco formosus	Draco_formosus
1219	squamate	Draco	Draco haematopogon	Draco_haematopogon
1220	squamate	Draco	Draco indochinensis	Draco_indochinensis
1221	squamate	Draco	Draco maculatus	Draco_maculatus
1222	squamate	Draco	Draco maximus	Draco_maximus
1223	squamate	Draco	Draco melanopogon	Draco_melanopogon
1224	squamate	Draco	Draco norvillii	Draco_norvillii
1225	squamate	Draco	Draco obscurus	Draco_obscurus
1226	squamate	Draco	Draco quinquefasciatus	Draco_quinquefasciatus
1227	squamate	Draco	Draco sumatranus	Draco_sumatranus
1228	squamate	Draco	Draco taeniopterus	Draco_taeniopterus
1229	squamate	Dryocalamus	Dryocalamus davisonii	Dryocalamus_davisonii
1230	squamate	Dryocalamus	Dryocalamus gracilis	Dryocalamus_gracilis
1231	squamate	Dryocalamus	Dryocalamus nympha	Dryocalamus_nympha
1232	squamate	Dryocalamus	Dryocalamus subannulatus	Dryocalamus_subannulatus
1233	squamate	Dryophiops	Dryophiops rubescens	Dryophiops_rubescens
1234	squamate	Echis	Echis carinatus	Echis_carinatus
1235	squamate	Eirenis	Eirenis collaris	Eirenis_collaris
1236	squamate	Eirenis	Eirenis coronella	Eirenis_coronella
1237	squamate	Eirenis	Eirenis kermanensis	Eirenis_kermanensis
1238	squamate	Eirenis	Eirenis medus	Eirenis_medus
1239	squamate	Eirenis	Eirenis modestus	Eirenis_modestus
1240	squamate	Eirenis	Eirenis persicus	Eirenis_persicus
1241	squamate	Eirenis	Eirenis punctatolineatus	Eirenis_punctatolineatus
1242	squamate	Eirenis	Eirenis rechingeri	Eirenis_rechingeri
1243	squamate	Elachistodon	Elachistodon westermanni	Elachistodon_westermanni
1244	squamate	Elaphe	Elaphe anomala	Elaphe_anomala
1245	squamate	Elaphe	Elaphe bimaculata	Elaphe_bimaculata
1246	squamate	Elaphe	Elaphe carinata	Elaphe_carinata
1247	squamate	Elaphe	Elaphe climacophora	Elaphe_climacophora
1248	squamate	Elaphe	Elaphe davidi	Elaphe_davidi
1249	squamate	Elaphe	Elaphe dione	Elaphe_dione
1250	squamate	Elaphe	Elaphe sauromates	Elaphe_sauromates
1251	squamate	Elaphe	Elaphe schrenckii	Elaphe_schrenckii
1252	squamate	Elaphe	Elaphe zoigeensis	Elaphe_zoigeensis
1253	squamate	Emoia	Emoia atrocostata	Emoia_atrocostata
1254	squamate	Emoia	Emoia laobaoense	Emoia_laobaoense
1255	squamate	Enhydris	Enhydris chanardi	Enhydris_chanardi
1256	squamate	Enhydris	Enhydris enhydris	Enhydris_enhydris
1257	squamate	Enhydris	Enhydris innominata	Enhydris_innominata
1258	squamate	Enhydris	Enhydris jagorii	Enhydris_jagorii
1259	squamate	Enhydris	Enhydris longicauda	Enhydris_longicauda
1260	squamate	Enhydris	Enhydris subtaeniata	Enhydris_subtaeniata
1261	squamate	Eremias	Eremias acutirostris	Eremias_acutirostris
1262	squamate	Eremias	Eremias afghanistanica	Eremias_afghanistanica
1263	squamate	Eremias	Eremias andersoni	Eremias_andersoni
1264	squamate	Eremias	Eremias argus	Eremias_argus
1265	squamate	Eremias	Eremias arguta	Eremias_arguta
1266	squamate	Eremias	Eremias aria	Eremias_aria
1267	squamate	Eremias	Eremias brenchleyi	Eremias_brenchleyi
1268	squamate	Eremias	Eremias buechneri	Eremias_buechneri
1269	squamate	Eremias	Eremias cholistanica	Eremias_cholistanica
1270	squamate	Eremias	Eremias fasciata	Eremias_fasciata
1271	squamate	Eremias	Eremias grammica	Eremias_grammica
1272	squamate	Eremias	Eremias intermedia	Eremias_intermedia
1273	squamate	Eremias	Eremias kavirensis	Eremias_kavirensis
1274	squamate	Eremias	Eremias kokshaaliensis	Eremias_kokshaaliensis
1275	squamate	Eremias	Eremias lalezharica	Eremias_lalezharica
1276	squamate	Eremias	Eremias lineolata	Eremias_lineolata
1277	squamate	Eremias	Eremias multiocellata	Eremias_multiocellata
1278	squamate	Eremias	Eremias nigrocellata	Eremias_nigrocellata
1279	squamate	Eremias	Eremias nikolskii	Eremias_nikolskii
1280	squamate	Eremias	Eremias papenfussi	Eremias_papenfussi
1281	squamate	Eremias	Eremias persica	Eremias_persica
1282	squamate	Eremias	Eremias przewalskii	Eremias_przewalskii
1283	squamate	Eremias	Eremias quadrifrons	Eremias_quadrifrons
1284	squamate	Eremias	Eremias regeli	Eremias_regeli
1285	squamate	Eremias	Eremias scripta	Eremias_scripta
1286	squamate	Eremias	Eremias strauchi	Eremias_strauchi
1287	squamate	Eremias	Eremias stummeri	Eremias_stummeri
1288	squamate	Eremias	Eremias szczerbaki	Eremias_szczerbaki
1289	squamate	Eremias	Eremias velox	Eremias_velox
1290	squamate	Eremias	Eremias vermiculata	Eremias_vermiculata
1291	squamate	Eremias	Eremias yarkandensis	Eremias_yarkandensis
1292	squamate	Eristicophis	Eristicophis macmahoni	Eristicophis_macmahoni
1293	squamate	Erpeton	Erpeton tentaculatum	Erpeton_tentaculatum
1294	squamate	Eryx	Eryx conicus	Eryx_conicus
1295	squamate	Eryx	Eryx elegans	Eryx_elegans
1296	squamate	Eryx	Eryx jaculus	Eryx_jaculus
1297	squamate	Eryx	Eryx jayakari	Eryx_jayakari
1298	squamate	Eryx	Eryx johnii	Eryx_johnii
1299	squamate	Eryx	Eryx miliaris	Eryx_miliaris
1300	squamate	Eryx	Eryx tataricus	Eryx_tataricus
1301	squamate	Eryx	Eryx whitakeri	Eryx_whitakeri
1302	squamate	Eublepharis	Eublepharis angramainyu	Eublepharis_angramainyu
1303	squamate	Eublepharis	Eublepharis fuscus	Eublepharis_fuscus
1304	squamate	Eublepharis	Eublepharis hardwickii	Eublepharis_hardwickii
1305	squamate	Eublepharis	Eublepharis macularius	Eublepharis_macularius
1306	squamate	Eublepharis	Eublepharis turcmenicus	Eublepharis_turcmenicus
1307	squamate	Eumeces	Eumeces blythianus	Eumeces_blythianus
1308	squamate	Eumeces	Eumeces cholistanensis	Eumeces_cholistanensis
1309	squamate	Eumeces	Eumeces indothalensis	Eumeces_indothalensis
1310	squamate	Eumeces	Eumeces schneideri	Eumeces_schneideri
1311	squamate	Euprepiophis	Euprepiophis mandarinus	Euprepiophis_mandarinus
1312	squamate	Euprepiophis	Euprepiophis perlacea	Euprepiophis_perlacea
1313	squamate	Eurylepis	Eurylepis poonaensis	Eurylepis_poonaensis
1314	squamate	Eurylepis	Eurylepis taeniolata	Eurylepis_taeniolata
1315	squamate	Eutropis	Eutropis beddomii	Eutropis_beddomii
1316	squamate	Eutropis	Eutropis bibronii	Eutropis_bibronii
1317	squamate	Eutropis	Eutropis carinata	Eutropis_carinata
1318	squamate	Eutropis	Eutropis chapaensis	Eutropis_chapaensis
1319	squamate	Eutropis	Eutropis clivicola	Eutropis_clivicola
1320	squamate	Eutropis	Eutropis darevskii	Eutropis_darevskii
1321	squamate	Eutropis	Eutropis dissimilis	Eutropis_dissimilis
1322	squamate	Eutropis	Eutropis gansi	Eutropis_gansi
1323	squamate	Eutropis	Eutropis innotata	Eutropis_innotata
1324	squamate	Eutropis	Eutropis longicaudata	Eutropis_longicaudata
1325	squamate	Eutropis	Eutropis macularia	Eutropis_macularia
1326	squamate	Eutropis	Eutropis multifasciata	Eutropis_multifasciata
1327	squamate	Eutropis	Eutropis nagarjuni	Eutropis_nagarjuni
1328	squamate	Eutropis	Eutropis novemcarinata	Eutropis_novemcarinata
1329	squamate	Eutropis	Eutropis quadratilobus	Eutropis_quadratilobus
1330	squamate	Eutropis	Eutropis quadricarinata	Eutropis_quadricarinata
1331	squamate	Eutropis	Eutropis rugifera	Eutropis_rugifera
1332	squamate	Eutropis	Eutropis trivittata	Eutropis_trivittata
1333	squamate	Ferania	Ferania sieboldii	Ferania_sieboldii
1334	squamate	Fimbrios	Fimbrios klossi	Fimbrios_klossi
1335	squamate	Fimbrios	Fimbrios smithi	Fimbrios_smithi
1336	squamate	Fordonia	Fordonia leucobalia	Fordonia_leucobalia
1337	squamate	Gehyra	Gehyra angusticaudata	Gehyra_angusticaudata
1338	squamate	Gehyra	Gehyra butleri	Gehyra_butleri
1339	squamate	Gehyra	Gehyra fehlmanni	Gehyra_fehlmanni
1340	squamate	Gehyra	Gehyra lacerata	Gehyra_lacerata
1341	squamate	Gehyra	Gehyra mutilata	Gehyra_mutilata
1342	squamate	Gekko	Gekko adleri	Gekko_adleri
1343	squamate	Gekko	Gekko auriverrucosus	Gekko_auriverrucosus
1344	squamate	Gekko	Gekko badenii	Gekko_badenii
1345	squamate	Gekko	Gekko canaensis	Gekko_canaensis
1346	squamate	Gekko	Gekko canhi	Gekko_canhi
1347	squamate	Gekko	Gekko chinensis	Gekko_chinensis
1348	squamate	Gekko	Gekko gecko	Gekko_gecko
1349	squamate	Gekko	Gekko grossmanni	Gekko_grossmanni
1350	squamate	Gekko	Gekko hokouensis	Gekko_hokouensis
1351	squamate	Gekko	Gekko japonicus	Gekko_japonicus
1352	squamate	Gekko	Gekko lauhachindai	Gekko_lauhachindai
1353	squamate	Gekko	Gekko melli	Gekko_melli
1354	squamate	Gekko	Gekko monarchus	Gekko_monarchus
1355	squamate	Gekko	Gekko nutaphandi	Gekko_nutaphandi
1356	squamate	Gekko	Gekko palmatus	Gekko_palmatus
1357	squamate	Gekko	Gekko petricolus	Gekko_petricolus
1358	squamate	Gekko	Gekko reevesii	Gekko_reevesii
1359	squamate	Gekko	Gekko russelltraini	Gekko_russelltraini
1360	squamate	Gekko	Gekko scabridus	Gekko_scabridus
1361	squamate	Gekko	Gekko scientiadventura	Gekko_scientiadventura
1362	squamate	Gekko	Gekko siamensis	Gekko_siamensis
1363	squamate	Gekko	Gekko smithii	Gekko_smithii
1364	squamate	Gekko	Gekko subpalmatus	Gekko_subpalmatus
1365	squamate	Gekko	Gekko swinhonis	Gekko_swinhonis
1366	squamate	Gekko	Gekko taibaiensis	Gekko_taibaiensis
1367	squamate	Gekko	Gekko takouensis	Gekko_takouensis
1368	squamate	Gekko	Gekko taylori	Gekko_taylori
1369	squamate	Gekko	Gekko truongi	Gekko_truongi
1370	squamate	Gekko	Gekko vietnamensis	Gekko_vietnamensis
1371	squamate	Gekko	Gekko wenxianensis	Gekko_wenxianensis
1372	squamate	Gerarda	Gerarda prevostiana	Gerarda_prevostiana
1373	squamate	Gerrhopilus	Gerrhopilus beddomii	Gerrhopilus_beddomii
1374	squamate	Gerrhopilus	Gerrhopilus floweri	Gerrhopilus_floweri
1375	squamate	Gerrhopilus	Gerrhopilus oligolepis	Gerrhopilus_oligolepis
1376	squamate	Gerrhopilus	Gerrhopilus thurstoni	Gerrhopilus_thurstoni
1377	squamate	Gerrhopilus	Gerrhopilus tindalli	Gerrhopilus_tindalli
1378	squamate	Gloydius	Gloydius blomhoffii	Gloydius_blomhoffii
1379	squamate	Gloydius	Gloydius brevicaudus	Gloydius_brevicaudus
1380	squamate	Gloydius	Gloydius halys	Gloydius_halys
1381	squamate	Gloydius	Gloydius himalayanus	Gloydius_himalayanus
1382	squamate	Gloydius	Gloydius intermedius	Gloydius_intermedius
1383	squamate	Gloydius	Gloydius monticola	Gloydius_monticola
1384	squamate	Gloydius	Gloydius saxatilis	Gloydius_saxatilis
1385	squamate	Gloydius	Gloydius strauchi	Gloydius_strauchi
1386	squamate	Gloydius	Gloydius tsushimaensis	Gloydius_tsushimaensis
1387	squamate	Gloydius	Gloydius ussuriensis	Gloydius_ussuriensis
1388	squamate	Gongylosoma	Gongylosoma baliodeirus	Gongylosoma_baliodeirus
1389	squamate	Gongylosoma	Gongylosoma scripta	Gongylosoma_scripta
1390	squamate	Goniurosaurus	Goniurosaurus araneus	Goniurosaurus_araneus
1391	squamate	Goniurosaurus	Goniurosaurus huuliensis	Goniurosaurus_huuliensis
1392	squamate	Goniurosaurus	Goniurosaurus liboensis	Goniurosaurus_liboensis
1393	squamate	Goniurosaurus	Goniurosaurus lichtenfelderi	Goniurosaurus_lichtenfelderi
1394	squamate	Goniurosaurus	Goniurosaurus luii	Goniurosaurus_luii
1395	squamate	Goniurosaurus	Goniurosaurus yingdeensis	Goniurosaurus_yingdeensis
1396	squamate	Goniurosaurus	Goniurosaurus zhelongi	Goniurosaurus_zhelongi
1397	squamate	Gonocephalus	Gonocephalus abbotti	Gonocephalus_abbotti
1398	squamate	Gonocephalus	Gonocephalus bellii	Gonocephalus_bellii
1399	squamate	Gonocephalus	Gonocephalus bornensis	Gonocephalus_bornensis
1400	squamate	Gonocephalus	Gonocephalus grandis	Gonocephalus_grandis
1401	squamate	Gonocephalus	Gonocephalus liogaster	Gonocephalus_liogaster
1402	squamate	Gonocephalus	Gonocephalus robinsonii	Gonocephalus_robinsonii
1403	squamate	Gonyosoma	Gonyosoma boulengeri	Gonyosoma_boulengeri
1404	squamate	Gonyosoma	Gonyosoma frenatus	Gonyosoma_frenatus
1405	squamate	Gonyosoma	Gonyosoma margaritatus	Gonyosoma_margaritatus
1406	squamate	Gonyosoma	Gonyosoma oxycephalum	Gonyosoma_oxycephalum
1407	squamate	Gonyosoma	Gonyosoma prasinus	Gonyosoma_prasinus
1408	squamate	Grypotyphlops	Grypotyphlops acutus	Grypotyphlops_acutus
1409	squamate	Gyiophis	Gyiophis maculosa	Gyiophis_maculosa
1410	squamate	Gyiophis	Gyiophis vorisi	Gyiophis_vorisi
1411	squamate	Hebius	Hebius andreae	Hebius_andreae
1412	squamate	Hebius	Hebius atemporale	Hebius_atemporale
1413	squamate	Hebius	Hebius beddomei	Hebius_beddomei
1414	squamate	Hebius	Hebius bitaeniatum	Hebius_bitaeniatum
1415	squamate	Hebius	Hebius boulengeri	Hebius_boulengeri
1416	squamate	Hebius	Hebius craspedogaster	Hebius_craspedogaster
1417	squamate	Hebius	Hebius deschauenseei	Hebius_deschauenseei
1418	squamate	Hebius	Hebius groundwateri	Hebius_groundwateri
1419	squamate	Hebius	Hebius inas	Hebius_inas
1420	squamate	Hebius	Hebius johannis	Hebius_johannis
1421	squamate	Hebius	Hebius khasiense	Hebius_khasiense
1422	squamate	Hebius	Hebius leucomystax	Hebius_leucomystax
1423	squamate	Hebius	Hebius metusium	Hebius_metusium
1424	squamate	Hebius	Hebius modestum	Hebius_modestum
1425	squamate	Hebius	Hebius monticola	Hebius_monticola
1426	squamate	Hebius	Hebius octolineatum	Hebius_octolineatum
1427	squamate	Hebius	Hebius optatum	Hebius_optatum
1428	squamate	Hebius	Hebius parallelum	Hebius_parallelum
1429	squamate	Hebius	Hebius pealii	Hebius_pealii
1430	squamate	Hebius	Hebius petersii	Hebius_petersii
1431	squamate	Hebius	Hebius popei	Hebius_popei
1432	squamate	Hebius	Hebius sanguineum	Hebius_sanguineum
1433	squamate	Hebius	Hebius sarawacense	Hebius_sarawacense
1434	squamate	Hebius	Hebius sauteri	Hebius_sauteri
1435	squamate	Hebius	Hebius taronense	Hebius_taronense
1436	squamate	Hebius	Hebius venningi	Hebius_venningi
1437	squamate	Hebius	Hebius vibakari	Hebius_vibakari
1438	squamate	Hebius	Hebius xenura	Hebius_xenura
1439	squamate	Hemidactylus	Hemidactylus aaronbaueri	Hemidactylus_aaronbaueri
1440	squamate	Hemidactylus	Hemidactylus acanthopholis	Hemidactylus_acanthopholis
1441	squamate	Hemidactylus	Hemidactylus albofasciatus	Hemidactylus_albofasciatus
1442	squamate	Hemidactylus	Hemidactylus anamallensis	Hemidactylus_anamallensis
1443	squamate	Hemidactylus	Hemidactylus aquilonius	Hemidactylus_aquilonius
1444	squamate	Hemidactylus	Hemidactylus bowringii	Hemidactylus_bowringii
1445	squamate	Hemidactylus	Hemidactylus brookii	Hemidactylus_brookii
1446	squamate	Hemidactylus	Hemidactylus craspedotus	Hemidactylus_craspedotus
1447	squamate	Hemidactylus	Hemidactylus flaviviridis	Hemidactylus_flaviviridis
1448	squamate	Hemidactylus	Hemidactylus frenatus	Hemidactylus_frenatus
1449	squamate	Hemidactylus	Hemidactylus garnotii	Hemidactylus_garnotii
1450	squamate	Hemidactylus	Hemidactylus giganteus	Hemidactylus_giganteus
1451	squamate	Hemidactylus	Hemidactylus gleadowi	Hemidactylus_gleadowi
1452	squamate	Hemidactylus	Hemidactylus gracilis	Hemidactylus_gracilis
1453	squamate	Hemidactylus	Hemidactylus graniticolus	Hemidactylus_graniticolus
1454	squamate	Hemidactylus	Hemidactylus gujaratensis	Hemidactylus_gujaratensis
1455	squamate	Hemidactylus	Hemidactylus imbricatus	Hemidactylus_imbricatus
1456	squamate	Hemidactylus	Hemidactylus karenorum	Hemidactylus_karenorum
1457	squamate	Hemidactylus	Hemidactylus kushmorensis	Hemidactylus_kushmorensis
1458	squamate	Hemidactylus	Hemidactylus leschenaultii	Hemidactylus_leschenaultii
1459	squamate	Hemidactylus	Hemidactylus maculatus	Hemidactylus_maculatus
1460	squamate	Hemidactylus	Hemidactylus parvimaculatus	Hemidactylus_parvimaculatus
1461	squamate	Hemidactylus	Hemidactylus persicus	Hemidactylus_persicus
1462	squamate	Hemidactylus	Hemidactylus platyurus	Hemidactylus_platyurus
1463	squamate	Hemidactylus	Hemidactylus prashadi	Hemidactylus_prashadi
1464	squamate	Hemidactylus	Hemidactylus reticulatus	Hemidactylus_reticulatus
1465	squamate	Hemidactylus	Hemidactylus robustus	Hemidactylus_robustus
1466	squamate	Hemidactylus	Hemidactylus sataraensis	Hemidactylus_sataraensis
1467	squamate	Hemidactylus	Hemidactylus scabriceps	Hemidactylus_scabriceps
1468	squamate	Hemidactylus	Hemidactylus stejnegeri	Hemidactylus_stejnegeri
1469	squamate	Hemidactylus	Hemidactylus tenkatei	Hemidactylus_tenkatei
1470	squamate	Hemidactylus	Hemidactylus thayene	Hemidactylus_thayene
1471	squamate	Hemidactylus	Hemidactylus treutleri	Hemidactylus_treutleri
1472	squamate	Hemidactylus	Hemidactylus triedrus	Hemidactylus_triedrus
1473	squamate	Hemidactylus	Hemidactylus turcicus	Hemidactylus_turcicus
1474	squamate	Hemidactylus	Hemidactylus vietnamensis	Hemidactylus_vietnamensis
1475	squamate	Hemiphyllodactylus	Hemiphyllodactylus aurantiacus	Hemiphyllodactylus_aurantiacus
1476	squamate	Hemiphyllodactylus	Hemiphyllodactylus banaensis	Hemiphyllodactylus_banaensis
1477	squamate	Hemiphyllodactylus	Hemiphyllodactylus chiangmaiensis	Hemiphyllodactylus_chiangmaiensis
1478	squamate	Hemiphyllodactylus	Hemiphyllodactylus harterti	Hemiphyllodactylus_harterti
1479	squamate	Hemiphyllodactylus	Hemiphyllodactylus kiziriani	Hemiphyllodactylus_kiziriani
1480	squamate	Hemiphyllodactylus	Hemiphyllodactylus larutensis	Hemiphyllodactylus_larutensis
1481	squamate	Hemiphyllodactylus	Hemiphyllodactylus tehtarik	Hemiphyllodactylus_tehtarik
1482	squamate	Hemiphyllodactylus	Hemiphyllodactylus titiwangsaensis	Hemiphyllodactylus_titiwangsaensis
1483	squamate	Hemiphyllodactylus	Hemiphyllodactylus typus	Hemiphyllodactylus_typus
1484	squamate	Hemiphyllodactylus	Hemiphyllodactylus yunnanensis	Hemiphyllodactylus_yunnanensis
1485	squamate	Hemiphyllodactylus	Hemiphyllodactylus zugi	Hemiphyllodactylus_zugi
1486	squamate	Hemorrhois	Hemorrhois nummifer	Hemorrhois_nummifer
1487	squamate	Hemorrhois	Hemorrhois ravergieri	Hemorrhois_ravergieri
1488	squamate	Herpetoreas	Herpetoreas burbrinki	Herpetoreas_burbrinki
1489	squamate	Herpetoreas	Herpetoreas platyceps	Herpetoreas_platyceps
1490	squamate	Herpetoreas	Herpetoreas sieboldii	Herpetoreas_sieboldii
1491	squamate	Hierophis	Hierophis andreanus	Hierophis_andreanus
1492	squamate	Homalopsis	Homalopsis buccata	Homalopsis_buccata
1493	squamate	Homalopsis	Homalopsis mereljcoxi	Homalopsis_mereljcoxi
1494	squamate	Homalopsis	Homalopsis nigroventralis	Homalopsis_nigroventralis
1495	squamate	Homalopsis	Homalopsis semizonata	Homalopsis_semizonata
1496	squamate	Hypnale	Hypnale hypnale	Hypnale_hypnale
1497	squamate	Hypsiscopus	Hypsiscopus plumbea	Hypsiscopus_plumbea
1498	squamate	Indotyphlops	Indotyphlops ahsanai	Indotyphlops_ahsanai
1499	squamate	Indotyphlops	Indotyphlops albiceps	Indotyphlops_albiceps
1500	squamate	Indotyphlops	Indotyphlops braminus	Indotyphlops_braminus
1501	squamate	Indotyphlops	Indotyphlops exiguus	Indotyphlops_exiguus
1502	squamate	Indotyphlops	Indotyphlops jerdoni	Indotyphlops_jerdoni
1503	squamate	Indotyphlops	Indotyphlops lazelli	Indotyphlops_lazelli
1504	squamate	Indotyphlops	Indotyphlops loveridgei	Indotyphlops_loveridgei
1505	squamate	Indotyphlops	Indotyphlops madgemintonae	Indotyphlops_madgemintonae
1506	squamate	Indotyphlops	Indotyphlops meszoelyi	Indotyphlops_meszoelyi
1507	squamate	Indotyphlops	Indotyphlops ozakiae	Indotyphlops_ozakiae
1508	squamate	Indotyphlops	Indotyphlops pammeces	Indotyphlops_pammeces
1509	squamate	Indotyphlops	Indotyphlops porrectus	Indotyphlops_porrectus
1510	squamate	Indotyphlops	Indotyphlops tenuicollis	Indotyphlops_tenuicollis
1511	squamate	Iranolacerta	Iranolacerta brandtii	Iranolacerta_brandtii
1512	squamate	Iranolacerta	Iranolacerta zagrosica	Iranolacerta_zagrosica
1513	squamate	Isopachys	Isopachys anguinoides	Isopachys_anguinoides
1514	squamate	Isopachys	Isopachys borealis	Isopachys_borealis
1515	squamate	Isopachys	Isopachys gyldenstolpei	Isopachys_gyldenstolpei
1516	squamate	Isopachys	Isopachys roulei	Isopachys_roulei
1517	squamate	Japalura	Japalura andersoniana	Japalura_andersoniana
1518	squamate	Japalura	Japalura batangensis	Japalura_batangensis
1519	squamate	Japalura	Japalura brevicauda	Japalura_brevicauda
1520	squamate	Japalura	Japalura chapaensis	Japalura_chapaensis
1521	squamate	Japalura	Japalura dasi	Japalura_dasi
1522	squamate	Japalura	Japalura dymondi	Japalura_dymondi
1523	squamate	Japalura	Japalura fasciata	Japalura_fasciata
1524	squamate	Japalura	Japalura flaviceps	Japalura_flaviceps
1525	squamate	Japalura	Japalura grahami	Japalura_grahami
1526	squamate	Japalura	Japalura hamptoni	Japalura_hamptoni
1527	squamate	Japalura	Japalura kumaonensis	Japalura_kumaonensis
1528	squamate	Japalura	Japalura major	Japalura_major
1529	squamate	Japalura	Japalura micangshanensis	Japalura_micangshanensis
1530	squamate	Japalura	Japalura otai	Japalura_otai
1531	squamate	Japalura	Japalura planidorsata	Japalura_planidorsata
1532	squamate	Japalura	Japalura sagittifera	Japalura_sagittifera
1533	squamate	Japalura	Japalura splendida	Japalura_splendida
1534	squamate	Japalura	Japalura tricarinata	Japalura_tricarinata
1535	squamate	Japalura	Japalura varcoae	Japalura_varcoae
1536	squamate	Japalura	Japalura variegata	Japalura_variegata
1537	squamate	Japalura	Japalura yulongensis	Japalura_yulongensis
1538	squamate	Japalura	Japalura yunnanensis	Japalura_yunnanensis
1539	squamate	Japalura	Japalura zhaoermii	Japalura_zhaoermii
1540	squamate	Jarujinia	Jarujinia bipedalis	Jarujinia_bipedalis
1541	squamate	Kaestlea	Kaestlea beddomii	Kaestlea_beddomii
1542	squamate	Kaestlea	Kaestlea bilineata	Kaestlea_bilineata
1543	squamate	Kaestlea	Kaestlea laterimaculata	Kaestlea_laterimaculata
1544	squamate	Kaestlea	Kaestlea palnica	Kaestlea_palnica
1545	squamate	Kaestlea	Kaestlea travancorica	Kaestlea_travancorica
1546	squamate	Kualatahan	Kualatahan pahangensis	Kualatahan_pahangensis
1547	squamate	Lacerta	Lacerta agilis	Lacerta_agilis
1548	squamate	Lacerta	Lacerta media	Lacerta_media
1549	squamate	Lacerta	Lacerta mostoufii	Lacerta_mostoufii
1550	squamate	Lacerta	Lacerta strigata	Lacerta_strigata
1551	squamate	Larutia	Larutia larutensis	Larutia_larutensis
1552	squamate	Larutia	Larutia miodactyla	Larutia_miodactyla
1553	squamate	Larutia	Larutia nubisilvicola	Larutia_nubisilvicola
1554	squamate	Larutia	Larutia penangensis	Larutia_penangensis
1555	squamate	Larutia	Larutia trifasciata	Larutia_trifasciata
1556	squamate	Laudakia	Laudakia agrorensis	Laudakia_agrorensis
1557	squamate	Laudakia	Laudakia dayana	Laudakia_dayana
1558	squamate	Laudakia	Laudakia melanura	Laudakia_melanura
1559	squamate	Laudakia	Laudakia nupta	Laudakia_nupta
1560	squamate	Laudakia	Laudakia nuristanica	Laudakia_nuristanica
1561	squamate	Laudakia	Laudakia pakistanica	Laudakia_pakistanica
1562	squamate	Laudakia	Laudakia papenfussi	Laudakia_papenfussi
1563	squamate	Laudakia	Laudakia sacra	Laudakia_sacra
1564	squamate	Laudakia	Laudakia tuberculata	Laudakia_tuberculata
1565	squamate	Laudakia	Laudakia wui	Laudakia_wui
1566	squamate	Leiolepis	Leiolepis belliana	Leiolepis_belliana
1567	squamate	Leiolepis	Leiolepis boehmei	Leiolepis_boehmei
1568	squamate	Leiolepis	Leiolepis guentherpetersi	Leiolepis_guentherpetersi
1569	squamate	Leiolepis	Leiolepis guttata	Leiolepis_guttata
1570	squamate	Leiolepis	Leiolepis ngovantrii	Leiolepis_ngovantrii
1571	squamate	Leiolepis	Leiolepis peguensis	Leiolepis_peguensis
1572	squamate	Leiolepis	Leiolepis reevesii	Leiolepis_reevesii
1573	squamate	Leiolepis	Leiolepis rubritaeniata	Leiolepis_rubritaeniata
1574	squamate	Leiolepis	Leiolepis triploida	Leiolepis_triploida
1575	squamate	Lepidodactylus	Lepidodactylus lugubris	Lepidodactylus_lugubris
1576	squamate	Leptoseps	Leptoseps osellai	Leptoseps_osellai
1577	squamate	Leptoseps	Leptoseps poilani	Leptoseps_poilani
1578	squamate	Lepturophis	Lepturophis albofuscus	Lepturophis_albofuscus
1579	squamate	Liopeltis	Liopeltis calamaria	Liopeltis_calamaria
1580	squamate	Liopeltis	Liopeltis frenatus	Liopeltis_frenatus
1581	squamate	Liopeltis	Liopeltis rappi	Liopeltis_rappi
1582	squamate	Liopeltis	Liopeltis stoliczkae	Liopeltis_stoliczkae
1583	squamate	Liopeltis	Liopeltis tricolor	Liopeltis_tricolor
1584	squamate	Lipinia	Lipinia sekayuensis	Lipinia_sekayuensis
1585	squamate	Lipinia	Lipinia surda	Lipinia_surda
1586	squamate	Lipinia	Lipinia vittigera	Lipinia_vittigera
1587	squamate	Luperosaurus	Luperosaurus browni	Luperosaurus_browni
1588	squamate	Lycodon	Lycodon aulicus	Lycodon_aulicus
1589	squamate	Lycodon	Lycodon butleri	Lycodon_butleri
1590	squamate	Lycodon	Lycodon capucinus	Lycodon_capucinus
1591	squamate	Lycodon	Lycodon cardamomensis	Lycodon_cardamomensis
1592	squamate	Lycodon	Lycodon cavernicolus	Lycodon_cavernicolus
1593	squamate	Lycodon	Lycodon davidi	Lycodon_davidi
1594	squamate	Lycodon	Lycodon effraenis	Lycodon_effraenis
1595	squamate	Lycodon	Lycodon fasciatus	Lycodon_fasciatus
1596	squamate	Lycodon	Lycodon flavicollis	Lycodon_flavicollis
1597	squamate	Lycodon	Lycodon flavomaculatus	Lycodon_flavomaculatus
1598	squamate	Lycodon	Lycodon flavozonatus	Lycodon_flavozonatus
1599	squamate	Lycodon	Lycodon futsingensis	Lycodon_futsingensis
1600	squamate	Lycodon	Lycodon gammiei	Lycodon_gammiei
1601	squamate	Lycodon	Lycodon gongshan	Lycodon_gongshan
1602	squamate	Lycodon	Lycodon jara	Lycodon_jara
1603	squamate	Lycodon	Lycodon kundui	Lycodon_kundui
1604	squamate	Lycodon	Lycodon laoensis	Lycodon_laoensis
1605	squamate	Lycodon	Lycodon liuchengchaoi	Lycodon_liuchengchaoi
1606	squamate	Lycodon	Lycodon mackinnoni	Lycodon_mackinnoni
1607	squamate	Lycodon	Lycodon meridionale	Lycodon_meridionale
1608	squamate	Lycodon	Lycodon multizonatus	Lycodon_multizonatus
1609	squamate	Lycodon	Lycodon odishii	Lycodon_odishii
1610	squamate	Lycodon	Lycodon ophiophagus	Lycodon_ophiophagus
1611	squamate	Lycodon	Lycodon paucifasciatus	Lycodon_paucifasciatus
1612	squamate	Lycodon	Lycodon rosozonatus	Lycodon_rosozonatus
1613	squamate	Lycodon	Lycodon rufozonatus	Lycodon_rufozonatus
1614	squamate	Lycodon	Lycodon ruhstrati	Lycodon_ruhstrati
1615	squamate	Lycodon	Lycodon septentrionalis	Lycodon_septentrionalis
1616	squamate	Lycodon	Lycodon striatus	Lycodon_striatus
1617	squamate	Lycodon	Lycodon subcinctus	Lycodon_subcinctus
1618	squamate	Lycodon	Lycodon synaptor	Lycodon_synaptor
1619	squamate	Lycodon	Lycodon travancoricus	Lycodon_travancoricus
1620	squamate	Lycodon	Lycodon zawi	Lycodon_zawi
1621	squamate	Lycodon	Lycodon zoosvictoriae	Lycodon_zoosvictoriae
1622	squamate	Lygosoma	Lygosoma albopunctata	Lygosoma_albopunctata
1623	squamate	Lygosoma	Lygosoma angeli	Lygosoma_angeli
1624	squamate	Lygosoma	Lygosoma anguinum	Lygosoma_anguinum
1625	squamate	Lygosoma	Lygosoma ashwamedhi	Lygosoma_ashwamedhi
1626	squamate	Lygosoma	Lygosoma bampfyldei	Lygosoma_bampfyldei
1627	squamate	Lygosoma	Lygosoma boehmei	Lygosoma_boehmei
1628	squamate	Lygosoma	Lygosoma bowringii	Lygosoma_bowringii
1629	squamate	Lygosoma	Lygosoma carinatum	Lygosoma_carinatum
1630	squamate	Lygosoma	Lygosoma corpulentum	Lygosoma_corpulentum
1631	squamate	Lygosoma	Lygosoma frontoparietale	Lygosoma_frontoparietale
1632	squamate	Lygosoma	Lygosoma goaensis	Lygosoma_goaensis
1633	squamate	Lygosoma	Lygosoma guentheri	Lygosoma_guentheri
1634	squamate	Lygosoma	Lygosoma haroldyoungi	Lygosoma_haroldyoungi
1635	squamate	Lygosoma	Lygosoma herberti	Lygosoma_herberti
1636	squamate	Lygosoma	Lygosoma isodactylum	Lygosoma_isodactylum
1637	squamate	Lygosoma	Lygosoma koratense	Lygosoma_koratense
1638	squamate	Lygosoma	Lygosoma lineata	Lygosoma_lineata
1639	squamate	Lygosoma	Lygosoma lineolatum	Lygosoma_lineolatum
1640	squamate	Lygosoma	Lygosoma popae	Lygosoma_popae
1641	squamate	Lygosoma	Lygosoma pruthi	Lygosoma_pruthi
1642	squamate	Lygosoma	Lygosoma punctata	Lygosoma_punctata
1643	squamate	Lygosoma	Lygosoma quadrupes	Lygosoma_quadrupes
1644	squamate	Lygosoma	Lygosoma veunsaiensis	Lygosoma_veunsaiensis
1645	squamate	Lygosoma	Lygosoma vosmaeri	Lygosoma_vosmaeri
1646	squamate	Lytorhynchus	Lytorhynchus diadema	Lytorhynchus_diadema
1647	squamate	Lytorhynchus	Lytorhynchus maynardi	Lytorhynchus_maynardi
1648	squamate	Lytorhynchus	Lytorhynchus paradoxus	Lytorhynchus_paradoxus
1649	squamate	Lytorhynchus	Lytorhynchus ridgewayi	Lytorhynchus_ridgewayi
1650	squamate	Macrocalamus	Macrocalamus chanardi	Macrocalamus_chanardi
1651	squamate	Macrocalamus	Macrocalamus gentingensis	Macrocalamus_gentingensis
1652	squamate	Macrocalamus	Macrocalamus jasoni	Macrocalamus_jasoni
1653	squamate	Macrocalamus	Macrocalamus lateralis	Macrocalamus_lateralis
1654	squamate	Macrocalamus	Macrocalamus schulzi	Macrocalamus_schulzi
1655	squamate	Macrocalamus	Macrocalamus tweediei	Macrocalamus_tweediei
1656	squamate	Macrocalamus	Macrocalamus vogeli	Macrocalamus_vogeli
1657	squamate	Macropisthodon	Macropisthodon flaviceps	Macropisthodon_flaviceps
1658	squamate	Macropisthodon	Macropisthodon plumbicolor	Macropisthodon_plumbicolor
1659	squamate	Macropisthodon	Macropisthodon rhodomelas	Macropisthodon_rhodomelas
1660	squamate	Macropisthodon	Macropisthodon rudis	Macropisthodon_rudis
1661	squamate	Macrovipera	Macrovipera lebetina	Macrovipera_lebetina
1662	squamate	Malayopython	Malayopython reticulatus	Malayopython_reticulatus
1663	squamate	Malpolon	Malpolon insignitus	Malpolon_insignitus
1664	squamate	Mantheyus	Mantheyus phuwuanensis	Mantheyus_phuwuanensis
1665	squamate	Mediodactylus	Mediodactylus aspratilis	Mediodactylus_aspratilis
1666	squamate	Mediodactylus	Mediodactylus brachykolon	Mediodactylus_brachykolon
1667	squamate	Mediodactylus	Mediodactylus heterocercus	Mediodactylus_heterocercus
1668	squamate	Mediodactylus	Mediodactylus kotschyi	Mediodactylus_kotschyi
1669	squamate	Mediodactylus	Mediodactylus narynensis	Mediodactylus_narynensis
1670	squamate	Mediodactylus	Mediodactylus russowii	Mediodactylus_russowii
1671	squamate	Mediodactylus	Mediodactylus sagittifer	Mediodactylus_sagittifer
1672	squamate	Mediodactylus	Mediodactylus spinicauda	Mediodactylus_spinicauda
1673	squamate	Mediodactylus	Mediodactylus stevenandersoni	Mediodactylus_stevenandersoni
1674	squamate	Mediodactylus	Mediodactylus walli	Mediodactylus_walli
1675	squamate	Melanophidium	Melanophidium bilineatum	Melanophidium_bilineatum
1676	squamate	Melanophidium	Melanophidium punctatum	Melanophidium_punctatum
1677	squamate	Melanophidium	Melanophidium wynaudense	Melanophidium_wynaudense
1678	squamate	Mesalina	Mesalina brevirostris	Mesalina_brevirostris
1679	squamate	Mesalina	Mesalina guttulata	Mesalina_guttulata
1680	squamate	Mesalina	Mesalina watsonana	Mesalina_watsonana
1681	squamate	Microgecko	Microgecko depressus	Microgecko_depressus
1682	squamate	Microgecko	Microgecko helenae	Microgecko_helenae
1683	squamate	Microgecko	Microgecko latifi	Microgecko_latifi
1684	squamate	Microgecko	Microgecko persicus	Microgecko_persicus
1685	squamate	Mintonophis	Mintonophis pakistanicus	Mintonophis_pakistanicus
1686	squamate	Montivipera	Montivipera kuhrangica	Montivipera_kuhrangica
1687	squamate	Montivipera	Montivipera latifii	Montivipera_latifii
1688	squamate	Myriopholis	Myriopholis blanfordi	Myriopholis_blanfordi
1689	squamate	Myriopholis	Myriopholis macrorhyncha	Myriopholis_macrorhyncha
1690	squamate	Myrrophis	Myrrophis bennettii	Myrrophis_bennettii
1691	squamate	Myrrophis	Myrrophis chinensis	Myrrophis_chinensis
1692	squamate	Naja	Naja atra	Naja_atra
1693	squamate	Naja	Naja kaouthia	Naja_kaouthia
1694	squamate	Naja	Naja mandalayensis	Naja_mandalayensis
1695	squamate	Naja	Naja naja	Naja_naja
1696	squamate	Naja	Naja oxiana	Naja_oxiana
1697	squamate	Naja	Naja siamensis	Naja_siamensis
1698	squamate	Naja	Naja sumatrana	Naja_sumatrana
1699	squamate	Natrix	Natrix natrix	Natrix_natrix
1700	squamate	Natrix	Natrix tessellata	Natrix_tessellata
1701	squamate	Oligodon	Oligodon affinis	Oligodon_affinis
1702	squamate	Oligodon	Oligodon albocinctus	Oligodon_albocinctus
1703	squamate	Oligodon	Oligodon annamensis	Oligodon_annamensis
1704	squamate	Oligodon	Oligodon arnensis	Oligodon_arnensis
1705	squamate	Oligodon	Oligodon barroni	Oligodon_barroni
1706	squamate	Oligodon	Oligodon brevicauda	Oligodon_brevicauda
1707	squamate	Oligodon	Oligodon catenatus	Oligodon_catenatus
1708	squamate	Oligodon	Oligodon cattienensis	Oligodon_cattienensis
1709	squamate	Oligodon	Oligodon chinensis	Oligodon_chinensis
1710	squamate	Oligodon	Oligodon cinereus	Oligodon_cinereus
1711	squamate	Oligodon	Oligodon cruentatus	Oligodon_cruentatus
1712	squamate	Oligodon	Oligodon cyclurus	Oligodon_cyclurus
1713	squamate	Oligodon	Oligodon deuvei	Oligodon_deuvei
1714	squamate	Oligodon	Oligodon dorsalis	Oligodon_dorsalis
1715	squamate	Oligodon	Oligodon eberhardti	Oligodon_eberhardti
1716	squamate	Oligodon	Oligodon erythrogaster	Oligodon_erythrogaster
1717	squamate	Oligodon	Oligodon erythrorhachis	Oligodon_erythrorhachis
1718	squamate	Oligodon	Oligodon fasciolatus	Oligodon_fasciolatus
1719	squamate	Oligodon	Oligodon formosanus	Oligodon_formosanus
1720	squamate	Oligodon	Oligodon hamptoni	Oligodon_hamptoni
1721	squamate	Oligodon	Oligodon inornatus	Oligodon_inornatus
1722	squamate	Oligodon	Oligodon jintakunei	Oligodon_jintakunei
1723	squamate	Oligodon	Oligodon joynsoni	Oligodon_joynsoni
1724	squamate	Oligodon	Oligodon juglandifer	Oligodon_juglandifer
1725	squamate	Oligodon	Oligodon kampucheaensis	Oligodon_kampucheaensis
1726	squamate	Oligodon	Oligodon kheriensis	Oligodon_kheriensis
1727	squamate	Oligodon	Oligodon lacroixi	Oligodon_lacroixi
1728	squamate	Oligodon	Oligodon lungshenensis	Oligodon_lungshenensis
1729	squamate	Oligodon	Oligodon macrurus	Oligodon_macrurus
1730	squamate	Oligodon	Oligodon mcdougalli	Oligodon_mcdougalli
1731	squamate	Oligodon	Oligodon melaneus	Oligodon_melaneus
1732	squamate	Oligodon	Oligodon melanozonatus	Oligodon_melanozonatus
1733	squamate	Oligodon	Oligodon moricei	Oligodon_moricei
1734	squamate	Oligodon	Oligodon mouhoti	Oligodon_mouhoti
1735	squamate	Oligodon	Oligodon nagao	Oligodon_nagao
1736	squamate	Oligodon	Oligodon nikhili	Oligodon_nikhili
1737	squamate	Oligodon	Oligodon ocellatus	Oligodon_ocellatus
1738	squamate	Oligodon	Oligodon octolineatus	Oligodon_octolineatus
1739	squamate	Oligodon	Oligodon ornatus	Oligodon_ornatus
1740	squamate	Oligodon	Oligodon planiceps	Oligodon_planiceps
1741	squamate	Oligodon	Oligodon pseudotaeniatus	Oligodon_pseudotaeniatus
1742	squamate	Oligodon	Oligodon purpurascens	Oligodon_purpurascens
1743	squamate	Oligodon	Oligodon saintgironsi	Oligodon_saintgironsi
1744	squamate	Oligodon	Oligodon signatus	Oligodon_signatus
1745	squamate	Oligodon	Oligodon splendidus	Oligodon_splendidus
1746	squamate	Oligodon	Oligodon taeniatus	Oligodon_taeniatus
1747	squamate	Oligodon	Oligodon taeniolatus	Oligodon_taeniolatus
1748	squamate	Oligodon	Oligodon theobaldi	Oligodon_theobaldi
1749	squamate	Oligodon	Oligodon torquatus	Oligodon_torquatus
1750	squamate	Oligodon	Oligodon travancoricus	Oligodon_travancoricus
1751	squamate	Oligodon	Oligodon venustus	Oligodon_venustus
1752	squamate	Oocatochus	Oocatochus rufodorsatus	Oocatochus_rufodorsatus
1753	squamate	Ophiomorus	Ophiomorus blanfordi	Ophiomorus_blanfordi
1754	squamate	Ophiomorus	Ophiomorus brevipes	Ophiomorus_brevipes
1755	squamate	Ophiomorus	Ophiomorus chernovi	Ophiomorus_chernovi
1756	squamate	Ophiomorus	Ophiomorus maranjabensis	Ophiomorus_maranjabensis
1757	squamate	Ophiomorus	Ophiomorus nuchalis	Ophiomorus_nuchalis
1758	squamate	Ophiomorus	Ophiomorus persicus	Ophiomorus_persicus
1759	squamate	Ophiomorus	Ophiomorus raithmai	Ophiomorus_raithmai
1760	squamate	Ophiomorus	Ophiomorus streeti	Ophiomorus_streeti
1761	squamate	Ophiomorus	Ophiomorus tridactylus	Ophiomorus_tridactylus
1762	squamate	Ophiophagus	Ophiophagus hannah	Ophiophagus_hannah
1763	squamate	Ophisops	Ophisops beddomei	Ophisops_beddomei
1764	squamate	Ophisops	Ophisops elegans	Ophisops_elegans
1765	squamate	Ophisops	Ophisops jerdonii	Ophisops_jerdonii
1766	squamate	Ophisops	Ophisops leschenaultii	Ophisops_leschenaultii
1767	squamate	Ophisops	Ophisops microlepis	Ophisops_microlepis
1768	squamate	Ophisops	Ophisops minor	Ophisops_minor
1769	squamate	Opisthotropis	Opisthotropis andersonii	Opisthotropis_andersonii
1770	squamate	Opisthotropis	Opisthotropis balteata	Opisthotropis_balteata
1771	squamate	Opisthotropis	Opisthotropis boonsongi	Opisthotropis_boonsongi
1772	squamate	Opisthotropis	Opisthotropis cheni	Opisthotropis_cheni
1773	squamate	Opisthotropis	Opisthotropis cucae	Opisthotropis_cucae
1774	squamate	Opisthotropis	Opisthotropis daovantieni	Opisthotropis_daovantieni
1775	squamate	Opisthotropis	Opisthotropis durandi	Opisthotropis_durandi
1776	squamate	Opisthotropis	Opisthotropis guangxiensis	Opisthotropis_guangxiensis
1777	squamate	Opisthotropis	Opisthotropis jacobi	Opisthotropis_jacobi
1778	squamate	Opisthotropis	Opisthotropis kuatunensis	Opisthotropis_kuatunensis
1779	squamate	Opisthotropis	Opisthotropis lateralis	Opisthotropis_lateralis
1780	squamate	Opisthotropis	Opisthotropis latouchii	Opisthotropis_latouchii
1781	squamate	Opisthotropis	Opisthotropis laui	Opisthotropis_laui
1782	squamate	Opisthotropis	Opisthotropis maculosa	Opisthotropis_maculosa
1783	squamate	Opisthotropis	Opisthotropis maxwelli	Opisthotropis_maxwelli
1784	squamate	Opisthotropis	Opisthotropis spenceri	Opisthotropis_spenceri
1785	squamate	Opisthotropis	Opisthotropis tamdaoensis	Opisthotropis_tamdaoensis
1786	squamate	Oreocalamus	Oreocalamus hanitschi	Oreocalamus_hanitschi
1787	squamate	Oreocryptophis	Oreocryptophis porphyraceus	Oreocryptophis_porphyraceus
1788	squamate	Orientocoluber	Orientocoluber spinalis	Orientocoluber_spinalis
1789	squamate	Oriocalotes	Oriocalotes paulus	Oriocalotes_paulus
1790	squamate	Orthriophis	Orthriophis cantoris	Orthriophis_cantoris
1791	squamate	Orthriophis	Orthriophis hodgsoni	Orthriophis_hodgsoni
1792	squamate	Orthriophis	Orthriophis moellendorffi	Orthriophis_moellendorffi
1793	squamate	Orthriophis	Orthriophis taeniurus	Orthriophis_taeniurus
1794	squamate	Otocryptis	Otocryptis beddomei	Otocryptis_beddomei
1795	squamate	Ovophis	Ovophis convictus	Ovophis_convictus
1796	squamate	Ovophis	Ovophis monticola	Ovophis_monticola
1797	squamate	Ovophis	Ovophis tonkinensis	Ovophis_tonkinensis
1798	squamate	Ovophis	Ovophis zayuensis	Ovophis_zayuensis
1799	squamate	Parafimbrios	Parafimbrios lao	Parafimbrios_lao
1800	squamate	Parahelicops	Parahelicops annamensis	Parahelicops_annamensis
1801	squamate	Paralaudakia	Paralaudakia badakhshana	Paralaudakia_badakhshana
1802	squamate	Paralaudakia	Paralaudakia bochariensis	Paralaudakia_bochariensis
1803	squamate	Paralaudakia	Paralaudakia caucasia	Paralaudakia_caucasia
1804	squamate	Paralaudakia	Paralaudakia erythrogaster	Paralaudakia_erythrogaster
1805	squamate	Paralaudakia	Paralaudakia himalayana	Paralaudakia_himalayana
1806	squamate	Paralaudakia	Paralaudakia lehmanni	Paralaudakia_lehmanni
1807	squamate	Paralaudakia	Paralaudakia microlepis	Paralaudakia_microlepis
1808	squamate	Paralaudakia	Paralaudakia stoliczkana	Paralaudakia_stoliczkana
1809	squamate	Pararhabdophis	Pararhabdophis chapaensis	Pararhabdophis_chapaensis
1810	squamate	Paratapinophis	Paratapinophis praemaxillaris	Paratapinophis_praemaxillaris
1811	squamate	Pareas	Pareas boulengeri	Pareas_boulengeri
1812	squamate	Pareas	Pareas carinatus	Pareas_carinatus
1813	squamate	Pareas	Pareas chinensis	Pareas_chinensis
1814	squamate	Pareas	Pareas hamptoni	Pareas_hamptoni
1815	squamate	Pareas	Pareas margaritophorus	Pareas_margaritophorus
1816	squamate	Pareas	Pareas monticola	Pareas_monticola
1817	squamate	Pareas	Pareas nigriceps	Pareas_nigriceps
1818	squamate	Pareas	Pareas stanleyi	Pareas_stanleyi
1819	squamate	Phrynocephalus	Phrynocephalus ananjevae	Phrynocephalus_ananjevae
1820	squamate	Phrynocephalus	Phrynocephalus axillaris	Phrynocephalus_axillaris
1821	squamate	Phrynocephalus	Phrynocephalus clarkorum	Phrynocephalus_clarkorum
1822	squamate	Phrynocephalus	Phrynocephalus erythrurus	Phrynocephalus_erythrurus
1823	squamate	Phrynocephalus	Phrynocephalus euptilopus	Phrynocephalus_euptilopus
1824	squamate	Phrynocephalus	Phrynocephalus forsythii	Phrynocephalus_forsythii
1825	squamate	Phrynocephalus	Phrynocephalus golubewii	Phrynocephalus_golubewii
1826	squamate	Phrynocephalus	Phrynocephalus guttatus	Phrynocephalus_guttatus
1827	squamate	Phrynocephalus	Phrynocephalus helioscopus	Phrynocephalus_helioscopus
1828	squamate	Phrynocephalus	Phrynocephalus interscapularis	Phrynocephalus_interscapularis
1829	squamate	Phrynocephalus	Phrynocephalus luteoguttatus	Phrynocephalus_luteoguttatus
1830	squamate	Phrynocephalus	Phrynocephalus maculatus	Phrynocephalus_maculatus
1831	squamate	Phrynocephalus	Phrynocephalus mystaceus	Phrynocephalus_mystaceus
1832	squamate	Phrynocephalus	Phrynocephalus ornatus	Phrynocephalus_ornatus
1833	squamate	Phrynocephalus	Phrynocephalus persicus	Phrynocephalus_persicus
1834	squamate	Phrynocephalus	Phrynocephalus przewalskii	Phrynocephalus_przewalskii
1835	squamate	Phrynocephalus	Phrynocephalus putjatai	Phrynocephalus_putjatai
1836	squamate	Phrynocephalus	Phrynocephalus raddei	Phrynocephalus_raddei
1837	squamate	Phrynocephalus	Phrynocephalus reticulatus	Phrynocephalus_reticulatus
1838	squamate	Phrynocephalus	Phrynocephalus roborowskii	Phrynocephalus_roborowskii
1839	squamate	Phrynocephalus	Phrynocephalus rossikowi	Phrynocephalus_rossikowi
1840	squamate	Phrynocephalus	Phrynocephalus scutellatus	Phrynocephalus_scutellatus
1841	squamate	Phrynocephalus	Phrynocephalus strauchi	Phrynocephalus_strauchi
1842	squamate	Phrynocephalus	Phrynocephalus theobaldi	Phrynocephalus_theobaldi
1843	squamate	Phrynocephalus	Phrynocephalus versicolor	Phrynocephalus_versicolor
1844	squamate	Phrynocephalus	Phrynocephalus vlangalii	Phrynocephalus_vlangalii
1845	squamate	Physignathus	Physignathus cocincinus	Physignathus_cocincinus
1846	squamate	Phytolopsis	Phytolopsis punctata	Phytolopsis_punctata
1847	squamate	Plagiopholis	Plagiopholis blakewayi	Plagiopholis_blakewayi
1848	squamate	Plagiopholis	Plagiopholis delacouri	Plagiopholis_delacouri
1849	squamate	Plagiopholis	Plagiopholis nuchalis	Plagiopholis_nuchalis
1850	squamate	Plagiopholis	Plagiopholis styani	Plagiopholis_styani
1851	squamate	Plagiopholis	Plagiopholis unipostocularis	Plagiopholis_unipostocularis
1852	squamate	Platyceps	Platyceps gracilis	Platyceps_gracilis
1853	squamate	Platyceps	Platyceps karelini	Platyceps_karelini
1854	squamate	Platyceps	Platyceps najadum	Platyceps_najadum
1855	squamate	Platyceps	Platyceps rhodorachis	Platyceps_rhodorachis
1856	squamate	Platyceps	Platyceps ventromaculatus	Platyceps_ventromaculatus
1857	squamate	Platyplectrurus	Platyplectrurus madurensis	Platyplectrurus_madurensis
1858	squamate	Platyplectrurus	Platyplectrurus trilineatus	Platyplectrurus_trilineatus
1859	squamate	Plectrurus	Plectrurus aureus	Plectrurus_aureus
1860	squamate	Plectrurus	Plectrurus canaricus	Plectrurus_canaricus
1861	squamate	Plectrurus	Plectrurus guentheri	Plectrurus_guentheri
1862	squamate	Plectrurus	Plectrurus perroteti	Plectrurus_perroteti
1863	squamate	Plestiodon	Plestiodon capito	Plestiodon_capito
1864	squamate	Plestiodon	Plestiodon chinensis	Plestiodon_chinensis
1865	squamate	Plestiodon	Plestiodon coreensis	Plestiodon_coreensis
1866	squamate	Plestiodon	Plestiodon elegans	Plestiodon_elegans
1867	squamate	Plestiodon	Plestiodon liui	Plestiodon_liui
1868	squamate	Plestiodon	Plestiodon popei	Plestiodon_popei
1869	squamate	Plestiodon	Plestiodon quadrilineatus	Plestiodon_quadrilineatus
1870	squamate	Plestiodon	Plestiodon tamdaoensis	Plestiodon_tamdaoensis
1871	squamate	Plestiodon	Plestiodon tunganus	Plestiodon_tunganus
1872	squamate	Pristurus	Pristurus carteri	Pristurus_carteri
1873	squamate	Pristurus	Pristurus rupestris	Pristurus_rupestris
1874	squamate	Protobothrops	Protobothrops cornutus	Protobothrops_cornutus
1875	squamate	Protobothrops	Protobothrops dabieshanensis	Protobothrops_dabieshanensis
1876	squamate	Protobothrops	Protobothrops himalayanus	Protobothrops_himalayanus
1877	squamate	Protobothrops	Protobothrops jerdonii	Protobothrops_jerdonii
1878	squamate	Protobothrops	Protobothrops kaulbacki	Protobothrops_kaulbacki
1879	squamate	Protobothrops	Protobothrops mangshanensis	Protobothrops_mangshanensis
1880	squamate	Protobothrops	Protobothrops maolanensis	Protobothrops_maolanensis
1881	squamate	Protobothrops	Protobothrops mucrosquamatus	Protobothrops_mucrosquamatus
1882	squamate	Protobothrops	Protobothrops sieversorum	Protobothrops_sieversorum
1883	squamate	Protobothrops	Protobothrops trungkhanhensis	Protobothrops_trungkhanhensis
1884	squamate	Protobothrops	Protobothrops xiangchengensis	Protobothrops_xiangchengensis
1885	squamate	Psammodynastes	Psammodynastes pictus	Psammodynastes_pictus
1886	squamate	Psammodynastes	Psammodynastes pulverulentus	Psammodynastes_pulverulentus
1887	squamate	Psammophilus	Psammophilus blanfordanus	Psammophilus_blanfordanus
1888	squamate	Psammophilus	Psammophilus dorsalis	Psammophilus_dorsalis
1889	squamate	Psammophis	Psammophis condanarus	Psammophis_condanarus
1890	squamate	Psammophis	Psammophis indochinensis	Psammophis_indochinensis
1891	squamate	Psammophis	Psammophis leithii	Psammophis_leithii
1892	squamate	Psammophis	Psammophis lineolatus	Psammophis_lineolatus
1893	squamate	Psammophis	Psammophis longifrons	Psammophis_longifrons
1894	squamate	Psammophis	Psammophis schokari	Psammophis_schokari
1895	squamate	Pseudocalotes	Pseudocalotes austeniana	Pseudocalotes_austeniana
1896	squamate	Pseudocalotes	Pseudocalotes brevipes	Pseudocalotes_brevipes
1897	squamate	Pseudocalotes	Pseudocalotes dringi	Pseudocalotes_dringi
1898	squamate	Pseudocalotes	Pseudocalotes flavigula	Pseudocalotes_flavigula
1899	squamate	Pseudocalotes	Pseudocalotes floweri	Pseudocalotes_floweri
1900	squamate	Pseudocalotes	Pseudocalotes kakhienensis	Pseudocalotes_kakhienensis
1901	squamate	Pseudocalotes	Pseudocalotes khaonanensis	Pseudocalotes_khaonanensis
1902	squamate	Pseudocalotes	Pseudocalotes kingdonwardi	Pseudocalotes_kingdonwardi
1903	squamate	Pseudocalotes	Pseudocalotes larutensis	Pseudocalotes_larutensis
1904	squamate	Pseudocalotes	Pseudocalotes microlepis	Pseudocalotes_microlepis
1905	squamate	Pseudocalotes	Pseudocalotes poilani	Pseudocalotes_poilani
1906	squamate	Pseudocalotes	Pseudocalotes ziegleri	Pseudocalotes_ziegleri
1907	squamate	Pseudoceramodactylus	Pseudoceramodactylus khobarensis	Pseudoceramodactylus_khobarensis
1908	squamate	Pseudocerastes	Pseudocerastes fieldi	Pseudocerastes_fieldi
1909	squamate	Pseudocerastes	Pseudocerastes persicus	Pseudocerastes_persicus
1910	squamate	Pseudocophotis	Pseudocophotis kontumensis	Pseudocophotis_kontumensis
1911	squamate	Pseudopus	Pseudopus apodus	Pseudopus_apodus
1912	squamate	Pseudorabdion	Pseudorabdion longiceps	Pseudorabdion_longiceps
1913	squamate	Pseudoxenodon	Pseudoxenodon bambusicola	Pseudoxenodon_bambusicola
1914	squamate	Pseudoxenodon	Pseudoxenodon karlschmidti	Pseudoxenodon_karlschmidti
1915	squamate	Pseudoxenodon	Pseudoxenodon macrops	Pseudoxenodon_macrops
1916	squamate	Pseudoxenodon	Pseudoxenodon stejnegeri	Pseudoxenodon_stejnegeri
1917	squamate	Ptyas	Ptyas carinata	Ptyas_carinata
1918	squamate	Ptyas	Ptyas dhumnades	Ptyas_dhumnades
1919	squamate	Ptyas	Ptyas fusca	Ptyas_fusca
1920	squamate	Ptyas	Ptyas korros	Ptyas_korros
1921	squamate	Ptyas	Ptyas mucosa	Ptyas_mucosa
1922	squamate	Ptyas	Ptyas nigromarginata	Ptyas_nigromarginata
1923	squamate	Ptychozoon	Ptychozoon horsfieldii	Ptychozoon_horsfieldii
1924	squamate	Ptychozoon	Ptychozoon kaengkrachanense	Ptychozoon_kaengkrachanense
1925	squamate	Ptychozoon	Ptychozoon kuhli	Ptychozoon_kuhli
1926	squamate	Ptychozoon	Ptychozoon lionotum	Ptychozoon_lionotum
1927	squamate	Ptychozoon	Ptychozoon trinotaterra	Ptychozoon_trinotaterra
1928	squamate	Ptyctolaemus	Ptyctolaemus collicristatus	Ptyctolaemus_collicristatus
1929	squamate	Ptyctolaemus	Ptyctolaemus gularis	Ptyctolaemus_gularis
1930	squamate	Ptyodactylus	Ptyodactylus homolepis	Ptyodactylus_homolepis
1931	squamate	Python	Python bivittatus	Python_bivittatus
1932	squamate	Python	Python kyaiktiyo	Python_kyaiktiyo
1933	squamate	Python	Python molurus	Python_molurus
1934	squamate	Raclitia	Raclitia indica	Raclitia_indica
1935	squamate	Ramphotyphlops	Ramphotyphlops lineatus	Ramphotyphlops_lineatus
1936	squamate	Rhabdophis	Rhabdophis angeli	Rhabdophis_angeli
1937	squamate	Rhabdophis	Rhabdophis callichroma	Rhabdophis_callichroma
1938	squamate	Rhabdophis	Rhabdophis chrysargos	Rhabdophis_chrysargos
1939	squamate	Rhabdophis	Rhabdophis conspicillatus	Rhabdophis_conspicillatus
1940	squamate	Rhabdophis	Rhabdophis guangdongensis	Rhabdophis_guangdongensis
1941	squamate	Rhabdophis	Rhabdophis himalayanus	Rhabdophis_himalayanus
1942	squamate	Rhabdophis	Rhabdophis leonardi	Rhabdophis_leonardi
1943	squamate	Rhabdophis	Rhabdophis nigrocinctus	Rhabdophis_nigrocinctus
1944	squamate	Rhabdophis	Rhabdophis nuchalis	Rhabdophis_nuchalis
1945	squamate	Rhabdophis	Rhabdophis subminiatus	Rhabdophis_subminiatus
1946	squamate	Rhabdophis	Rhabdophis tigrinus	Rhabdophis_tigrinus
1947	squamate	Rhabdops	Rhabdops bicolor	Rhabdops_bicolor
1948	squamate	Rhabdops	Rhabdops olivaceus	Rhabdops_olivaceus
1949	squamate	Rhagerhis	Rhagerhis moilensis	Rhagerhis_moilensis
1950	squamate	Rhinogecko	Rhinogecko femoralis	Rhinogecko_femoralis
1951	squamate	Rhinogecko	Rhinogecko misonnei	Rhinogecko_misonnei
1952	squamate	Rhinophis	Rhinophis fergusonianus	Rhinophis_fergusonianus
1953	squamate	Rhinophis	Rhinophis goweri	Rhinophis_goweri
1954	squamate	Rhinophis	Rhinophis sanguineus	Rhinophis_sanguineus
1955	squamate	Rhinophis	Rhinophis travancoricus	Rhinophis_travancoricus
1956	squamate	Rhynchocalamus	Rhynchocalamus melanocephalus	Rhynchocalamus_melanocephalus
1957	squamate	Ristella	Ristella beddomii	Ristella_beddomii
1958	squamate	Ristella	Ristella guentheri	Ristella_guentheri
1959	squamate	Ristella	Ristella rurkii	Ristella_rurkii
1960	squamate	Ristella	Ristella travancorica	Ristella_travancorica
1961	squamate	Saara	Saara asmussi	Saara_asmussi
1962	squamate	Saara	Saara hardwickii	Saara_hardwickii
1963	squamate	Saara	Saara loricata	Saara_loricata
1964	squamate	Salea	Salea anamallayana	Salea_anamallayana
1965	squamate	Salea	Salea horsfieldii	Salea_horsfieldii
1966	squamate	Scincella	Scincella apraefrontalis	Scincella_apraefrontalis
1967	squamate	Scincella	Scincella barbouri	Scincella_barbouri
1968	squamate	Scincella	Scincella capitanea	Scincella_capitanea
1969	squamate	Scincella	Scincella darevskii	Scincella_darevskii
1970	squamate	Scincella	Scincella devorator	Scincella_devorator
1971	squamate	Scincella	Scincella doriae	Scincella_doriae
1972	squamate	Scincella	Scincella huanrenensis	Scincella_huanrenensis
1973	squamate	Scincella	Scincella melanosticta	Scincella_melanosticta
1974	squamate	Scincella	Scincella modesta	Scincella_modesta
1975	squamate	Scincella	Scincella monticola	Scincella_monticola
1976	squamate	Scincella	Scincella ochracea	Scincella_ochracea
1977	squamate	Scincella	Scincella potanini	Scincella_potanini
1978	squamate	Scincella	Scincella przewalskii	Scincella_przewalskii
1979	squamate	Scincella	Scincella punctatolineata	Scincella_punctatolineata
1980	squamate	Scincella	Scincella rara	Scincella_rara
1981	squamate	Scincella	Scincella reevesii	Scincella_reevesii
1982	squamate	Scincella	Scincella rufocaudatus	Scincella_rufocaudatus
1983	squamate	Scincella	Scincella rupicola	Scincella_rupicola
1984	squamate	Scincella	Scincella schmidti	Scincella_schmidti
1985	squamate	Scincella	Scincella tsinlingensis	Scincella_tsinlingensis
1986	squamate	Scincella	Scincella vandenburghi	Scincella_vandenburghi
1987	squamate	Scincella	Scincella victoriana	Scincella_victoriana
1988	squamate	Scincus	Scincus scincus	Scincus_scincus
1989	squamate	Sepsophis	Sepsophis punctatus	Sepsophis_punctatus
1990	squamate	Shinisaurus	Shinisaurus crocodilurus	Shinisaurus_crocodilurus
1991	squamate	Sibynophis	Sibynophis bistrigatus	Sibynophis_bistrigatus
1992	squamate	Sibynophis	Sibynophis chinensis	Sibynophis_chinensis
1993	squamate	Sibynophis	Sibynophis collaris	Sibynophis_collaris
1994	squamate	Sibynophis	Sibynophis melanocephalus	Sibynophis_melanocephalus
1995	squamate	Sibynophis	Sibynophis sagittarius	Sibynophis_sagittarius
1996	squamate	Sibynophis	Sibynophis subpunctatus	Sibynophis_subpunctatus
1997	squamate	Sibynophis	Sibynophis triangularis	Sibynophis_triangularis
1998	squamate	Sinomicrurus	Sinomicrurus kelloggi	Sinomicrurus_kelloggi
1999	squamate	Sinomicrurus	Sinomicrurus macclellandi	Sinomicrurus_macclellandi
[truncated: 2,967 more rows]

## Sheet: distribution
grid	x	y	Class	Species	Tips
1807	102.911	1.98722	AM	Amolops larutensis	Amolops_larutensis
1807	102.911	1.98722	AM	Duttaphrynus melanostictus	Duttaphrynus_melanostictus
1807	102.911	1.98722	AM	Fejervarya cancrivora	Fejervarya_cancrivora
1807	102.911	1.98722	AM	Fejervarya limnocharis	Fejervarya_limnocharis
1807	102.911	1.98722	AM	Hylarana baramica	Hylarana_baramica
1807	102.911	1.98722	AM	Hylarana erythraea	Hylarana_erythraea
1807	102.911	1.98722	AM	Hylarana glandulosa	Hylarana_glandulosa
1807	102.911	1.98722	AM	Hylarana laterimaculata	Hylarana_laterimaculata
1807	102.911	1.98722	AM	Hylarana luctuosa	Hylarana_luctuosa
1807	102.911	1.98722	AM	Humerana miopus	Hylarana_miopus
1807	102.911	1.98722	AM	Hylarana nicobariensis	Hylarana_nicobariensis
1807	102.911	1.98722	AM	Hylarana raniceps	Hylarana_raniceps
1807	102.911	1.98722	AM	Hylarana signata	Hylarana_signata
1807	102.911	1.98722	AM	Ingerophrynus parvus	Ingerophrynus_parvus
1807	102.911	1.98722	AM	Ingerophrynus quadriporcatus	Ingerophrynus_quadriporcatus
1807	102.911	1.98722	AM	Kalophrynus pleurostigma	Kalophrynus_pleurostigma
1807	102.911	1.98722	AM	Kaloula pulchra	Kaloula_pulchra
1807	102.911	1.98722	AM	Kurixalus appendiculatus	Kurixalus_appendiculatus
1807	102.911	1.98722	AM	Leptobrachium nigrops	Leptobrachium_nigrops
1807	102.911	1.98722	AM	Leptophryne borbonica	Leptophryne_borbonica
1807	102.911	1.98722	AM	Limnonectes blythii	Limnonectes_blythii
1807	102.911	1.98722	AM	Limnonectes kuhlii	Limnonectes_kuhlii
1807	102.911	1.98722	AM	Limnonectes laticeps	Limnonectes_laticeps
1807	102.911	1.98722	AM	Limnonectes malesianus	Limnonectes_malesianus
1807	102.911	1.98722	AM	Limnonectes plicatellus	Limnonectes_plicatellus
1807	102.911	1.98722	AM	Limnonectes shompenorum	Limnonectes_shompenorum
1807	102.911	1.98722	AM	Megophrys nasuta	Megophrys_nasuta
1807	102.911	1.98722	AM	Microhyla berdmorei	Microhyla_berdmorei
1807	102.911	1.98722	AM	Microhyla butleri	Microhyla_butleri
1807	102.911	1.98722	AM	Microhyla heymonsi	Microhyla_heymonsi
1807	102.911	1.98722	AM	Micryletta inornata	Micryletta_inornata
1807	102.911	1.98722	AM	Nyctixalus pictus	Nyctixalus_pictus
1807	102.911	1.98722	AM	Occidozyga laevis	Occidozyga_laevis
1807	102.911	1.98722	AM	Odorrana hosii	Odorrana_hosii
1807	102.911	1.98722	AM	Pedostibes hosii	Pedostibes_hosii
1807	102.911	1.98722	AM	Pelophryne brevipes	Pelophryne_brevipes
1807	102.911	1.98722	AM	Phrynella pulchra	Phrynella_pulchra
1807	102.911	1.98722	AM	Phrynoidis aspera	Phrynoidis_aspera
1807	102.911	1.98722	AM	Polypedates colletti	Polypedates_colletti
1807	102.911	1.98722	AM	Polypedates leucomystax	Polypedates_leucomystax
1807	102.911	1.98722	AM	Polypedates macrotis	Polypedates_macrotis
1807	102.911	1.98722	AM	Pseudobufo subasper	Pseudobufo_subasper
1807	102.911	1.98722	AM	Rhacophorus cyanopunctatus	Rhacophorus_cyanopunctatus
1807	102.911	1.98722	AM	Rhacophorus nigropalmatus	Rhacophorus_nigropalmatus
1807	102.911	1.98722	AM	Rhacophorus prominanus	Rhacophorus_prominanus
1807	102.911	1.98722	AM	Megophrys aceras	Xenophrys_aceras
1807	102.911	1.98722	RE	Acanthosaura armata	Acanthosaura_armata
1807	102.911	1.98722	RE	Acrochordus javanicus	Acrochordus_javanicus
1807	102.911	1.98722	RE	Aeluroscalabotes felinus	Aeluroscalabotes_felinus
1807	102.911	1.98722	RE	Ahaetulla fasciolata	Ahaetulla_fasciolata
1807	102.911	1.98722	RE	Ahaetulla mycterizans	Ahaetulla_mycterizans
1807	102.911	1.98722	RE	Ahaetulla prasina	Ahaetulla_prasina
1807	102.911	1.98722	RE	Aphaniotis fusca	Aphaniotis_fusca
1807	102.911	1.98722	RE	Aplopeltura boa	Aplopeltura_boa
1807	102.911	1.98722	RE	Argyrophis diardii	Argyrophis_diardii
1807	102.911	1.98722	RE	Argyrophis muelleri	Argyrophis_muelleri
1807	102.911	1.98722	RE	Asthenodipsas laevis	Asthenodipsas_laevis
1807	102.911	1.98722	RE	Asthenodipsas malaccanus	Asthenodipsas_malaccanus
1807	102.911	1.98722	RE	Bitia hydroides	Bitia_hydroides
1807	102.911	1.98722	RE	Boiga cyanea	Boiga_cyanea
1807	102.911	1.98722	RE	Boiga cynodon	Boiga_cynodon
1807	102.911	1.98722	RE	Boiga dendrophila	Boiga_dendrophila
1807	102.911	1.98722	RE	Boiga drapiezii	Boiga_drapiezii
1807	102.911	1.98722	RE	Boiga jaspidea	Boiga_jaspidea
1807	102.911	1.98722	RE	Boiga nigriceps	Boiga_nigriceps
1807	102.911	1.98722	RE	Bronchocela cristatella	Bronchocela_cristatella
1807	102.911	1.98722	RE	Bungarus candidus	Bungarus_candidus
1807	102.911	1.98722	RE	Bungarus fasciatus	Bungarus_fasciatus
1807	102.911	1.98722	RE	Bungarus flaviceps	Bungarus_flaviceps
1807	102.911	1.98722	RE	Calamaria albiventer	Calamaria_albiventer
1807	102.911	1.98722	RE	Calamaria leucogaster	Calamaria_leucogaster
1807	102.911	1.98722	RE	Calamaria lovii	Calamaria_lovii
1807	102.911	1.98722	RE	Calamaria lumbricoidea	Calamaria_lumbricoidea
1807	102.911	1.98722	RE	Calliophis bivirgata	Calliophis_bivirgata
1807	102.911	1.98722	RE	Calliophis gracilis	Calliophis_gracilis
1807	102.911	1.98722	RE	Calliophis intestinalis	Calliophis_intestinalis
1807	102.911	1.98722	RE	Calotes versicolor	Calotes_versicolor
1807	102.911	1.98722	RE	Chrysopelea paradisi	Chrysopelea_paradisi
1807	102.911	1.98722	RE	Chrysopelea pelias	Chrysopelea_pelias
1807	102.911	1.98722	RE	Cnemaspis kendallii	Cnemaspis_kendallii
1807	102.911	1.98722	RE	Cnemaspis laoensis	Cnemaspis_laoensis
1807	102.911	1.98722	RE	Cnemaspis peninsularis	Cnemaspis_peninsularis
1807	102.911	1.98722	RE	Coelognathus flavolineatus	Coelognathus_flavolineatus
1807	102.911	1.98722	RE	Coelognathus radiatus	Coelognathus_radiatus
1807	102.911	1.98722	RE	Cylindrophis ruffus	Cylindrophis_ruffus
1807	102.911	1.98722	RE	Cyrtodactylus consobrinus	Cyrtodactylus_consobrinus
1807	102.911	1.98722	RE	Cyrtodactylus pantiensis	Cyrtodactylus_pantiensis
1807	102.911	1.98722	RE	Cyrtodactylus quadrivirgatus	Cyrtodactylus_quadrivirgatus
1807	102.911	1.98722	RE	Cyrtodactylus sworderi	Cyrtodactylus_sworderi
1807	102.911	1.98722	RE	Dasia grisea	Dasia_grisea
1807	102.911	1.98722	RE	Dasia olivacea	Dasia_olivacea
1807	102.911	1.98722	RE	Dendrelaphis caudolineatus	Dendrelaphis_caudolineatus
1807	102.911	1.98722	RE	Dendrelaphis formosus	Dendrelaphis_formosus
1807	102.911	1.98722	RE	Dendrelaphis haasi	Dendrelaphis_haasi
1807	102.911	1.98722	RE	Dendrelaphis kopsteini	Dendrelaphis_kopsteini
1807	102.911	1.98722	RE	Dendrelaphis pictus	Dendrelaphis_pictus
1807	102.911	1.98722	RE	Dendrelaphis striatus	Dendrelaphis_striatus
1807	102.911	1.98722	RE	Draco abbreviatus	Draco_abbreviatus
1807	102.911	1.98722	RE	Draco blanfordii	Draco_blanfordii
1807	102.911	1.98722	RE	Draco fimbriatus	Draco_fimbriatus
1807	102.911	1.98722	RE	Draco formosus	Draco_formosus
1807	102.911	1.98722	RE	Draco maximus	Draco_maximus
1807	102.911	1.98722	RE	Draco melanopogon	Draco_melanopogon
1807	102.911	1.98722	RE	Draco obscurus	Draco_obscurus
1807	102.911	1.98722	RE	Draco quinquefasciatus	Draco_quinquefasciatus
1807	102.911	1.98722	RE	Draco sumatranus	Draco_sumatranus
1807	102.911	1.98722	RE	Dryocalamus subannulatus	Dryocalamus_subannulatus
1807	102.911	1.98722	RE	Dryophiops rubescens	Dryophiops_rubescens
1807	102.911	1.98722	RE	Emoia atrocostata	Emoia_atrocostata
1807	102.911	1.98722	RE	Enhydris enhydris	Enhydris_enhydris
1807	102.911	1.98722	RE	Eutropis macularia	Eutropis_macularia
1807	102.911	1.98722	RE	Eutropis multifasciata	Eutropis_multifasciata
1807	102.911	1.98722	RE	Eutropis novemcarinata	Eutropis_novemcarinata
1807	102.911	1.98722	RE	Eutropis rugifera	Eutropis_rugifera
1807	102.911	1.98722	RE	Fordonia leucobalia	Fordonia_leucobalia
1807	102.911	1.98722	RE	Gehyra mutilata	Gehyra_mutilata
1807	102.911	1.98722	RE	Gekko gecko	Gekko_gecko
1807	102.911	1.98722	RE	Gekko monarchus	Gekko_monarchus
1807	102.911	1.98722	RE	Gekko smithii	Gekko_smithii
1807	102.911	1.98722	RE	Gongylosoma baliodeirus	Gongylosoma_baliodeirus
1807	102.911	1.98722	RE	Gonocephalus abbotti	Gonocephalus_abbotti
1807	102.911	1.98722	RE	Gonocephalus bellii	Gonocephalus_bellii
1807	102.911	1.98722	RE	Gonocephalus grandis	Gonocephalus_grandis
1807	102.911	1.98722	RE	Gonocephalus liogaster	Gonocephalus_liogaster
1807	102.911	1.98722	RE	Gonyosoma margaritatus	Gonyosoma_margaritatus
1807	102.911	1.98722	RE	Gonyosoma oxycephalum	Gonyosoma_oxycephalum
1807	102.911	1.98722	RE	Gonyosoma prasinus	Gonyosoma_prasinus
1807	102.911	1.98722	RE	Hebius petersii	Hebius_petersii
1807	102.911	1.98722	RE	Hemidactylus brookii	Hemidactylus_brookii
1807	102.911	1.98722	RE	Hemidactylus craspedotus	Hemidactylus_craspedotus
1807	102.911	1.98722	RE	Hemidactylus frenatus	Hemidactylus_frenatus
1807	102.911	1.98722	RE	Hemidactylus garnotii	Hemidactylus_garnotii
1807	102.911	1.98722	RE	Hemidactylus platyurus	Hemidactylus_platyurus
1807	102.911	1.98722	RE	Hemiphyllodactylus typus	Hemiphyllodactylus_typus
1807	102.911	1.98722	RE	Homalopsis buccata	Homalopsis_buccata
1807	102.911	1.98722	RE	Hypsiscopus plumbea	Hypsiscopus_plumbea
1807	102.911	1.98722	RE	Indotyphlops albiceps	Indotyphlops_albiceps
1807	102.911	1.98722	RE	Leiolepis belliana	Leiolepis_belliana
1807	102.911	1.98722	RE	Lepidodactylus lugubris	Lepidodactylus_lugubris
1807	102.911	1.98722	RE	Lepturophis albofuscus	Lepturophis_albofuscus
1807	102.911	1.98722	RE	Liopeltis tricolor	Liopeltis_tricolor
1807	102.911	1.98722	RE	Lipinia vittigera	Lipinia_vittigera
1807	102.911	1.98722	RE	Luperosaurus browni	Luperosaurus_browni
1807	102.911	1.98722	RE	Lycodon capucinus	Lycodon_capucinus
1807	102.911	1.98722	RE	Lycodon effraenis	Lycodon_effraenis
1807	102.911	1.98722	RE	Lycodon subcinctus	Lycodon_subcinctus
1807	102.911	1.98722	RE	Lygosoma bowringii	Lygosoma_bowringii
1807	102.911	1.98722	RE	Macropisthodon flaviceps	Macropisthodon_flaviceps
1807	102.911	1.98722	RE	Macropisthodon rhodomelas	Macropisthodon_rhodomelas
1807	102.911	1.98722	RE	Malayopython reticulatus	Malayopython_reticulatus
1807	102.911	1.98722	RE	Naja sumatrana	Naja_sumatrana
1807	102.911	1.98722	RE	Oligodon octolineatus	Oligodon_octolineatus
1807	102.911	1.98722	RE	Oligodon purpurascens	Oligodon_purpurascens
1807	102.911	1.98722	RE	Oligodon signatus	Oligodon_signatus
1807	102.911	1.98722	RE	Ophiophagus hannah	Ophiophagus_hannah
1807	102.911	1.98722	RE	Oreocryptophis porphyraceus	Oreocryptophis_porphyraceus
1807	102.911	1.98722	RE	Orthriophis taeniurus	Orthriophis_taeniurus
1807	102.911	1.98722	RE	Ovophis convictus	Ovophis_convictus
1807	102.911	1.98722	RE	Pareas carinatus	Pareas_carinatus
1807	102.911	1.98722	RE	Pareas margaritophorus	Pareas_margaritophorus
1807	102.911	1.98722	RE	Phytolopsis punctata	Phytolopsis_punctata
1807	102.911	1.98722	RE	Psammodynastes pictus	Psammodynastes_pictus
1807	102.911	1.98722	RE	Psammodynastes pulverulentus	Psammodynastes_pulverulentus
1807	102.911	1.98722	RE	Pseudorabdion longiceps	Pseudorabdion_longiceps
1807	102.911	1.98722	RE	Ptyas carinata	Ptyas_carinata
1807	102.911	1.98722	RE	Ptyas fusca	Ptyas_fusca
1807	102.911	1.98722	RE	Ptyas korros	Ptyas_korros
1807	102.911	1.98722	RE	Ptyas mucosa	Ptyas_mucosa
1807	102.911	1.98722	RE	Ptychozoon kuhli	Ptychozoon_kuhli
1807	102.911	1.98722	RE	Raclitia indica	Raclitia_indica
1807	102.911	1.98722	RE	Ramphotyphlops lineatus	Ramphotyphlops_lineatus
1807	102.911	1.98722	RE	Rhabdophis chrysargos	Rhabdophis_chrysargos
1807	102.911	1.98722	RE	Rhabdophis conspicillatus	Rhabdophis_conspicillatus
1807	102.911	1.98722	RE	Rhabdophis subminiatus	Rhabdophis_subminiatus
1807	102.911	1.98722	RE	Sibynophis collaris	Sibynophis_collaris
1807	102.911	1.98722	RE	Sibynophis melanocephalus	Sibynophis_melanocephalus
1807	102.911	1.98722	RE	Sphenomorphus indicus	Sphenomorphus_indicus
1807	102.911	1.98722	RE	Sphenomorphus scotophilus	Sphenomorphus_scotophilus
1807	102.911	1.98722	RE	Stoliczkia borneensis	Stoliczkia_borneensis
1807	102.911	1.98722	RE	Takydromus sexlineatus	Takydromus_sexlineatus
1807	102.911	1.98722	RE	Trimeresurus fucatus	Trimeresurus_fucatus
1807	102.911	1.98722	RE	Trimeresurus hageni	Trimeresurus_hageni
1807	102.911	1.98722	RE	Trimeresurus purpureomaculatus	Trimeresurus_purpureomaculatus
1807	102.911	1.98722	RE	Trimeresurus sumatranus	Trimeresurus_sumatranus
1807	102.911	1.98722	RE	Trimeresurus wiroti	Trimeresurus_wiroti
1807	102.911	1.98722	RE	Tropidolaemus wagleri	Tropidolaemus_wagleri
1807	102.911	1.98722	RE	Varanus dumerilii	Varanus_dumerilii
1807	102.911	1.98722	RE	Varanus nebulosus	Varanus_nebulosus
1807	102.911	1.98722	RE	Varanus rudicollis	Varanus_rudicollis
1807	102.911	1.98722	RE	Varanus salvator	Varanus_salvator
1807	102.911	1.98722	RE	Xenelaphis ellipsifer	Xenelaphis_ellipsifer
1807	102.911	1.98722	RE	Xenelaphis hexagonotus	Xenelaphis_hexagonotus
1807	102.911	1.98722	RE	Xenochrophis maculatus	Xenochrophis_maculatus
1807	102.911	1.98722	RE	Xenochrophis trianguligerus	Xenochrophis_trianguligerus
1807	102.911	1.98722	RE	Xenodermus javanicus	Xenodermus_javanicus
1807	102.911	1.98722	RE	Xenopeltis unicolor	Xenopeltis_unicolor
1807	102.911	1.98722	AV	Abroscopus superciliaris	Abroscopus_superciliaris
1807	102.911	1.98722	AV	Accipiter trivirgatus	Accipiter_trivirgatus
1807	102.911	1.98722	AV	Aceros comatus	Aceros_comatus
1807	102.911	1.98722	AV	Aceros corrugatus	Aceros_corrugatus
1807	102.911	1.98722	AV	Aceros undulatus	Aceros_undulatus
1807	102.911	1.98722	AV	Acridotheres fuscus	Acridotheres_fuscus
1807	102.911	1.98722	AV	Acridotheres tristis	Acridotheres_tristis
1807	102.911	1.98722	AV	Actenoides concretus	Actenoides_concretus
1807	102.911	1.98722	AV	Aegithina lafresnayei	Aegithina_lafresnayei
1807	102.911	1.98722	AV	Aegithina tiphia	Aegithina_tiphia
1807	102.911	1.98722	AV	Aegithina viridissima	Aegithina_viridissima
1807	102.911	1.98722	AV	Aethopyga mystacalis	Aethopyga_mystacalis
1807	102.911	1.98722	AV	Aethopyga saturata	Aethopyga_saturata
1807	102.911	1.98722	AV	Aethopyga siparaja	Aethopyga_siparaja
1807	102.911	1.98722	AV	Alcedo atthis	Alcedo_atthis
1807	102.911	1.98722	AV	Alcedo meninting	Alcedo_meninting
1807	102.911	1.98722	AV	Alcippe brunneicauda	Alcippe_brunneicauda
1807	102.911	1.98722	AV	Alophoixus bres	Alophoixus_bres
1807	102.911	1.98722	AV	Alophoixus finschii	Alophoixus_finschii
1807	102.911	1.98722	AV	Alophoixus ochraceus	Alophoixus_ochraceus
1807	102.911	1.98722	AV	Alophoixus phaeocephalus	Alophoixus_phaeocephalus
1807	102.911	1.98722	AV	Amaurornis phoenicurus	Amaurornis_phoenicurus
1807	102.911	1.98722	AV	Anhinga melanogaster	Anhinga_melanogaster
1807	102.911	1.98722	AV	Anorrhinus galeritus	Anorrhinus_galeritus
1807	102.911	1.98722	AV	Anthracoceros albirostris	Anthracoceros_albirostris
1807	102.911	1.98722	AV	Anthracoceros malayanus	Anthracoceros_malayanus
1807	102.911	1.98722	AV	Anthreptes malacensis	Anthreptes_malacensis
1807	102.911	1.98722	AV	Anthreptes rhodolaemus	Anthreptes_rhodolaemus
1807	102.911	1.98722	AV	Anthreptes simplex	Anthreptes_simplex
1807	102.911	1.98722	AV	Anthreptes singalensis	Anthreptes_singalensis
1807	102.911	1.98722	AV	Anthus rufulus	Anthus_rufulus
1807	102.911	1.98722	AV	Aplonis panayensis	Aplonis_panayensis
1807	102.911	1.98722	AV	Apus nipalensis	Apus_nipalensis
1807	102.911	1.98722	AV	Arachnothera affinis	Arachnothera_affinis
1807	102.911	1.98722	AV	Arachnothera chrysogenys	Arachnothera_chrysogenys
1807	102.911	1.98722	AV	Arachnothera crassirostris	Arachnothera_crassirostris
1807	102.911	1.98722	AV	Arachnothera flavigaster	Arachnothera_flavigaster
1807	102.911	1.98722	AV	Arachnothera longirostra	Arachnothera_longirostra
1807	102.911	1.98722	AV	Arachnothera robusta	Arachnothera_robusta
1807	102.911	1.98722	AV	Arborophila charltonii	Arborophila_charltonii
1807	102.911	1.98722	AV	Ardea cinerea	Ardea_cinerea
1807	102.911	1.98722	AV	Ardea purpurea	Ardea_purpurea
1807	102.911	1.98722	AV	Ardea sumatrana	Ardea_sumatrana
1807	102.911	1.98722	AV	Argusianus argus	Argusianus_argus
1807	102.911	1.98722	AV	Aviceda jerdoni	Aviceda_jerdoni
1807	102.911	1.98722	AV	Batrachostomus affinis	Batrachostomus_affinis
1807	102.911	1.98722	AV	Batrachostomus javensis	Batrachostomus_javensis
1807	102.911	1.98722	AV	Batrachostomus stellatus	Batrachostomus_stellatus
1807	102.911	1.98722	AV	Blythipicus rubiginosus	Blythipicus_rubiginosus
1807	102.911	1.98722	AV	Bubo sumatranus	Bubo_sumatranus
1807	102.911	1.98722	AV	Buceros rhinoceros	Buceros_rhinoceros
1807	102.911	1.98722	AV	Butorides striata	Butorides_striata
1807	102.911	1.98722	AV	Cacomantis merulinus	Cacomantis_merulinus
1807	102.911	1.98722	AV	Cacomantis sepulcralis	Cacomantis_sepulcralis
1807	102.911	1.98722	AV	Cacomantis sonneratii	Cacomantis_sonneratii
1807	102.911	1.98722	AV	Calorhamphus fuliginosus	Calorhamphus_fuliginosus
1807	102.911	1.98722	AV	Calyptomena viridis	Calyptomena_viridis
1807	102.911	1.98722	AV	Caprimulgus affinis	Caprimulgus_affinis
1807	102.911	1.98722	AV	Caprimulgus macrurus	Caprimulgus_macrurus
1807	102.911	1.98722	AV	Casmerodius albus	Casmerodius_albus
1807	102.911	1.98722	AV	Celeus brachyurus	Celeus_brachyurus
1807	102.911	1.98722	AV	Centropus bengalensis	Centropus_bengalensis
1807	102.911	1.98722	AV	Centropus rectunguis	Centropus_rectunguis
1807	102.911	1.98722	AV	Centropus sinensis	Centropus_sinensis
1807	102.911	1.98722	AV	Ceyx erithaca	Ceyx_erithaca
1807	102.911	1.98722	AV	Ceyx rufidorsa	Ceyx_rufidorsa
1807	102.911	1.98722	AV	Chalcophaps indica	Chalcophaps_indica
1807	102.911	1.98722	AV	Charadrius peronii	Charadrius_peronii
1807	102.911	1.98722	AV	Chloropsis cochinchinensis	Chloropsis_cochinchinensis
1807	102.911	1.98722	AV	Chloropsis cyanopogon	Chloropsis_cyanopogon
1807	102.911	1.98722	AV	Chloropsis sonnerati	Chloropsis_sonnerati
1807	102.911	1.98722	AV	Chrysococcyx xanthorhynchus	Chrysococcyx_xanthorhynchus
1807	102.911	1.98722	AV	Chrysocolaptes lucidus	Chrysocolaptes_lucidus
1807	102.911	1.98722	AV	Cisticola juncidis	Cisticola_juncidis
1807	102.911	1.98722	AV	Collocalia esculenta	Collocalia_esculenta
1807	102.911	1.98722	AV	Collocalia maxima	Collocalia_maxima
1807	102.911	1.98722	AV	Copsychus malabaricus	Copsychus_malabaricus
1807	102.911	1.98722	AV	Copsychus saularis	Copsychus_saularis
1807	102.911	1.98722	AV	Coracina fimbriata	Coracina_fimbriata
1807	102.911	1.98722	AV	Coracina macei	Coracina_macei
1807	102.911	1.98722	AV	Coracina striata	Coracina_striata
1807	102.911	1.98722	AV	Corvus enca	Corvus_enca
1807	102.911	1.98722	AV	Corvus macrorhynchos	Corvus_macrorhynchos
1807	102.911	1.98722	AV	Corydon sumatranus	Corydon_sumatranus
1807	102.911	1.98722	AV	Coturnix chinensis	Coturnix_chinensis
1807	102.911	1.98722	AV	Cuculus fugax	Cuculus_fugax
1807	102.911	1.98722	AV	Cuculus micropterus	Cuculus_micropterus
1807	102.911	1.98722	AV	Cuculus vagans	Cuculus_vagans
1807	102.911	1.98722	AV	Culicicapa ceylonensis	Culicicapa_ceylonensis
1807	102.911	1.98722	AV	Cymbirhynchus macrorhynchos	Cymbirhynchus_macrorhynchos
1807	102.911	1.98722	AV	Cyornis concretus	Cyornis_concretus
1807	102.911	1.98722	AV	Cyornis rufigastra	Cyornis_rufigastra
1807	102.911	1.98722	AV	Cyornis tickelliae	Cyornis_tickelliae
1807	102.911	1.98722	AV	Cyornis turcosus	Cyornis_turcosus
1807	102.911	1.98722	AV	Cyornis unicolor	Cyornis_unicolor
1807	102.911	1.98722	AV	Cypsiurus balasiensis	Cypsiurus_balasiensis
1807	102.911	1.98722	AV	Dendrocopos canicapillus	Dendrocopos_canicapillus
1807	102.911	1.98722	AV	Dendrocopos moluccensis	Dendrocopos_moluccensis
1807	102.911	1.98722	AV	Dendrocygna javanica	Dendrocygna_javanica
1807	102.911	1.98722	AV	Dicaeum agile	Dicaeum_agile
1807	102.911	1.98722	AV	Dicaeum chrysorrheum	Dicaeum_chrysorrheum
1807	102.911	1.98722	AV	Dicaeum concolor	Dicaeum_concolor
1807	102.911	1.98722	AV	Dicaeum cruentatum	Dicaeum_cruentatum
1807	102.911	1.98722	AV	Dicaeum trigonostigma	Dicaeum_trigonostigma
1807	102.911	1.98722	AV	Dicrurus aeneus	Dicrurus_aeneus
1807	102.911	1.98722	AV	Dicrurus paradiseus	Dicrurus_paradiseus
1807	102.911	1.98722	AV	Dinopium javanense	Dinopium_javanense
1807	102.911	1.98722	AV	Dinopium rafflesii	Dinopium_rafflesii
1807	102.911	1.98722	AV	Dryocopus javensis	Dryocopus_javensis
1807	102.911	1.98722	AV	Ducula aenea	Ducula_aenea
1807	102.911	1.98722	AV	Ducula badia	Ducula_badia
1807	102.911	1.98722	AV	Ducula bicolor	Ducula_bicolor
1807	102.911	1.98722	AV	Egretta garzetta	Egretta_garzetta
1807	102.911	1.98722	AV	Egretta sacra	Egretta_sacra
1807	102.911	1.98722	AV	Elanus caeruleus	Elanus_caeruleus
1807	102.911	1.98722	AV	Enicurus leschenaulti	Enicurus_leschenaulti
1807	102.911	1.98722	AV	Enicurus ruficapillus	Enicurus_ruficapillus
1807	102.911	1.98722	AV	Erpornis zantholeuca	Erpornis_zantholeuca
1807	102.911	1.98722	AV	Esacus giganteus	Esacus_giganteus
1807	102.911	1.98722	AV	Eudynamys scolopaceus	Eudynamys_scolopaceus
1807	102.911	1.98722	AV	Eumyias thalassinus	Eumyias_thalassinus
1807	102.911	1.98722	AV	Eupetes macrocerus	Eupetes_macrocerus
1807	102.911	1.98722	AV	Eurostopodus temminckii	Eurostopodus_temminckii
1807	102.911	1.98722	AV	Eurylaimus javanicus	Eurylaimus_javanicus
1807	102.911	1.98722	AV	Eurylaimus ochromalus	Eurylaimus_ochromalus
1807	102.911	1.98722	AV	Eurystomus orientalis	Eurystomus_orientalis
1807	102.911	1.98722	AV	Ficedula dumetoria	Ficedula_dumetoria
1807	102.911	1.98722	AV	Ficedula westermanni	Ficedula_westermanni
1807	102.911	1.98722	AV	Gallinula chloropus	Gallinula_chloropus
1807	102.911	1.98722	AV	Gallirallus striatus	Gallirallus_striatus
1807	102.911	1.98722	AV	Gallus gallus	Gallus_gallus
1807	102.911	1.98722	AV	Geopelia striata	Geopelia_striata
1807	102.911	1.98722	AV	Gerygone sulphurea	Gerygone_sulphurea
1807	102.911	1.98722	AV	Gracula religiosa	Gracula_religiosa
1807	102.911	1.98722	AV	Gyps bengalensis	Gyps_bengalensis
1807	102.911	1.98722	AV	Halcyon coromanda	Halcyon_coromanda
1807	102.911	1.98722	AV	Halcyon smyrnensis	Halcyon_smyrnensis
1807	102.911	1.98722	AV	Haliaeetus leucogaster	Haliaeetus_leucogaster
1807	102.911	1.98722	AV	Haliastur indus	Haliastur_indus
1807	102.911	1.98722	AV	Harpactes diardii	Harpactes_diardii
1807	102.911	1.98722	AV	Harpactes duvaucelii	Harpactes_duvaucelii
1807	102.911	1.98722	AV	Harpactes erythrocephalus	Harpactes_erythrocephalus
1807	102.911	1.98722	AV	Harpactes kasumba	Harpactes_kasumba
1807	102.911	1.98722	AV	Harpactes orrhophaeus	Harpactes_orrhophaeus
1807	102.911	1.98722	AV	Hemicircus concretus	Hemicircus_concretus
1807	102.911	1.98722	AV	Hemiprocne comata	Hemiprocne_comata
1807	102.911	1.98722	AV	Hemiprocne longipennis	Hemiprocne_longipennis
1807	102.911	1.98722	AV	Hemipus hirundinaceus	Hemipus_hirundinaceus
1807	102.911	1.98722	AV	Hemipus picatus	Hemipus_picatus
1807	102.911	1.98722	AV	Hemixos flavala	Hemixos_flavala
1807	102.911	1.98722	AV	Heterophasia picaoides	Heterophasia_picaoides
1807	102.911	1.98722	AV	Hirundapus giganteus	Hirundapus_giganteus
1807	102.911	1.98722	AV	Hirundo daurica	Hirundo_daurica
1807	102.911	1.98722	AV	Hirundo tahitica	Hirundo_tahitica
1807	102.911	1.98722	AV	Hypogramma hypogrammicum	Hypogramma_hypogrammicum
1807	102.911	1.98722	AV	Hypothymis azurea	Hypothymis_azurea
1807	102.911	1.98722	AV	Ichthyophaga humilis	Ichthyophaga_humilis
1807	102.911	1.98722	AV	Ichthyophaga ichthyaetus	Ichthyophaga_ichthyaetus
1807	102.911	1.98722	AV	Indicator archipelagicus	Indicator_archipelagicus
1807	102.911	1.98722	AV	Iole olivacea	Iole_olivacea
1807	102.911	1.98722	AV	Irena puella	Irena_puella
1807	102.911	1.98722	AV	Ixobrychus cinnamomeus	Ixobrychus_cinnamomeus
1807	102.911	1.98722	AV	Ixobrychus sinensis	Ixobrychus_sinensis
1807	102.911	1.98722	AV	Ixos malaccensis	Ixos_malaccensis
1807	102.911	1.98722	AV	Ketupa ketupu	Ketupa_ketupu
1807	102.911	1.98722	AV	Lacedo pulchella	Lacedo_pulchella
1807	102.911	1.98722	AV	Lalage nigra	Lalage_nigra
1807	102.911	1.98722	AV	Lanius schach	Lanius_schach
1807	102.911	1.98722	AV	Larus brunnicephalus	Larus_brunnicephalus
1807	102.911	1.98722	AV	Leptoptilos javanicus	Leptoptilos_javanicus
1807	102.911	1.98722	AV	Lonchura atricapilla	Lonchura_atricapilla
1807	102.911	1.98722	AV	Lonchura leucogastra	Lonchura_leucogastra
1807	102.911	1.98722	AV	Lonchura maja	Lonchura_maja
1807	102.911	1.98722	AV	Lonchura malacca	Lonchura_malacca
1807	102.911	1.98722	AV	Lonchura punctulata	Lonchura_punctulata
1807	102.911	1.98722	AV	Lonchura striata	Lonchura_striata
1807	102.911	1.98722	AV	Lophotriorchis kienerii	Lophotriorchis_kienerii
1807	102.911	1.98722	AV	Lophura erythrophthalma	Lophura_erythrophthalma
1807	102.911	1.98722	AV	Lophura ignita	Lophura_ignita
1807	102.911	1.98722	AV	Loriculus galgulus	Loriculus_galgulus
1807	102.911	1.98722	AV	Macheiramphus alcinus	Macheiramphus_alcinus
1807	102.911	1.98722	AV	Macronous gularis	Macronous_gularis
1807	102.911	1.98722	AV	Macronous ptilosus	Macronous_ptilosus
1807	102.911	1.98722	AV	Malacocincla abbotti	Malacocincla_abbotti
1807	102.911	1.98722	AV	Malacocincla malaccensis	Malacocincla_malaccensis
1807	102.911	1.98722	AV	Malacocincla sepiaria	Malacocincla_sepiaria
1807	102.911	1.98722	AV	Malacopteron affine	Malacopteron_affine
1807	102.911	1.98722	AV	Malacopteron cinereum	Malacopteron_cinereum
1807	102.911	1.98722	AV	Malacopteron magnirostre	Malacopteron_magnirostre
1807	102.911	1.98722	AV	Megalaima australis	Megalaima_australis
1807	102.911	1.98722	AV	Megalaima chrysopogon	Megalaima_chrysopogon
1807	102.911	1.98722	AV	Megalaima haemacephala	Megalaima_haemacephala
1807	102.911	1.98722	AV	Megalaima henricii	Megalaima_henricii
1807	102.911	1.98722	AV	Megalaima mystacophanos	Megalaima_mystacophanos
1807	102.911	1.98722	AV	Megalaima rafflesii	Megalaima_rafflesii
1807	102.911	1.98722	AV	Meiglyptes tristis	Meiglyptes_tristis
1807	102.911	1.98722	AV	Meiglyptes tukki	Meiglyptes_tukki
1807	102.911	1.98722	AV	Melanochlora sultanea	Melanochlora_sultanea
1807	102.911	1.98722	AV	Melanoperdix niger	Melanoperdix_niger
1807	102.911	1.98722	AV	Merops viridis	Merops_viridis
1807	102.911	1.98722	AV	Mesophoyx intermedia	Mesophoyx_intermedia
1807	102.911	1.98722	AV	Microhierax fringillarius	Microhierax_fringillarius
1807	102.911	1.98722	AV	Monticola solitarius	Monticola_solitarius
1807	102.911	1.98722	AV	Mulleripicus pulverulentus	Mulleripicus_pulverulentus
1807	102.911	1.98722	AV	Myophonus caeruleus	Myophonus_caeruleus
1807	102.911	1.98722	AV	Napothera epilepidota	Napothera_epilepidota
1807	102.911	1.98722	AV	Nectarinia calcostetha	Nectarinia_calcostetha
1807	102.911	1.98722	AV	Nectarinia jugularis	Nectarinia_jugularis
1807	102.911	1.98722	AV	Nectarinia sperata	Nectarinia_sperata
1807	102.911	1.98722	AV	Nettapus coromandelianus	Nettapus_coromandelianus
1807	102.911	1.98722	AV	Ninox scutulata	Ninox_scutulata
1807	102.911	1.98722	AV	Nisaetus cirrhatus	Nisaetus_cirrhatus
1807	102.911	1.98722	AV	Nisaetus nanus	Nisaetus_nanus
1807	102.911	1.98722	AV	Nyctyornis amictus	Nyctyornis_amictus
1807	102.911	1.98722	AV	Oriolus chinensis	Oriolus_chinensis
1807	102.911	1.98722	AV	Oriolus xanthonotus	Oriolus_xanthonotus
1807	102.911	1.98722	AV	Orthotomus atrogularis	Orthotomus_atrogularis
1807	102.911	1.98722	AV	Orthotomus ruficeps	Orthotomus_ruficeps
1807	102.911	1.98722	AV	Orthotomus sericeus	Orthotomus_sericeus
1807	102.911	1.98722	AV	Orthotomus sutorius	Orthotomus_sutorius
1807	102.911	1.98722	AV	Otus bakkamoena	Otus_bakkamoena
1807	102.911	1.98722	AV	Otus rufescens	Otus_rufescens
1807	102.911	1.98722	AV	Pachycephala grisola	Pachycephala_grisola
1807	102.911	1.98722	AV	Parus major	Parus_major
1807	102.911	1.98722	AV	Passer montanus	Passer_montanus
1807	102.911	1.98722	AV	Pelargopsis capensis	Pelargopsis_capensis
1807	102.911	1.98722	AV	Pellorneum capistratum	Pellorneum_capistratum
1807	102.911	1.98722	AV	Pericrocotus flammeus	Pericrocotus_flammeus
1807	102.911	1.98722	AV	Pericrocotus igneus	Pericrocotus_igneus
1807	102.911	1.98722	AV	Pernis ptilorhyncus	Pernis_ptilorhyncus
1807	102.911	1.98722	AV	Phaenicophaeus chlorophaeus	Phaenicophaeus_chlorophaeus
1807	102.911	1.98722	AV	Phaenicophaeus curvirostris	Phaenicophaeus_curvirostris
1807	102.911	1.98722	AV	Phaenicophaeus diardi	Phaenicophaeus_diardi
1807	102.911	1.98722	AV	Phaenicophaeus javanicus	Phaenicophaeus_javanicus
1807	102.911	1.98722	AV	Phaenicophaeus sumatranus	Phaenicophaeus_sumatranus
1807	102.911	1.98722	AV	Philentoma pyrhoptera	Philentoma_pyrhoptera
1807	102.911	1.98722	AV	Philentoma velata	Philentoma_velata
1807	102.911	1.98722	AV	Phodilus badius	Phodilus_badius
1807	102.911	1.98722	AV	Picus mentalis	Picus_mentalis
1807	102.911	1.98722	AV	Picus mineaceus	Picus_mineaceus
1807	102.911	1.98722	AV	Picus puniceus	Picus_puniceus
1807	102.911	1.98722	AV	Picus vittatus	Picus_vittatus
1807	102.911	1.98722	AV	Pitta caerulea	Pitta_caerulea
1807	102.911	1.98722	AV	Pitta granatina	Pitta_granatina
1807	102.911	1.98722	AV	Pitta irena	Pitta_guajana
1807	102.911	1.98722	AV	Pitta moluccensis	Pitta_moluccensis
1807	102.911	1.98722	AV	Platylophus galericulatus	Platylophus_galericulatus
1807	102.911	1.98722	AV	Platysmurus leucopterus	Platysmurus_leucopterus
1807	102.911	1.98722	AV	Ploceus philippinus	Ploceus_philippinus
1807	102.911	1.98722	AV	Polyplectron malacense	Polyplectron_malacense
1807	102.911	1.98722	AV	Pomatorhinus hypoleucos	Pomatorhinus_hypoleucos
1807	102.911	1.98722	AV	Pomatorhinus montanus	Pomatorhinus_montanus
1807	102.911	1.98722	AV	Porphyrio porphyrio	Porphyrio_porphyrio
1807	102.911	1.98722	AV	Porzana cinerea	Porzana_cinerea
1807	102.911	1.98722	AV	Prinia flaviventris	Prinia_flaviventris
1807	102.911	1.98722	AV	Prinia rufescens	Prinia_rufescens
1807	102.911	1.98722	AV	Prionochilus maculatus	Prionochilus_maculatus
1807	102.911	1.98722	AV	Prionochilus percussus	Prionochilus_percussus
1807	102.911	1.98722	AV	Prionochilus thoracicus	Prionochilus_thoracicus
1807	102.911	1.98722	AV	Psilopogon pyrolophus	Psilopogon_pyrolophus
1807	102.911	1.98722	AV	Psittacula longicauda	Psittacula_longicauda
1807	102.911	1.98722	AV	Psittinus cyanurus	Psittinus_cyanurus
1807	102.911	1.98722	AV	Ptilinopus jambu	Ptilinopus_jambu
1807	102.911	1.98722	AV	Pycnonotus atriceps	Pycnonotus_atriceps
1807	102.911	1.98722	AV	Pycnonotus brunneus	Pycnonotus_brunneus
1807	102.911	1.98722	AV	Pycnonotus cyaniventris	Pycnonotus_cyaniventris
1807	102.911	1.98722	AV	Pycnonotus erythropthalmos	Pycnonotus_erythropthalmos
1807	102.911	1.98722	AV	Pycnonotus eutilotus	Pycnonotus_eutilotus
1807	102.911	1.98722	AV	Pycnonotus finlaysoni	Pycnonotus_finlaysoni
1807	102.911	1.98722	AV	Pycnonotus goiavier	Pycnonotus_goiavier
1807	102.911	1.98722	AV	Pycnonotus melanoleucos	Pycnonotus_melanoleucos
1807	102.911	1.98722	AV	Pycnonotus plumosus	Pycnonotus_plumosus
1807	102.911	1.98722	AV	Pycnonotus simplex	Pycnonotus_simplex
1807	102.911	1.98722	AV	Pycnonotus zeylanicus	Pycnonotus_zeylanicus
1807	102.911	1.98722	AV	Rallina fasciata	Rallina_fasciata
1807	102.911	1.98722	AV	Reinwardtipicus validus	Reinwardtipicus_validus
1807	102.911	1.98722	AV	Rhaphidura leucopygialis	Rhaphidura_leucopygialis
1807	102.911	1.98722	AV	Rhinomyias umbratilis	Rhinomyias_umbratilis
1807	102.911	1.98722	AV	Rhinoplax vigil	Rhinoplax_vigil
1807	102.911	1.98722	AV	Rhipidura albicollis	Rhipidura_albicollis
1807	102.911	1.98722	AV	Rhipidura javanica	Rhipidura_javanica
1807	102.911	1.98722	AV	Rhipidura perlata	Rhipidura_perlata
1807	102.911	1.98722	AV	Rhizothera longirostris	Rhizothera_longirostris
1807	102.911	1.98722	AV	Rollulus rouloul	Rollulus_rouloul
1807	102.911	1.98722	AV	Rostratula benghalensis	Rostratula_benghalensis
1807	102.911	1.98722	AV	Sasia abnormis	Sasia_abnormis
1807	102.911	1.98722	AV	Seicercus montis	Seicercus_montis
1807	102.911	1.98722	AV	Sitta frontalis	Sitta_frontalis
1807	102.911	1.98722	AV	Spilornis cheela	Spilornis_cheela
1807	102.911	1.98722	AV	Stachyris erythroptera	Stachyris_erythroptera
1807	102.911	1.98722	AV	Stachyris leucotis	Stachyris_leucotis
1807	102.911	1.98722	AV	Stachyris maculata	Stachyris_maculata
1807	102.911	1.98722	AV	Stachyris nigriceps	Stachyris_nigriceps
1807	102.911	1.98722	AV	Stachyris nigricollis	Stachyris_nigricollis
1807	102.911	1.98722	AV	Stachyris poliocephala	Stachyris_poliocephala
1807	102.911	1.98722	AV	Stachyris rufifrons	Stachyris_rufifrons
1807	102.911	1.98722	AV	Stigmatopelia chinensis	Stigmatopelia_chinensis
1807	102.911	1.98722	AV	Streptopelia tranquebarica	Streptopelia_tranquebarica
1807	102.911	1.98722	AV	Strix leptogrammica	Strix_leptogrammica
1807	102.911	1.98722	AV	Strix seloputo	Strix_seloputo
1807	102.911	1.98722	AV	Surniculus lugubris	Surniculus_lugubris
1807	102.911	1.98722	AV	Tephrodornis gularis	Tephrodornis_gularis
1807	102.911	1.98722	AV	Terpsiphone paradisi	Terpsiphone_paradisi
1807	102.911	1.98722	AV	Todiramphus chloris	Todiramphus_chloris
1807	102.911	1.98722	AV	Treron capellei	Treron_capellei
1807	102.911	1.98722	AV	Treron curvirostra	Treron_curvirostra
1807	102.911	1.98722	AV	Treron fulvicollis	Treron_fulvicollis
1807	102.911	1.98722	AV	Treron olax	Treron_olax
1807	102.911	1.98722	AV	Treron vernans	Treron_vernans
1807	102.911	1.98722	AV	Trichastoma bicolor	Trichastoma_bicolor
1807	102.911	1.98722	AV	Trichastoma rostratum	Trichastoma_rostratum
1807	102.911	1.98722	AV	Trichixos pyrropygus	Trichixos_pyrropygus
1807	102.911	1.98722	AV	Tricholestes criniger	Tricholestes_criniger
1807	102.911	1.98722	AV	Turdinus macrodactylus	Turdinus_macrodactylus
1807	102.911	1.98722	AV	Turnix suscitator	Turnix_suscitator
1807	102.911	1.98722	AV	Tyto alba	Tyto_alba
1807	102.911	1.98722	AV	Upupa epops	Upupa_epops
1807	102.911	1.98722	AV	Zoothera interpres	Zoothera_interpres
1807	102.911	1.98722	AV	Zosterops everetti	Zosterops_everetti
1807	102.911	1.98722	AV	Zosterops palpebrosus	Zosterops_palpebrosus
1807	102.911	1.98722	MA	Aeromys tephromelas	Aeromys_tephromelas
1807	102.911	1.98722	MA	Aethalops alecto	Aethalops_alecto
1807	102.911	1.98722	MA	Aonyx cinereus	Aonyx_cinerea
1807	102.911	1.98722	MA	Arctictis binturong	Arctictis_binturong
1807	102.911	1.98722	MA	Arctogalidia trivirgata	Arctogalidia_trivirgata
1807	102.911	1.98722	MA	Atherurus macrourus	Atherurus_macrourus
1807	102.911	1.98722	MA	Balionycteris maculata	Balionycteris_maculata
1807	102.911	1.98722	MA	Berylmys bowersi	Berylmys_bowersi
1807	102.911	1.98722	MA	Callosciurus caniceps	Callosciurus_caniceps
1807	102.911	1.98722	MA	Callosciurus nigrovittatus	Callosciurus_nigrovittatus
1807	102.911	1.98722	MA	Callosciurus notatus	Callosciurus_notatus
1807	102.911	1.98722	MA	Callosciurus prevostii	Callosciurus_prevostii
1807	102.911	1.98722	MA	Catopuma temminckii	Catopuma_temminckii
1807	102.911	1.98722	MA	Chaerephon johorensis	Chaerephon_johorensis
1807	102.911	1.98722	MA	Chaerephon plicatus	Chaerephon_plicatus
1807	102.911	1.98722	MA	Cheiromeles torquatus	Cheiromeles_torquatus
1807	102.911	1.98722	MA	Chironax melanocephalus	Chironax_melanocephalus
1807	102.911	1.98722	MA	Chiropodomys gliroides	Chiropodomys_gliroides
1807	102.911	1.98722	MA	Coelops frithii	Coelops_frithii
1807	102.911	1.98722	MA	Crocidura attenuata	Crocidura_attenuata
1807	102.911	1.98722	MA	Crocidura malayana	Crocidura_malayana
1807	102.911	1.98722	MA	Crocidura negligens	Crocidura_negligens
1807	102.911	1.98722	MA	Cynogale bennettii	Cynogale_bennettii
1807	102.911	1.98722	MA	Cynopterus brachyotis	Cynopterus_brachyotis
1807	102.911	1.98722	MA	Cynopterus horsfieldii	Cynopterus_horsfieldii
1807	102.911	1.98722	MA	Echinosorex gymnura	Echinosorex_gymnura
1807	102.911	1.98722	MA	Elephas maximus	Elephas_maximus
1807	102.911	1.98722	MA	Emballonura monticola	Emballonura_monticola
1807	102.911	1.98722	MA	Eonycteris spelaea	Eonycteris_spelaea
1807	102.911	1.98722	MA	Galeopterus variegatus	Galeopterus_variegatus
1807	102.911	1.98722	MA	Glischropus tylopus	Glischropus_tylopus
1807	102.911	1.98722	MA	Helarctos malayanus	Helarctos_malayanus
1807	102.911	1.98722	MA	Hemigalus derbyanus	Hemigalus_derbyanus
1807	102.911	1.98722	MA	Herpestes brachyurus	Herpestes_brachyurus
1807	102.911	1.98722	MA	Herpestes javanicus	Herpestes_javanicus
1807	102.911	1.98722	MA	Hesperoptenus blanfordi	Hesperoptenus_blanfordi
1807	102.911	1.98722	MA	Hesperoptenus tomesi	Hesperoptenus_tomesi
1807	102.911	1.98722	MA	Hipposideros armiger	Hipposideros_armiger
1807	102.911	1.98722	MA	Hipposideros ater	Hipposideros_ater
1807	102.911	1.98722	MA	Hipposideros bicolor	Hipposideros_bicolor
1807	102.911	1.98722	MA	Hipposideros cervinus	Hipposideros_cervinus
1807	102.911	1.98722	MA	Hipposideros cineraceus	Hipposideros_cineraceus
1807	102.911	1.98722	MA	Hipposideros diadema	Hipposideros_diadema
1807	102.911	1.98722	MA	Hipposideros doriae	Hipposideros_doriae
1807	102.911	1.98722	MA	Hipposideros galeritus	Hipposideros_galeritus
1807	102.911	1.98722	MA	Hipposideros larvatus	Hipposideros_larvatus
1807	102.911	1.98722	MA	Hipposideros lylei	Hipposideros_lylei
1807	102.911	1.98722	MA	Hipposideros ridleyi	Hipposideros_ridleyi
1807	102.911	1.98722	MA	Hylobates lar	Hylobates_lar
1807	102.911	1.98722	MA	Hylomys suillus	Hylomys_suillus
1807	102.911	1.98722	MA	Hylopetes platyurus	Hylopetes_platyurus
1807	102.911	1.98722	MA	Hylopetes spadiceus	Hylopetes_spadiceus
1807	102.911	1.98722	MA	Hystrix brachyura	Hystrix_brachyura
1807	102.911	1.98722	MA	Iomys horsfieldii	Iomys_horsfieldii
1807	102.911	1.98722	MA	Kerivoula hardwickii	Kerivoula_hardwickii
1807	102.911	1.98722	MA	Kerivoula intermedia	Kerivoula_intermedia
1807	102.911	1.98722	MA	Kerivoula lenis	Kerivoula_lenis
1807	102.911	1.98722	MA	Kerivoula minuta	Kerivoula_minuta
1807	102.911	1.98722	MA	Kerivoula papillosa	Kerivoula_papillosa
1807	102.911	1.98722	MA	Kerivoula pellucida	Kerivoula_pellucida
1807	102.911	1.98722	MA	Kerivoula picta	Kerivoula_picta
1807	102.911	1.98722	MA	Lariscus insignis	Lariscus_insignis
1807	102.911	1.98722	MA	Lenothrix canus	Lenothrix_canus
1807	102.911	1.98722	MA	Leopoldamys sabanus	Leopoldamys_sabanus
1807	102.911	1.98722	MA	Lutra sumatrana	Lutra_sumatrana
1807	102.911	1.98722	MA	Lutrogale perspicillata	Lutrogale_perspicillata
1807	102.911	1.98722	MA	Macaca fascicularis	Macaca_fascicularis
1807	102.911	1.98722	MA	Macaca nemestrina	Macaca_nemestrina
1807	102.911	1.98722	MA	Macroglossus minimus	Macroglossus_minimus
1807	102.911	1.98722	MA	Macroglossus sobrinus	Macroglossus_sobrinus
1807	102.911	1.98722	MA	Manis javanica	Manis_javanica
1807	102.911	1.98722	MA	Martes flavigula	Martes_flavigula
1807	102.911	1.98722	MA	Maxomys rajah	Maxomys_rajah
1807	102.911	1.98722	MA	Maxomys surifer	Maxomys_surifer
1807	102.911	1.98722	MA	Maxomys whiteheadi	Maxomys_whiteheadi
1807	102.911	1.98722	MA	Megaderma lyra	Megaderma_lyra
1807	102.911	1.98722	MA	Megaderma spasma	Megaderma_spasma
1807	102.911	1.98722	MA	Megaerops ecaudatus	Megaerops_ecaudatus
1807	102.911	1.98722	MA	Megaerops wetmorei	Megaerops_wetmorei
1807	102.911	1.98722	MA	Miniopterus medius	Miniopterus_medius
1807	102.911	1.98722	MA	Miniopterus schreibersii	Miniopterus_schreibersii
1807	102.911	1.98722	MA	Muntiacus muntjak	Muntiacus_muntjak
1807	102.911	1.98722	MA	Murina cyclotis	Murina_cyclotis
1807	102.911	1.98722	MA	Murina suilla	Murina_suilla
1807	102.911	1.98722	MA	Mustela nudipes	Mustela_nudipes
1807	102.911	1.98722	MA	Myotis adversus	Myotis_adversus
1807	102.911	1.98722	MA	Myotis horsfieldii	Myotis_horsfieldii
1807	102.911	1.98722	MA	Myotis muricola	Myotis_muricola
1807	102.911	1.98722	MA	Myotis ridleyi	Myotis_ridleyi
1807	102.911	1.98722	MA	Neofelis nebulosa	Neofelis_nebulosa
1807	102.911	1.98722	MA	Niviventer cremoriventer	Niviventer_cremoriventer
1807	102.911	1.98722	MA	Nycteris tragata	Nycteris_tragata
1807	102.911	1.98722	MA	Nycticebus coucang	Nycticebus_coucang
1807	102.911	1.98722	MA	Orcaella brevirostris	Orcaella_brevirostris
1807	102.911	1.98722	MA	Paguma larvata	Paguma_larvata
1807	102.911	1.98722	MA	Panthera pardus	Panthera_pardus
1807	102.911	1.98722	MA	Panthera tigris	Panthera_tigris
1807	102.911	1.98722	MA	Paradoxurus hermaphroditus	Paradoxurus_hermaphroditus
1807	102.911	1.98722	MA	Pardofelis marmorata	Pardofelis_marmorata
1807	102.911	1.98722	MA	Penthetor lucasi	Penthetor_lucasi
1807	102.911	1.98722	MA	Petaurista elegans	Petaurista_elegans
1807	102.911	1.98722	MA	Petaurista petaurista	Petaurista_petaurista
1807	102.911	1.98722	MA	Petinomys genibarbis	Petinomys_genibarbis
1807	102.911	1.98722	MA	Philetor brachypterus	Philetor_brachypterus
1807	102.911	1.98722	MA	Phoniscus atrox	Phoniscus_atrox
1807	102.911	1.98722	MA	Pipistrellus javanicus	Pipistrellus_javanicus
1807	102.911	1.98722	MA	Hypsugo macrotis	Pipistrellus_macrotis
1807	102.911	1.98722	MA	Pipistrellus stenopterus	Pipistrellus_stenopterus
1807	102.911	1.98722	MA	Pipistrellus tenuis	Pipistrellus_tenuis
1807	102.911	1.98722	MA	Pithecheir parvus	Pithecheir_parvus
1807	102.911	1.98722	MA	Presbytis femoralis	Presbytis_femoralis
1807	102.911	1.98722	MA	Presbytis siamensis	Presbytis_siamensis
1807	102.911	1.98722	MA	Prionailurus bengalensis	Prionailurus_bengalensis
1807	102.911	1.98722	MA	Prionailurus planiceps	Prionailurus_planiceps
1807	102.911	1.98722	MA	Prionodon linsang	Prionodon_linsang
1807	102.911	1.98722	MA	Pteromyscus pulverulentus	Pteromyscus_pulverulentus
1807	102.911	1.98722	MA	Pteropus vampyrus	Pteropus_vampyrus
1807	102.911	1.98722	MA	Ptilocercus lowii	Ptilocercus_lowii
1807	102.911	1.98722	MA	Rattus annandalei	Rattus_annandalei
1807	102.911	1.98722	MA	Rattus argentiventer	Rattus_argentiventer
1807	102.911	1.98722	MA	Rattus exulans	Rattus_exulans
1807	102.911	1.98722	MA	Rattus tiomanicus	Rattus_tiomanicus
1807	102.911	1.98722	MA	Ratufa affinis	Ratufa_affinis
1807	102.911	1.98722	MA	Ratufa bicolor	Ratufa_bicolor
1807	102.911	1.98722	MA	Rhinolophus acuminatus	Rhinolophus_acuminatus
1807	102.911	1.98722	MA	Rhinolophus affinis	Rhinolophus_affinis
1807	102.911	1.98722	MA	Rhinolophus lepidus	Rhinolophus_lepidus
1807	102.911	1.98722	MA	Rhinolophus luctus	Rhinolophus_luctus
1807	102.911	1.98722	MA	Rhinolophus pusillus	Rhinolophus_pusillus
1807	102.911	1.98722	MA	Rhinolophus sedulus	Rhinolophus_sedulus
1807	102.911	1.98722	MA	Rhinolophus stheno	Rhinolophus_stheno
1807	102.911	1.98722	MA	Rhinolophus trifoliatus	Rhinolophus_trifoliatus
1807	102.911	1.98722	MA	Rhinosciurus laticaudatus	Rhinosciurus_laticaudatus
1807	102.911	1.98722	MA	Rhizomys sumatrensis	Rhizomys_sumatrensis
1807	102.911	1.98722	MA	Rousettus amplexicaudatus	Rousettus_amplexicaudatus
1807	102.911	1.98722	MA	Rusa unicolor	Rusa_unicolor
1807	102.911	1.98722	MA	Saccolaimus saccolaimus	Saccolaimus_saccolaimus
1807	102.911	1.98722	MA	Scotophilus kuhlii	Scotophilus_kuhlii
1807	102.911	1.98722	MA	Suncus etruscus	Suncus_etruscus
1807	102.911	1.98722	MA	Suncus malayanus	Suncus_malayanus
1807	102.911	1.98722	MA	Suncus murinus	Suncus_murinus
1807	102.911	1.98722	MA	Sundamys muelleri	Sundamys_muelleri
1807	102.911	1.98722	MA	Sundasciurus hippurus	Sundasciurus_hippurus
1807	102.911	1.98722	MA	Sundasciurus lowii	Sundasciurus_lowii
1807	102.911	1.98722	MA	Sundasciurus tenuis	Sundasciurus_tenuis
1807	102.911	1.98722	MA	Sus barbatus	Sus_barbatus
1807	102.911	1.98722	MA	Sus scrofa	Sus_scrofa
1807	102.911	1.98722	MA	Taphozous melanopogon	Taphozous_melanopogon
1807	102.911	1.98722	MA	Trachypithecus cristatus	Trachypithecus_cristatus
1807	102.911	1.98722	MA	Trachypithecus obscurus	Trachypithecus_obscurus
1807	102.911	1.98722	MA	Tragulus kanchil	Tragulus_kanchil
1807	102.911	1.98722	MA	Tragulus napu	Tragulus_napu
1807	102.911	1.98722	MA	Tupaia glis	Tupaia_glis
1807	102.911	1.98722	MA	Tupaia minor	Tupaia_minor
1807	102.911	1.98722	MA	Tylonycteris pachypus	Tylonycteris_pachypus
1807	102.911	1.98722	MA	Tylonycteris robustula	Tylonycteris_robustula
1807	102.911	1.98722	MA	Viverra tangalunga	Viverra_tangalunga
1807	102.911	1.98722	MA	Viverra zibetha	Viverra_zibetha
1807	102.911	1.98722	MA	Viverricula indica	Viverricula_indica
1808	104.051	1.98722	AM	Amolops larutensis	Amolops_larutensis
1808	104.051	1.98722	AM	Duttaphrynus melanostictus	Duttaphrynus_melanostictus
1808	104.051	1.98722	AM	Fejervarya cancrivora	Fejervarya_cancrivora
1808	104.051	1.98722	AM	Fejervarya limnocharis	Fejervarya_limnocharis
1808	104.051	1.98722	AM	Hylarana baramica	Hylarana_baramica
1808	104.051	1.98722	AM	Hylarana erythraea	Hylarana_erythraea
1808	104.051	1.98722	AM	Hylarana glandulosa	Hylarana_glandulosa
1808	104.051	1.98722	AM	Hylarana laterimaculata	Hylarana_laterimaculata
1808	104.051	1.98722	AM	Hylarana luctuosa	Hylarana_luctuosa
1808	104.051	1.98722	AM	Humerana miopus	Hylarana_miopus
1808	104.051	1.98722	AM	Hylarana nicobariensis	Hylarana_nicobariensis
1808	104.051	1.98722	AM	Hylarana raniceps	Hylarana_raniceps
1808	104.051	1.98722	AM	Hylarana signata	Hylarana_signata
1808	104.051	1.98722	AM	Ingerophrynus parvus	Ingerophrynus_parvus
1808	104.051	1.98722	AM	Ingerophrynus quadriporcatus	Ingerophrynus_quadriporcatus
1808	104.051	1.98722	AM	Kalophrynus pleurostigma	Kalophrynus_pleurostigma
1808	104.051	1.98722	AM	Kaloula pulchra	Kaloula_pulchra
1808	104.051	1.98722	AM	Kurixalus appendiculatus	Kurixalus_appendiculatus
1808	104.051	1.98722	AM	Leptobrachium nigrops	Leptobrachium_nigrops
1808	104.051	1.98722	AM	Leptophryne borbonica	Leptophryne_borbonica
1808	104.051	1.98722	AM	Limnonectes blythii	Limnonectes_blythii
1808	104.051	1.98722	AM	Limnonectes kuhlii	Limnonectes_kuhlii
1808	104.051	1.98722	AM	Limnonectes laticeps	Limnonectes_laticeps
1808	104.051	1.98722	AM	Limnonectes malesianus	Limnonectes_malesianus
1808	104.051	1.98722	AM	Limnonectes plicatellus	Limnonectes_plicatellus
1808	104.051	1.98722	AM	Limnonectes shompenorum	Limnonectes_shompenorum
1808	104.051	1.98722	AM	Megophrys nasuta	Megophrys_nasuta
1808	104.051	1.98722	AM	Microhyla berdmorei	Microhyla_berdmorei
1808	104.051	1.98722	AM	Microhyla butleri	Microhyla_butleri
1808	104.051	1.98722	AM	Microhyla heymonsi	Microhyla_heymonsi
1808	104.051	1.98722	AM	Microhyla mantheyi	Microhyla_mantheyi
1808	104.051	1.98722	AM	Nyctixalus pictus	Nyctixalus_pictus
1808	104.051	1.98722	AM	Occidozyga laevis	Occidozyga_laevis
1808	104.051	1.98722	AM	Odorrana hosii	Odorrana_hosii
1808	104.051	1.98722	AM	Pedostibes hosii	Pedostibes_hosii
1808	104.051	1.98722	AM	Pelophryne brevipes	Pelophryne_brevipes
1808	104.051	1.98722	AM	Phrynella pulchra	Phrynella_pulchra
1808	104.051	1.98722	AM	Phrynoidis aspera	Phrynoidis_aspera
1808	104.051	1.98722	AM	Polypedates colletti	Polypedates_colletti
1808	104.051	1.98722	AM	Polypedates leucomystax	Polypedates_leucomystax
1808	104.051	1.98722	AM	Polypedates macrotis	Polypedates_macrotis
1808	104.051	1.98722	AM	Rhacophorus cyanopunctatus	Rhacophorus_cyanopunctatus
1808	104.051	1.98722	AM	Rhacophorus nigropalmatus	Rhacophorus_nigropalmatus
1808	104.051	1.98722	RE	Acanthosaura armata	Acanthosaura_armata
1808	104.051	1.98722	RE	Acrochordus javanicus	Acrochordus_javanicus
1808	104.051	1.98722	RE	Ahaetulla fasciolata	Ahaetulla_fasciolata
1808	104.051	1.98722	RE	Ahaetulla mycterizans	Ahaetulla_mycterizans
1808	104.051	1.98722	RE	Ahaetulla prasina	Ahaetulla_prasina
1808	104.051	1.98722	RE	Aphaniotis fusca	Aphaniotis_fusca
1808	104.051	1.98722	RE	Aplopeltura boa	Aplopeltura_boa
1808	104.051	1.98722	RE	Argyrophis diardii	Argyrophis_diardii
1808	104.051	1.98722	RE	Argyrophis muelleri	Argyrophis_muelleri
1808	104.051	1.98722	RE	Asthenodipsas laevis	Asthenodipsas_laevis
1808	104.051	1.98722	RE	Asthenodipsas malaccanus	Asthenodipsas_malaccanus
1808	104.051	1.98722	RE	Boiga cyanea	Boiga_cyanea
1808	104.051	1.98722	RE	Boiga cynodon	Boiga_cynodon
1808	104.051	1.98722	RE	Boiga dendrophila	Boiga_dendrophila
1808	104.051	1.98722	RE	Boiga drapiezii	Boiga_drapiezii
1808	104.051	1.98722	RE	Boiga jaspidea	Boiga_jaspidea
1808	104.051	1.98722	RE	Boiga nigriceps	Boiga_nigriceps
1808	104.051	1.98722	RE	Bronchocela cristatella	Bronchocela_cristatella
1808	104.051	1.98722	RE	Bungarus candidus	Bungarus_candidus
1808	104.051	1.98722	RE	Bungarus fasciatus	Bungarus_fasciatus
1808	104.051	1.98722	RE	Bungarus flaviceps	Bungarus_flaviceps
1808	104.051	1.98722	RE	Calamaria albiventer	Calamaria_albiventer
1808	104.051	1.98722	RE	Calamaria leucogaster	Calamaria_leucogaster
1808	104.051	1.98722	RE	Calamaria lovii	Calamaria_lovii
1808	104.051	1.98722	RE	Calamaria lumbricoidea	Calamaria_lumbricoidea
1808	104.051	1.98722	RE	Calliophis bivirgata	Calliophis_bivirgata
1808	104.051	1.98722	RE	Calliophis gracilis	Calliophis_gracilis
1808	104.051	1.98722	RE	Calliophis intestinalis	Calliophis_intestinalis
1808	104.051	1.98722	RE	Calotes versicolor	Calotes_versicolor
1808	104.051	1.98722	RE	Chrysopelea paradisi	Chrysopelea_paradisi
1808	104.051	1.98722	RE	Chrysopelea pelias	Chrysopelea_pelias
1808	104.051	1.98722	RE	Cnemaspis kendallii	Cnemaspis_kendallii
1808	104.051	1.98722	RE	Cnemaspis laoensis	Cnemaspis_laoensis
1808	104.051	1.98722	RE	Cnemaspis peninsularis	Cnemaspis_peninsularis
1808	104.051	1.98722	RE	Coelognathus flavolineatus	Coelognathus_flavolineatus
1808	104.051	1.98722	RE	Coelognathus radiatus	Coelognathus_radiatus
1808	104.051	1.98722	RE	Cylindrophis ruffus	Cylindrophis_ruffus
1808	104.051	1.98722	RE	Cyrtodactylus consobrinus	Cyrtodactylus_consobrinus
1808	104.051	1.98722	RE	Cyrtodactylus pantiensis	Cyrtodactylus_pantiensis
1808	104.051	1.98722	RE	Cyrtodactylus quadrivirgatus	Cyrtodactylus_quadrivirgatus
1808	104.051	1.98722	RE	Cyrtodactylus semenanjungensis	Cyrtodactylus_semenanjungensis
1808	104.051	1.98722	RE	Cyrtodactylus seribuatensis	Cyrtodactylus_seribuatensis
1808	104.051	1.98722	RE	Cyrtodactylus sworderi	Cyrtodactylus_sworderi
1808	104.051	1.98722	RE	Dasia grisea	Dasia_grisea
1808	104.051	1.98722	RE	Dasia olivacea	Dasia_olivacea
1808	104.051	1.98722	RE	Dendrelaphis caudolineatus	Dendrelaphis_caudolineatus
1808	104.051	1.98722	RE	Dendrelaphis formosus	Dendrelaphis_formosus
1808	104.051	1.98722	RE	Dendrelaphis haasi	Dendrelaphis_haasi
1808	104.051	1.98722	RE	Dendrelaphis kopsteini	Dendrelaphis_kopsteini
1808	104.051	1.98722	RE	Dendrelaphis pictus	Dendrelaphis_pictus
1808	104.051	1.98722	RE	Dendrelaphis striatus	Dendrelaphis_striatus
1808	104.051	1.98722	RE	Draco abbreviatus	Draco_abbreviatus
1808	104.051	1.98722	RE	Draco blanfordii	Draco_blanfordii
1808	104.051	1.98722	RE	Draco fimbriatus	Draco_fimbriatus
1808	104.051	1.98722	RE	Draco formosus	Draco_formosus
1808	104.051	1.98722	RE	Draco maximus	Draco_maximus
1808	104.051	1.98722	RE	Draco melanopogon	Draco_melanopogon
1808	104.051	1.98722	RE	Draco quinquefasciatus	Draco_quinquefasciatus
1808	104.051	1.98722	RE	Draco sumatranus	Draco_sumatranus
1808	104.051	1.98722	RE	Dryocalamus subannulatus	Dryocalamus_subannulatus
1808	104.051	1.98722	RE	Dryophiops rubescens	Dryophiops_rubescens
1808	104.051	1.98722	RE	Emoia atrocostata	Emoia_atrocostata
1808	104.051	1.98722	RE	Enhydris enhydris	Enhydris_enhydris
1808	104.051	1.98722	RE	Eutropis multifasciata	Eutropis_multifasciata
1808	104.051	1.98722	RE	Eutropis novemcarinata	Eutropis_novemcarinata
1808	104.051	1.98722	RE	Eutropis rugifera	Eutropis_rugifera
1808	104.051	1.98722	RE	Fordonia leucobalia	Fordonia_leucobalia
1808	104.051	1.98722	RE	Gehyra mutilata	Gehyra_mutilata
1808	104.051	1.98722	RE	Gekko gecko	Gekko_gecko
1808	104.051	1.98722	RE	Gekko monarchus	Gekko_monarchus
1808	104.051	1.98722	RE	Gekko smithii	Gekko_smithii
1808	104.051	1.98722	RE	Gerarda prevostiana	Gerarda_prevostiana
1808	104.051	1.98722	RE	Gongylosoma baliodeirus	Gongylosoma_baliodeirus
1808	104.051	1.98722	RE	Gonocephalus grandis	Gonocephalus_grandis
1808	104.051	1.98722	RE	Gonyosoma margaritatus	Gonyosoma_margaritatus
1808	104.051	1.98722	RE	Gonyosoma oxycephalum	Gonyosoma_oxycephalum
1808	104.051	1.98722	RE	Gonyosoma prasinus	Gonyosoma_prasinus
1808	104.051	1.98722	RE	Hebius petersii	Hebius_petersii
1808	104.051	1.98722	RE	Hebius sarawacense	Hebius_sarawacense
1808	104.051	1.98722	RE	Hemidactylus brookii	Hemidactylus_brookii
1808	104.051	1.98722	RE	Hemidactylus craspedotus	Hemidactylus_craspedotus
1808	104.051	1.98722	RE	Hemidactylus frenatus	Hemidactylus_frenatus
1808	104.051	1.98722	RE	Hemidactylus garnotii	Hemidactylus_garnotii
1808	104.051	1.98722	RE	Hemidactylus platyurus	Hemidactylus_platyurus
1808	104.051	1.98722	RE	Hemiphyllodactylus typus	Hemiphyllodactylus_typus
1808	104.051	1.98722	RE	Homalopsis buccata	Homalopsis_buccata
1808	104.051	1.98722	RE	Hypsiscopus plumbea	Hypsiscopus_plumbea
1808	104.051	1.98722	RE	Indotyphlops albiceps	Indotyphlops_albiceps
1808	104.051	1.98722	RE	Leiolepis belliana	Leiolepis_belliana
1808	104.051	1.98722	RE	Lepidodactylus lugubris	Lepidodactylus_lugubris
1808	104.051	1.98722	RE	Lepturophis albofuscus	Lepturophis_albofuscus
1808	104.051	1.98722	RE	Liopeltis tricolor	Liopeltis_tricolor
1808	104.051	1.98722	RE	Lipinia vittigera	Lipinia_vittigera
1808	104.051	1.98722	RE	Luperosaurus browni	Luperosaurus_browni
1808	104.051	1.98722	RE	Lycodon capucinus	Lycodon_capucinus
1808	104.051	1.98722	RE	Lycodon effraenis	Lycodon_effraenis
1808	104.051	1.98722	RE	Lycodon subcinctus	Lycodon_subcinctus
1808	104.051	1.98722	RE	Lygosoma bowringii	Lygosoma_bowringii
1808	104.051	1.98722	RE	Macropisthodon flaviceps	Macropisthodon_flaviceps
1808	104.051	1.98722	RE	Macropisthodon rhodomelas	Macropisthodon_rhodomelas
1808	104.051	1.98722	RE	Malayopython reticulatus	Malayopython_reticulatus
1808	104.051	1.98722	RE	Naja sumatrana	Naja_sumatrana
1808	104.051	1.98722	RE	Oligodon octolineatus	Oligodon_octolineatus
1808	104.051	1.98722	RE	Oligodon purpurascens	Oligodon_purpurascens
1808	104.051	1.98722	RE	Oligodon signatus	Oligodon_signatus
1808	104.051	1.98722	RE	Ophiophagus hannah	Ophiophagus_hannah
1808	104.051	1.98722	RE	Oreocryptophis porphyraceus	Oreocryptophis_porphyraceus
1808	104.051	1.98722	RE	Orthriophis taeniurus	Orthriophis_taeniurus
1808	104.051	1.98722	RE	Ovophis convictus	Ovophis_convictus
1808	104.051	1.98722	RE	Pareas carinatus	Pareas_carinatus
1808	104.051	1.98722	RE	Pareas margaritophorus	Pareas_margaritophorus
1808	104.051	1.98722	RE	Phytolopsis punctata	Phytolopsis_punctata
1808	104.051	1.98722	RE	Psammodynastes pictus	Psammodynastes_pictus
1808	104.051	1.98722	RE	Psammodynastes pulverulentus	Psammodynastes_pulverulentus
1808	104.051	1.98722	RE	Pseudorabdion longiceps	Pseudorabdion_longiceps
1808	104.051	1.98722	RE	Ptyas carinata	Ptyas_carinata
1808	104.051	1.98722	RE	Ptyas fusca	Ptyas_fusca
1808	104.051	1.98722	RE	Ptyas korros	Ptyas_korros
1808	104.051	1.98722	RE	Ptyas mucosa	Ptyas_mucosa
1808	104.051	1.98722	RE	Ptychozoon kuhli	Ptychozoon_kuhli
1808	104.051	1.98722	RE	Ptychozoon lionotum	Ptychozoon_lionotum
1808	104.051	1.98722	RE	Raclitia indica	Raclitia_indica
1808	104.051	1.98722	RE	Ramphotyphlops lineatus	Ramphotyphlops_lineatus
1808	104.051	1.98722	RE	Rhabdophis chrysargos	Rhabdophis_chrysargos
1808	104.051	1.98722	RE	Rhabdophis conspicillatus	Rhabdophis_conspicillatus
1808	104.051	1.98722	RE	Rhabdophis subminiatus	Rhabdophis_subminiatus
1808	104.051	1.98722	RE	Sibynophis collaris	Sibynophis_collaris
1808	104.051	1.98722	RE	Sibynophis melanocephalus	Sibynophis_melanocephalus
1808	104.051	1.98722	RE	Sphenomorphus indicus	Sphenomorphus_indicus
1808	104.051	1.98722	RE	Sphenomorphus scotophilus	Sphenomorphus_scotophilus
1808	104.051	1.98722	RE	Sphenomorphus sibuensis	Sphenomorphus_sibuensis
1808	104.051	1.98722	RE	Stoliczkia borneensis	Stoliczkia_borneensis
1808	104.051	1.98722	RE	Takydromus sexlineatus	Takydromus_sexlineatus
1808	104.051	1.98722	RE	Trimeresurus fucatus	Trimeresurus_fucatus
1808	104.051	1.98722	RE	Trimeresurus hageni	Trimeresurus_hageni
1808	104.051	1.98722	RE	Trimeresurus purpureomaculatus	Trimeresurus_purpureomaculatus
1808	104.051	1.98722	RE	Trimeresurus sumatranus	Trimeresurus_sumatranus
1808	104.051	1.98722	RE	Trimeresurus wiroti	Trimeresurus_wiroti
1808	104.051	1.98722	RE	Tropidolaemus wagleri	Tropidolaemus_wagleri
1808	104.051	1.98722	RE	Varanus dumerilii	Varanus_dumerilii
1808	104.051	1.98722	RE	Varanus nebulosus	Varanus_nebulosus
1808	104.051	1.98722	RE	Varanus rudicollis	Varanus_rudicollis
1808	104.051	1.98722	RE	Varanus salvator	Varanus_salvator
1808	104.051	1.98722	RE	Xenelaphis ellipsifer	Xenelaphis_ellipsifer
1808	104.051	1.98722	RE	Xenelaphis hexagonotus	Xenelaphis_hexagonotus
1808	104.051	1.98722	RE	Xenochrophis maculatus	Xenochrophis_maculatus
1808	104.051	1.98722	RE	Xenochrophis trianguligerus	Xenochrophis_trianguligerus
1808	104.051	1.98722	RE	Xenodermus javanicus	Xenodermus_javanicus
1808	104.051	1.98722	RE	Xenopeltis unicolor	Xenopeltis_unicolor
1808	104.051	1.98722	AV	Abroscopus superciliaris	Abroscopus_superciliaris
1808	104.051	1.98722	AV	Accipiter trivirgatus	Accipiter_trivirgatus
1808	104.051	1.98722	AV	Aceros comatus	Aceros_comatus
1808	104.051	1.98722	AV	Aceros corrugatus	Aceros_corrugatus
1808	104.051	1.98722	AV	Aceros undulatus	Aceros_undulatus
1808	104.051	1.98722	AV	Acridotheres fuscus	Acridotheres_fuscus
1808	104.051	1.98722	AV	Acridotheres tristis	Acridotheres_tristis
1808	104.051	1.98722	AV	Actenoides concretus	Actenoides_concretus
1808	104.051	1.98722	AV	Aegithina lafresnayei	Aegithina_lafresnayei
1808	104.051	1.98722	AV	Aegithina tiphia	Aegithina_tiphia
1808	104.051	1.98722	AV	Aegithina viridissima	Aegithina_viridissima
1808	104.051	1.98722	AV	Aethopyga mystacalis	Aethopyga_mystacalis
1808	104.051	1.98722	AV	Aethopyga siparaja	Aethopyga_siparaja
1808	104.051	1.98722	AV	Alcedo atthis	Alcedo_atthis
1808	104.051	1.98722	AV	Alcedo meninting	Alcedo_meninting
1808	104.051	1.98722	AV	Alcippe brunneicauda	Alcippe_brunneicauda
1808	104.051	1.98722	AV	Alophoixus bres	Alophoixus_bres
1808	104.051	1.98722	AV	Alophoixus finschii	Alophoixus_finschii
1808	104.051	1.98722	AV	Alophoixus ochraceus	Alophoixus_ochraceus
1808	104.051	1.98722	AV	Alophoixus phaeocephalus	Alophoixus_phaeocephalus
1808	104.051	1.98722	AV	Amaurornis phoenicurus	Amaurornis_phoenicurus
1808	104.051	1.98722	AV	Anhinga melanogaster	Anhinga_melanogaster
1808	104.051	1.98722	AV	Anorrhinus galeritus	Anorrhinus_galeritus
1808	104.051	1.98722	AV	Anthracoceros albirostris	Anthracoceros_albirostris
1808	104.051	1.98722	AV	Anthracoceros malayanus	Anthracoceros_malayanus
1808	104.051	1.98722	AV	Anthreptes malacensis	Anthreptes_malacensis
1808	104.051	1.98722	AV	Anthreptes rhodolaemus	Anthreptes_rhodolaemus
1808	104.051	1.98722	AV	Anthreptes simplex	Anthreptes_simplex
1808	104.051	1.98722	AV	Anthreptes singalensis	Anthreptes_singalensis
1808	104.051	1.98722	AV	Anthus rufulus	Anthus_rufulus
1808	104.051	1.98722	AV	Aplonis panayensis	Aplonis_panayensis
1808	104.051	1.98722	AV	Apus nipalensis	Apus_nipalensis
1808	104.051	1.98722	AV	Arachnothera affinis	Arachnothera_affinis
1808	104.051	1.98722	AV	Arachnothera chrysogenys	Arachnothera_chrysogenys
1808	104.051	1.98722	AV	Arachnothera crassirostris	Arachnothera_crassirostris
1808	104.051	1.98722	AV	Arachnothera flavigaster	Arachnothera_flavigaster
1808	104.051	1.98722	AV	Arachnothera longirostra	Arachnothera_longirostra
1808	104.051	1.98722	AV	Arachnothera robusta	Arachnothera_robusta
1808	104.051	1.98722	AV	Arborophila charltonii	Arborophila_charltonii
1808	104.051	1.98722	AV	Ardea cinerea	Ardea_cinerea
1808	104.051	1.98722	AV	Ardea purpurea	Ardea_purpurea
1808	104.051	1.98722	AV	Ardea sumatrana	Ardea_sumatrana
1808	104.051	1.98722	AV	Argusianus argus	Argusianus_argus
1808	104.051	1.98722	AV	Aviceda jerdoni	Aviceda_jerdoni
1808	104.051	1.98722	AV	Batrachostomus affinis	Batrachostomus_affinis
1808	104.051	1.98722	AV	Batrachostomus javensis	Batrachostomus_javensis
1808	104.051	1.98722	AV	Batrachostomus stellatus	Batrachostomus_stellatus
1808	104.051	1.98722	AV	Blythipicus rubiginosus	Blythipicus_rubiginosus
1808	104.051	1.98722	AV	Bubo sumatranus	Bubo_sumatranus
1808	104.051	1.98722	AV	Buceros rhinoceros	Buceros_rhinoceros
1808	104.051	1.98722	AV	Butorides striata	Butorides_striata
1808	104.051	1.98722	AV	Cacomantis merulinus	Cacomantis_merulinus
1808	104.051	1.98722	AV	Cacomantis sepulcralis	Cacomantis_sepulcralis
1808	104.051	1.98722	AV	Cacomantis sonneratii	Cacomantis_sonneratii
1808	104.051	1.98722	AV	Calonectris leucomelas	Calonectris_leucomelas
1808	104.051	1.98722	AV	Calorhamphus fuliginosus	Calorhamphus_fuliginosus
1808	104.051	1.98722	AV	Calyptomena viridis	Calyptomena_viridis
1808	104.051	1.98722	AV	Caprimulgus affinis	Caprimulgus_affinis
1808	104.051	1.98722	AV	Caprimulgus macrurus	Caprimulgus_macrurus
1808	104.051	1.98722	AV	Casmerodius albus	Casmerodius_albus
1808	104.051	1.98722	AV	Celeus brachyurus	Celeus_brachyurus
1808	104.051	1.98722	AV	Centropus bengalensis	Centropus_bengalensis
1808	104.051	1.98722	AV	Centropus rectunguis	Centropus_rectunguis
1808	104.051	1.98722	AV	Centropus sinensis	Centropus_sinensis
1808	104.051	1.98722	AV	Ceyx erithaca	Ceyx_erithaca
1808	104.051	1.98722	AV	Ceyx rufidorsa	Ceyx_rufidorsa
1808	104.051	1.98722	AV	Chalcophaps indica	Chalcophaps_indica
1808	104.051	1.98722	AV	Charadrius peronii	Charadrius_peronii
1808	104.051	1.98722	AV	Chloropsis cochinchinensis	Chloropsis_cochinchinensis
1808	104.051	1.98722	AV	Chloropsis cyanopogon	Chloropsis_cyanopogon
1808	104.051	1.98722	AV	Chloropsis sonnerati	Chloropsis_sonnerati
1808	104.051	1.98722	AV	Chrysococcyx xanthorhynchus	Chrysococcyx_xanthorhynchus
1808	104.051	1.98722	AV	Chrysocolaptes lucidus	Chrysocolaptes_lucidus
1808	104.051	1.98722	AV	Cisticola juncidis	Cisticola_juncidis
1808	104.051	1.98722	AV	Collocalia esculenta	Collocalia_esculenta
1808	104.051	1.98722	AV	Collocalia maxima	Collocalia_maxima
1808	104.051	1.98722	AV	Copsychus malabaricus	Copsychus_malabaricus
1808	104.051	1.98722	AV	Copsychus saularis	Copsychus_saularis
1808	104.051	1.98722	AV	Coracina fimbriata	Coracina_fimbriata
1808	104.051	1.98722	AV	Coracina striata	Coracina_striata
1808	104.051	1.98722	AV	Corvus enca	Corvus_enca
1808	104.051	1.98722	AV	Corvus macrorhynchos	Corvus_macrorhynchos
1808	104.051	1.98722	AV	Corydon sumatranus	Corydon_sumatranus
1808	104.051	1.98722	AV	Coturnix chinensis	Coturnix_chinensis
1808	104.051	1.98722	AV	Cuculus fugax	Cuculus_fugax
1808	104.051	1.98722	AV	Cuculus micropterus	Cuculus_micropterus
1808	104.051	1.98722	AV	Cuculus vagans	Cuculus_vagans
1808	104.051	1.98722	AV	Culicicapa ceylonensis	Culicicapa_ceylonensis
1808	104.051	1.98722	AV	Cymbirhynchus macrorhynchos	Cymbirhynchus_macrorhynchos
1808	104.051	1.98722	AV	Cyornis concretus	Cyornis_concretus
1808	104.051	1.98722	AV	Cyornis rufigastra	Cyornis_rufigastra
1808	104.051	1.98722	AV	Cyornis tickelliae	Cyornis_tickelliae
1808	104.051	1.98722	AV	Cyornis turcosus	Cyornis_turcosus
1808	104.051	1.98722	AV	Cyornis unicolor	Cyornis_unicolor
1808	104.051	1.98722	AV	Cypsiurus balasiensis	Cypsiurus_balasiensis
1808	104.051	1.98722	AV	Dendrocopos canicapillus	Dendrocopos_canicapillus
1808	104.051	1.98722	AV	Dendrocygna javanica	Dendrocygna_javanica
1808	104.051	1.98722	AV	Dicaeum agile	Dicaeum_agile
1808	104.051	1.98722	AV	Dicaeum chrysorrheum	Dicaeum_chrysorrheum
1808	104.051	1.98722	AV	Dicaeum concolor	Dicaeum_concolor
1808	104.051	1.98722	AV	Dicaeum cruentatum	Dicaeum_cruentatum
1808	104.051	1.98722	AV	Dicaeum trigonostigma	Dicaeum_trigonostigma
1808	104.051	1.98722	AV	Dicrurus aeneus	Dicrurus_aeneus
1808	104.051	1.98722	AV	Dicrurus paradiseus	Dicrurus_paradiseus
1808	104.051	1.98722	AV	Dinopium javanense	Dinopium_javanense
1808	104.051	1.98722	AV	Dinopium rafflesii	Dinopium_rafflesii
1808	104.051	1.98722	AV	Dryocopus javensis	Dryocopus_javensis
1808	104.051	1.98722	AV	Ducula aenea	Ducula_aenea
1808	104.051	1.98722	AV	Ducula bicolor	Ducula_bicolor
1808	104.051	1.98722	AV	Egretta garzetta	Egretta_garzetta
1808	104.051	1.98722	AV	Egretta sacra	Egretta_sacra
1808	104.051	1.98722	AV	Elanus caeruleus	Elanus_caeruleus
1808	104.051	1.98722	AV	Enicurus leschenaulti	Enicurus_leschenaulti
1808	104.051	1.98722	AV	Enicurus ruficapillus	Enicurus_ruficapillus
1808	104.051	1.98722	AV	Erpornis zantholeuca	Erpornis_zantholeuca
1808	104.051	1.98722	AV	Esacus giganteus	Esacus_giganteus
1808	104.051	1.98722	AV	Eudynamys scolopaceus	Eudynamys_scolopaceus
1808	104.051	1.98722	AV	Eumyias thalassinus	Eumyias_thalassinus
1808	104.051	1.98722	AV	Eupetes macrocerus	Eupetes_macrocerus
1808	104.051	1.98722	AV	Eurostopodus temminckii	Eurostopodus_temminckii
1808	104.051	1.98722	AV	Eurylaimus javanicus	Eurylaimus_javanicus
1808	104.051	1.98722	AV	Eurylaimus ochromalus	Eurylaimus_ochromalus
1808	104.051	1.98722	AV	Eurystomus orientalis	Eurystomus_orientalis
1808	104.051	1.98722	AV	Ficedula dumetoria	Ficedula_dumetoria
1808	104.051	1.98722	AV	Gallinula chloropus	Gallinula_chloropus
1808	104.051	1.98722	AV	Gallirallus striatus	Gallirallus_striatus
1808	104.051	1.98722	AV	Gallus gallus	Gallus_gallus
1808	104.051	1.98722	AV	Geopelia striata	Geopelia_striata
1808	104.051	1.98722	AV	Gerygone sulphurea	Gerygone_sulphurea
1808	104.051	1.98722	AV	Gracula religiosa	Gracula_religiosa
1808	104.051	1.98722	AV	Gyps bengalensis	Gyps_bengalensis
1808	104.051	1.98722	AV	Halcyon coromanda	Halcyon_coromanda
1808	104.051	1.98722	AV	Halcyon smyrnensis	Halcyon_smyrnensis
1808	104.051	1.98722	AV	Haliaeetus leucogaster	Haliaeetus_leucogaster
1808	104.051	1.98722	AV	Haliastur indus	Haliastur_indus
1808	104.051	1.98722	AV	Harpactes diardii	Harpactes_diardii
1808	104.051	1.98722	AV	Harpactes duvaucelii	Harpactes_duvaucelii
1808	104.051	1.98722	AV	Harpactes kasumba	Harpactes_kasumba
1808	104.051	1.98722	AV	Harpactes orrhophaeus	Harpactes_orrhophaeus
1808	104.051	1.98722	AV	Hemicircus concretus	Hemicircus_concretus
1808	104.051	1.98722	AV	Hemiprocne comata	Hemiprocne_comata
1808	104.051	1.98722	AV	Hemiprocne longipennis	Hemiprocne_longipennis
1808	104.051	1.98722	AV	Hemipus hirundinaceus	Hemipus_hirundinaceus
1808	104.051	1.98722	AV	Hemipus picatus	Hemipus_picatus
1808	104.051	1.98722	AV	Hemixos flavala	Hemixos_flavala
1808	104.051	1.98722	AV	Hirundapus giganteus	Hirundapus_giganteus
1808	104.051	1.98722	AV	Hirundo daurica	Hirundo_daurica
1808	104.051	1.98722	AV	Hirundo tahitica	Hirundo_tahitica
1808	104.051	1.98722	AV	Hypogramma hypogrammicum	Hypogramma_hypogrammicum
1808	104.051	1.98722	AV	Hypothymis azurea	Hypothymis_azurea
1808	104.051	1.98722	AV	Ichthyophaga ichthyaetus	Ichthyophaga_ichthyaetus
1808	104.051	1.98722	AV	Indicator archipelagicus	Indicator_archipelagicus
1808	104.051	1.98722	AV	Iole olivacea	Iole_olivacea
1808	104.051	1.98722	AV	Irena puella	Irena_puella
1808	104.051	1.98722	AV	Ixobrychus cinnamomeus	Ixobrychus_cinnamomeus
1808	104.051	1.98722	AV	Ixobrychus sinensis	Ixobrychus_sinensis
1808	104.051	1.98722	AV	Ixos malaccensis	Ixos_malaccensis
1808	104.051	1.98722	AV	Ketupa ketupu	Ketupa_ketupu
1808	104.051	1.98722	AV	Lacedo pulchella	Lacedo_pulchella
1808	104.051	1.98722	AV	Lalage nigra	Lalage_nigra
1808	104.051	1.98722	AV	Lanius schach	Lanius_schach
1808	104.051	1.98722	AV	Larus brunnicephalus	Larus_brunnicephalus
1808	104.051	1.98722	AV	Leptoptilos javanicus	Leptoptilos_javanicus
1808	104.051	1.98722	AV	Lonchura atricapilla	Lonchura_atricapilla
1808	104.051	1.98722	AV	Lonchura leucogastra	Lonchura_leucogastra
1808	104.051	1.98722	AV	Lonchura maja	Lonchura_maja
1808	104.051	1.98722	AV	Lonchura malacca	Lonchura_malacca
1808	104.051	1.98722	AV	Lonchura punctulata	Lonchura_punctulata
1808	104.051	1.98722	AV	Lonchura striata	Lonchura_striata
1808	104.051	1.98722	AV	Lophotriorchis kienerii	Lophotriorchis_kienerii
1808	104.051	1.98722	AV	Lophura erythrophthalma	Lophura_erythrophthalma
1808	104.051	1.98722	AV	Lophura ignita	Lophura_ignita
1808	104.051	1.98722	AV	Loriculus galgulus	Loriculus_galgulus
1808	104.051	1.98722	AV	Macheiramphus alcinus	Macheiramphus_alcinus
1808	104.051	1.98722	AV	Macronous gularis	Macronous_gularis
1808	104.051	1.98722	AV	Macronous ptilosus	Macronous_ptilosus
1808	104.051	1.98722	AV	Malacocincla abbotti	Malacocincla_abbotti
1808	104.051	1.98722	AV	Malacocincla malaccensis	Malacocincla_malaccensis
1808	104.051	1.98722	AV	Malacocincla sepiaria	Malacocincla_sepiaria
1808	104.051	1.98722	AV	Malacopteron affine	Malacopteron_affine
1808	104.051	1.98722	AV	Malacopteron cinereum	Malacopteron_cinereum
1808	104.051	1.98722	AV	Malacopteron magnirostre	Malacopteron_magnirostre
1808	104.051	1.98722	AV	Megalaima australis	Megalaima_australis
1808	104.051	1.98722	AV	Megalaima chrysopogon	Megalaima_chrysopogon
1808	104.051	1.98722	AV	Megalaima franklinii	Megalaima_franklinii
1808	104.051	1.98722	AV	Megalaima haemacephala	Megalaima_haemacephala
1808	104.051	1.98722	AV	Megalaima henricii	Megalaima_henricii
1808	104.051	1.98722	AV	Megalaima mystacophanos	Megalaima_mystacophanos
1808	104.051	1.98722	AV	Megalaima rafflesii	Megalaima_rafflesii
1808	104.051	1.98722	AV	Meiglyptes tristis	Meiglyptes_tristis
1808	104.051	1.98722	AV	Meiglyptes tukki	Meiglyptes_tukki
1808	104.051	1.98722	AV	Melanochlora sultanea	Melanochlora_sultanea
1808	104.051	1.98722	AV	Melanoperdix niger	Melanoperdix_niger
1808	104.051	1.98722	AV	Merops viridis	Merops_viridis
1808	104.051	1.98722	AV	Mesophoyx intermedia	Mesophoyx_intermedia
1808	104.051	1.98722	AV	Microhierax fringillarius	Microhierax_fringillarius
1808	104.051	1.98722	AV	Monticola solitarius	Monticola_solitarius
1808	104.051	1.98722	AV	Mulleripicus pulverulentus	Mulleripicus_pulverulentus
1808	104.051	1.98722	AV	Myophonus caeruleus	Myophonus_caeruleus
1808	104.051	1.98722	AV	Nectarinia calcostetha	Nectarinia_calcostetha
1808	104.051	1.98722	AV	Nectarinia jugularis	Nectarinia_jugularis
1808	104.051	1.98722	AV	Nectarinia sperata	Nectarinia_sperata
1808	104.051	1.98722	AV	Nettapus coromandelianus	Nettapus_coromandelianus
1808	104.051	1.98722	AV	Ninox scutulata	Ninox_scutulata
1808	104.051	1.98722	AV	Nisaetus cirrhatus	Nisaetus_cirrhatus
1808	104.051	1.98722	AV	Nisaetus nanus	Nisaetus_nanus
1808	104.051	1.98722	AV	Nyctyornis amictus	Nyctyornis_amictus
1808	104.051	1.98722	AV	Oriolus chinensis	Oriolus_chinensis
1808	104.051	1.98722	AV	Oriolus xanthonotus	Oriolus_xanthonotus
1808	104.051	1.98722	AV	Orthotomus atrogularis	Orthotomus_atrogularis
1808	104.051	1.98722	AV	Orthotomus ruficeps	Orthotomus_ruficeps
1808	104.051	1.98722	AV	Orthotomus sericeus	Orthotomus_sericeus
1808	104.051	1.98722	AV	Orthotomus sutorius	Orthotomus_sutorius
1808	104.051	1.98722	AV	Otus bakkamoena	Otus_bakkamoena
1808	104.051	1.98722	AV	Otus rufescens	Otus_rufescens
1808	104.051	1.98722	AV	Pachycephala grisola	Pachycephala_grisola
1808	104.051	1.98722	AV	Passer montanus	Passer_montanus
1808	104.051	1.98722	AV	Pelargopsis capensis	Pelargopsis_capensis
1808	104.051	1.98722	AV	Pellorneum capistratum	Pellorneum_capistratum
1808	104.051	1.98722	AV	Pericrocotus flammeus	Pericrocotus_flammeus
1808	104.051	1.98722	AV	Pericrocotus igneus	Pericrocotus_igneus
1808	104.051	1.98722	AV	Pernis ptilorhyncus	Pernis_ptilorhyncus
1808	104.051	1.98722	AV	Phaenicophaeus chlorophaeus	Phaenicophaeus_chlorophaeus
1808	104.051	1.98722	AV	Phaenicophaeus curvirostris	Phaenicophaeus_curvirostris
1808	104.051	1.98722	AV	Phaenicophaeus diardi	Phaenicophaeus_diardi
1808	104.051	1.98722	AV	Phaenicophaeus javanicus	Phaenicophaeus_javanicus
1808	104.051	1.98722	AV	Phaenicophaeus sumatranus	Phaenicophaeus_sumatranus
1808	104.051	1.98722	AV	Philentoma pyrhoptera	Philentoma_pyrhoptera
1808	104.051	1.98722	AV	Philentoma velata	Philentoma_velata
1808	104.051	1.98722	AV	Phodilus badius	Phodilus_badius
1808	104.051	1.98722	AV	Picus mentalis	Picus_mentalis
1808	104.051	1.98722	AV	Picus mineaceus	Picus_mineaceus
1808	104.051	1.98722	AV	Picus puniceus	Picus_puniceus
1808	104.051	1.98722	AV	Picus vittatus	Picus_vittatus
1808	104.051	1.98722	AV	Pitta caerulea	Pitta_caerulea
1808	104.051	1.98722	AV	Pitta granatina	Pitta_granatina
1808	104.051	1.98722	AV	Pitta irena	Pitta_guajana
1808	104.051	1.98722	AV	Pitta moluccensis	Pitta_moluccensis
1808	104.051	1.98722	AV	Platylophus galericulatus	Platylophus_galericulatus
1808	104.051	1.98722	AV	Platysmurus leucopterus	Platysmurus_leucopterus
1808	104.051	1.98722	AV	Ploceus philippinus	Ploceus_philippinus
1808	104.051	1.98722	AV	Polyplectron malacense	Polyplectron_malacense
1808	104.051	1.98722	AV	Pomatorhinus montanus	Pomatorhinus_montanus
1808	104.051	1.98722	AV	Porphyrio porphyrio	Porphyrio_porphyrio
1808	104.051	1.98722	AV	Porzana cinerea	Porzana_cinerea
1808	104.051	1.98722	AV	Prinia flaviventris	Prinia_flaviventris
1808	104.051	1.98722	AV	Prinia rufescens	Prinia_rufescens
1808	104.051	1.98722	AV	Prionochilus maculatus	Prionochilus_maculatus
1808	104.051	1.98722	AV	Prionochilus percussus	Prionochilus_percussus
1808	104.051	1.98722	AV	Prionochilus thoracicus	Prionochilus_thoracicus
1808	104.051	1.98722	AV	Psilopogon pyrolophus	Psilopogon_pyrolophus
1808	104.051	1.98722	AV	Psittacula longicauda	Psittacula_longicauda
1808	104.051	1.98722	AV	Psittinus cyanurus	Psittinus_cyanurus
1808	104.051	1.98722	AV	Ptilinopus jambu	Ptilinopus_jambu
1808	104.051	1.98722	AV	Pycnonotus atriceps	Pycnonotus_atriceps
1808	104.051	1.98722	AV	Pycnonotus brunneus	Pycnonotus_brunneus
1808	104.051	1.98722	AV	Pycnonotus cyaniventris	Pycnonotus_cyaniventris
1808	104.051	1.98722	AV	Pycnonotus erythropthalmos	Pycnonotus_erythropthalmos
1808	104.051	1.98722	AV	Pycnonotus eutilotus	Pycnonotus_eutilotus
1808	104.051	1.98722	AV	Pycnonotus goiavier	Pycnonotus_goiavier
1808	104.051	1.98722	AV	Pycnonotus melanoleucos	Pycnonotus_melanoleucos
1808	104.051	1.98722	AV	Pycnonotus plumosus	Pycnonotus_plumosus
1808	104.051	1.98722	AV	Pycnonotus simplex	Pycnonotus_simplex
1808	104.051	1.98722	AV	Pycnonotus zeylanicus	Pycnonotus_zeylanicus
1808	104.051	1.98722	AV	Rallina fasciata	Rallina_fasciata
1808	104.051	1.98722	AV	Reinwardtipicus validus	Reinwardtipicus_validus
1808	104.051	1.98722	AV	Rhaphidura leucopygialis	Rhaphidura_leucopygialis
1808	104.051	1.98722	AV	Rhinomyias umbratilis	Rhinomyias_umbratilis
1808	104.051	1.98722	AV	Rhinoplax vigil	Rhinoplax_vigil
1808	104.051	1.98722	AV	Rhipidura albicollis	Rhipidura_albicollis
1808	104.051	1.98722	AV	Rhipidura javanica	Rhipidura_javanica
1808	104.051	1.98722	AV	Rhipidura perlata	Rhipidura_perlata
1808	104.051	1.98722	AV	Rhizothera longirostris	Rhizothera_longirostris
1808	104.051	1.98722	AV	Rollulus rouloul	Rollulus_rouloul
1808	104.051	1.98722	AV	Rostratula benghalensis	Rostratula_benghalensis
1808	104.051	1.98722	AV	Sasia abnormis	Sasia_abnormis
1808	104.051	1.98722	AV	Seicercus montis	Seicercus_montis
1808	104.051	1.98722	AV	Sitta frontalis	Sitta_frontalis
1808	104.051	1.98722	AV	Spilornis cheela	Spilornis_cheela
1808	104.051	1.98722	AV	Stachyris erythroptera	Stachyris_erythroptera
1808	104.051	1.98722	AV	Stachyris leucotis	Stachyris_leucotis
1808	104.051	1.98722	AV	Stachyris maculata	Stachyris_maculata
1808	104.051	1.98722	AV	Stachyris nigricollis	Stachyris_nigricollis
1808	104.051	1.98722	AV	Stachyris poliocephala	Stachyris_poliocephala
1808	104.051	1.98722	AV	Stachyris rufifrons	Stachyris_rufifrons
1808	104.051	1.98722	AV	Sterna anaethetus	Sterna_anaethetus
1808	104.051	1.98722	AV	Stigmatopelia chinensis	Stigmatopelia_chinensis
1808	104.051	1.98722	AV	Strix leptogrammica	Strix_leptogrammica
1808	104.051	1.98722	AV	Strix seloputo	Strix_seloputo
1808	104.051	1.98722	AV	Surniculus lugubris	Surniculus_lugubris
1808	104.051	1.98722	AV	Tephrodornis gularis	Tephrodornis_gularis
1808	104.051	1.98722	AV	Terpsiphone paradisi	Terpsiphone_paradisi
1808	104.051	1.98722	AV	Todiramphus chloris	Todiramphus_chloris
1808	104.051	1.98722	AV	Treron capellei	Treron_capellei
1808	104.051	1.98722	AV	Treron curvirostra	Treron_curvirostra
1808	104.051	1.98722	AV	Treron fulvicollis	Treron_fulvicollis
1808	104.051	1.98722	AV	Treron olax	Treron_olax
1808	104.051	1.98722	AV	Treron vernans	Treron_vernans
1808	104.051	1.98722	AV	Trichastoma bicolor	Trichastoma_bicolor
1808	104.051	1.98722	AV	Trichastoma rostratum	Trichastoma_rostratum
1808	104.051	1.98722	AV	Trichixos pyrropygus	Trichixos_pyrropygus
1808	104.051	1.98722	AV	Tricholestes criniger	Tricholestes_criniger
1808	104.051	1.98722	AV	Turdinus macrodactylus	Turdinus_macrodactylus
1808	104.051	1.98722	AV	Turnix suscitator	Turnix_suscitator
1808	104.051	1.98722	AV	Tyto alba	Tyto_alba
1808	104.051	1.98722	AV	Upupa epops	Upupa_epops
1808	104.051	1.98722	AV	Zosterops everetti	Zosterops_everetti
1808	104.051	1.98722	AV	Zosterops palpebrosus	Zosterops_palpebrosus
1808	104.051	1.98722	MA	Aeromys tephromelas	Aeromys_tephromelas
1808	104.051	1.98722	MA	Aonyx cinereus	Aonyx_cinerea
1808	104.051	1.98722	MA	Arctictis binturong	Arctictis_binturong
1808	104.051	1.98722	MA	Arctogalidia trivirgata	Arctogalidia_trivirgata
1808	104.051	1.98722	MA	Atherurus macrourus	Atherurus_macrourus
1808	104.051	1.98722	MA	Balionycteris maculata	Balionycteris_maculata
1808	104.051	1.98722	MA	Berylmys bowersi	Berylmys_bowersi
1808	104.051	1.98722	MA	Callosciurus nigrovittatus	Callosciurus_nigrovittatus
1808	104.051	1.98722	MA	Callosciurus notatus	Callosciurus_notatus
1808	104.051	1.98722	MA	Callosciurus prevostii	Callosciurus_prevostii
1808	104.051	1.98722	MA	Catopuma temminckii	Catopuma_temminckii
1808	104.051	1.98722	MA	Chaerephon johorensis	Chaerephon_johorensis
1808	104.051	1.98722	MA	Chaerephon plicatus	Chaerephon_plicatus
1808	104.051	1.98722	MA	Cheiromeles torquatus	Cheiromeles_torquatus
1808	104.051	1.98722	MA	Chironax melanocephalus	Chironax_melanocephalus
1808	104.051	1.98722	MA	Chiropodomys gliroides	Chiropodomys_gliroides
1808	104.051	1.98722	MA	Coelops frithii	Coelops_frithii
1808	104.051	1.98722	MA	Crocidura attenuata	Crocidura_attenuata
1808	104.051	1.98722	MA	Crocidura malayana	Crocidura_malayana
1808	104.051	1.98722	MA	Crocidura negligens	Crocidura_negligens
1808	104.051	1.98722	MA	Cynogale bennettii	Cynogale_bennettii
1808	104.051	1.98722	MA	Cynopterus brachyotis	Cynopterus_brachyotis
1808	104.051	1.98722	MA	Cynopterus horsfieldii	Cynopterus_horsfieldii
1808	104.051	1.98722	MA	Echinosorex gymnura	Echinosorex_gymnura
1808	104.051	1.98722	MA	Elephas maximus	Elephas_maximus
1808	104.051	1.98722	MA	Emballonura monticola	Emballonura_monticola
1808	104.051	1.98722	MA	Eonycteris spelaea	Eonycteris_spelaea
1808	104.051	1.98722	MA	Galeopterus variegatus	Galeopterus_variegatus
1808	104.051	1.98722	MA	Glischropus tylopus	Glischropus_tylopus
1808	104.051	1.98722	MA	Helarctos malayanus	Helarctos_malayanus
1808	104.051	1.98722	MA	Hemigalus derbyanus	Hemigalus_derbyanus
1808	104.051	1.98722	MA	Herpestes brachyurus	Herpestes_brachyurus
1808	104.051	1.98722	MA	Herpestes javanicus	Herpestes_javanicus
1808	104.051	1.98722	MA	Hesperoptenus blanfordi	Hesperoptenus_blanfordi
1808	104.051	1.98722	MA	Hipposideros armiger	Hipposideros_armiger
1808	104.051	1.98722	MA	Hipposideros ater	Hipposideros_ater
1808	104.051	1.98722	MA	Hipposideros bicolor	Hipposideros_bicolor
1808	104.051	1.98722	MA	Hipposideros cervinus	Hipposideros_cervinus
1808	104.051	1.98722	MA	Hipposideros cineraceus	Hipposideros_cineraceus
1808	104.051	1.98722	MA	Hipposideros diadema	Hipposideros_diadema
1808	104.051	1.98722	MA	Hipposideros doriae	Hipposideros_doriae
1808	104.051	1.98722	MA	Hipposideros galeritus	Hipposideros_galeritus
1808	104.051	1.98722	MA	Hipposideros larvatus	Hipposideros_larvatus
1808	104.051	1.98722	MA	Hipposideros ridleyi	Hipposideros_ridleyi
1808	104.051	1.98722	MA	Hylobates lar	Hylobates_lar
1808	104.051	1.98722	MA	Hylomys suillus	Hylomys_suillus
1808	104.051	1.98722	MA	Hylopetes platyurus	Hylopetes_platyurus
1808	104.051	1.98722	MA	Hylopetes spadiceus	Hylopetes_spadiceus
1808	104.051	1.98722	MA	Hystrix brachyura	Hystrix_brachyura
1808	104.051	1.98722	MA	Iomys horsfieldii	Iomys_horsfieldii
1808	104.051	1.98722	MA	Kerivoula hardwickii	Kerivoula_hardwickii
1808	104.051	1.98722	MA	Kerivoula intermedia	Kerivoula_intermedia
1808	104.051	1.98722	MA	Kerivoula lenis	Kerivoula_lenis
1808	104.051	1.98722	MA	Kerivoula papillosa	Kerivoula_papillosa
1808	104.051	1.98722	MA	Kerivoula pellucida	Kerivoula_pellucida
1808	104.051	1.98722	MA	Kerivoula picta	Kerivoula_picta
1808	104.051	1.98722	MA	Lariscus insignis	Lariscus_insignis
1808	104.051	1.98722	MA	Lenothrix canus	Lenothrix_canus
1808	104.051	1.98722	MA	Leopoldamys sabanus	Leopoldamys_sabanus
1808	104.051	1.98722	MA	Lutra sumatrana	Lutra_sumatrana
1808	104.051	1.98722	MA	Lutrogale perspicillata	Lutrogale_perspicillata
1808	104.051	1.98722	MA	Macaca fascicularis	Macaca_fascicularis
1808	104.051	1.98722	MA	Macaca nemestrina	Macaca_nemestrina
1808	104.051	1.98722	MA	Macroglossus minimus	Macroglossus_minimus
1808	104.051	1.98722	MA	Macroglossus sobrinus	Macroglossus_sobrinus
1808	104.051	1.98722	MA	Manis javanica	Manis_javanica
1808	104.051	1.98722	MA	Martes flavigula	Martes_flavigula
1808	104.051	1.98722	MA	Maxomys rajah	Maxomys_rajah
1808	104.051	1.98722	MA	Maxomys surifer	Maxomys_surifer
1808	104.051	1.98722	MA	Maxomys whiteheadi	Maxomys_whiteheadi
1808	104.051	1.98722	MA	Megaderma lyra	Megaderma_lyra
1808	104.051	1.98722	MA	Megaderma spasma	Megaderma_spasma
1808	104.051	1.98722	MA	Megaerops ecaudatus	Megaerops_ecaudatus
1808	104.051	1.98722	MA	Megaerops wetmorei	Megaerops_wetmorei
1808	104.051	1.98722	MA	Miniopterus medius	Miniopterus_medius
1808	104.051	1.98722	MA	Miniopterus schreibersii	Miniopterus_schreibersii
1808	104.051	1.98722	MA	Muntiacus muntjak	Muntiacus_muntjak
1808	104.051	1.98722	MA	Murina cyclotis	Murina_cyclotis
1808	104.051	1.98722	MA	Murina suilla	Murina_suilla
1808	104.051	1.98722	MA	Mustela nudipes	Mustela_nudipes
1808	104.051	1.98722	MA	Myotis adversus	Myotis_adversus
1808	104.051	1.98722	MA	Myotis horsfieldii	Myotis_horsfieldii
1808	104.051	1.98722	MA	Myotis muricola	Myotis_muricola
1808	104.051	1.98722	MA	Myotis ridleyi	Myotis_ridleyi
1808	104.051	1.98722	MA	Neofelis nebulosa	Neofelis_nebulosa
1808	104.051	1.98722	MA	Niviventer cremoriventer	Niviventer_cremoriventer
1808	104.051	1.98722	MA	Nycteris tragata	Nycteris_tragata
1808	104.051	1.98722	MA	Nycticebus coucang	Nycticebus_coucang
1808	104.051	1.98722	MA	Orcaella brevirostris	Orcaella_brevirostris
1808	104.051	1.98722	MA	Paguma larvata	Paguma_larvata
1808	104.051	1.98722	MA	Panthera pardus	Panthera_pardus
1808	104.051	1.98722	MA	Panthera tigris	Panthera_tigris
1808	104.051	1.98722	MA	Paradoxurus hermaphroditus	Paradoxurus_hermaphroditus
1808	104.051	1.98722	MA	Pardofelis marmorata	Pardofelis_marmorata
1808	104.051	1.98722	MA	Penthetor lucasi	Penthetor_lucasi
1808	104.051	1.98722	MA	Petaurista elegans	Petaurista_elegans
1808	104.051	1.98722	MA	Petaurista petaurista	Petaurista_petaurista
1808	104.051	1.98722	MA	Philetor brachypterus	Philetor_brachypterus
1808	104.051	1.98722	MA	Phoniscus atrox	Phoniscus_atrox
1808	104.051	1.98722	MA	Pipistrellus javanicus	Pipistrellus_javanicus
1808	104.051	1.98722	MA	Pipistrellus stenopterus	Pipistrellus_stenopterus
1808	104.051	1.98722	MA	Pipistrellus tenuis	Pipistrellus_tenuis
1808	104.051	1.98722	MA	Pithecheir parvus	Pithecheir_parvus
1808	104.051	1.98722	MA	Presbytis femoralis	Presbytis_femoralis
1808	104.051	1.98722	MA	Presbytis siamensis	Presbytis_siamensis
1808	104.051	1.98722	MA	Prionailurus bengalensis	Prionailurus_bengalensis
1808	104.051	1.98722	MA	Prionailurus planiceps	Prionailurus_planiceps
1808	104.051	1.98722	MA	Prionodon linsang	Prionodon_linsang
1808	104.051	1.98722	MA	Pteropus vampyrus	Pteropus_vampyrus
1808	104.051	1.98722	MA	Ptilocercus lowii	Ptilocercus_lowii
1808	104.051	1.98722	MA	Rattus annandalei	Rattus_annandalei
1808	104.051	1.98722	MA	Rattus argentiventer	Rattus_argentiventer
1808	104.051	1.98722	MA	Rattus exulans	Rattus_exulans
1808	104.051	1.98722	MA	Rattus norvegicus	Rattus_norvegicus
1808	104.051	1.98722	MA	Rattus tiomanicus	Rattus_tiomanicus
1808	104.051	1.98722	MA	Ratufa affinis	Ratufa_affinis
1808	104.051	1.98722	MA	Ratufa bicolor	Ratufa_bicolor
1808	104.051	1.98722	MA	Rhinolophus acuminatus	Rhinolophus_acuminatus
1808	104.051	1.98722	MA	Rhinolophus affinis	Rhinolophus_affinis
1808	104.051	1.98722	MA	Rhinolophus lepidus	Rhinolophus_lepidus
1808	104.051	1.98722	MA	Rhinolophus luctus	Rhinolophus_luctus
1808	104.051	1.98722	MA	Rhinolophus pusillus	Rhinolophus_pusillus
1808	104.051	1.98722	MA	Rhinolophus sedulus	Rhinolophus_sedulus
1808	104.051	1.98722	MA	Rhinolophus stheno	Rhinolophus_stheno
1808	104.051	1.98722	MA	Rhinolophus trifoliatus	Rhinolophus_trifoliatus
1808	104.051	1.98722	MA	Rhinosciurus laticaudatus	Rhinosciurus_laticaudatus
1808	104.051	1.98722	MA	Rhizomys sumatrensis	Rhizomys_sumatrensis
1808	104.051	1.98722	MA	Rousettus amplexicaudatus	Rousettus_amplexicaudatus
1808	104.051	1.98722	MA	Rusa unicolor	Rusa_unicolor
1808	104.051	1.98722	MA	Saccolaimus saccolaimus	Saccolaimus_saccolaimus
1808	104.051	1.98722	MA	Scotophilus kuhlii	Scotophilus_kuhlii
1808	104.051	1.98722	MA	Suncus malayanus	Suncus_malayanus
1808	104.051	1.98722	MA	Suncus murinus	Suncus_murinus
1808	104.051	1.98722	MA	Sundamys muelleri	Sundamys_muelleri
1808	104.051	1.98722	MA	Sundasciurus hippurus	Sundasciurus_hippurus
1808	104.051	1.98722	MA	Sundasciurus lowii	Sundasciurus_lowii
1808	104.051	1.98722	MA	Sundasciurus tenuis	Sundasciurus_tenuis
1808	104.051	1.98722	MA	Sus barbatus	Sus_barbatus
1808	104.051	1.98722	MA	Sus scrofa	Sus_scrofa
1808	104.051	1.98722	MA	Taphozous melanopogon	Taphozous_melanopogon
1808	104.051	1.98722	MA	Trachypithecus cristatus	Trachypithecus_cristatus
1808	104.051	1.98722	MA	Trachypithecus obscurus	Trachypithecus_obscurus
1808	104.051	1.98722	MA	Tragulus kanchil	Tragulus_kanchil
1808	104.051	1.98722	MA	Tragulus napu	Tragulus_napu
1808	104.051	1.98722	MA	Tupaia glis	Tupaia_glis
1808	104.051	1.98722	MA	Tupaia minor	Tupaia_minor
1808	104.051	1.98722	MA	Tylonycteris pachypus	Tylonycteris_pachypus
1808	104.051	1.98722	MA	Tylonycteris robustula	Tylonycteris_robustula
1808	104.051	1.98722	MA	Viverra tangalunga	Viverra_tangalunga
1808	104.051	1.98722	MA	Viverra zibetha	Viverra_zibetha
1808	104.051	1.98722	MA	Viverricula indica	Viverricula_indica
1849	101.771	2.85022	AM	Amolops larutensis	Amolops_larutensis
1849	101.771	2.85022	AM	Ansonia malayana	Ansonia_malayana
1849	101.771	2.85022	AM	Calluella guttulata	Calluella_guttulata
1849	101.771	2.85022	AM	Chaperina fusca	Chaperina_fusca
1849	101.771	2.85022	AM	Duttaphrynus melanostictus	Duttaphrynus_melanostictus
1849	101.771	2.85022	AM	Fejervarya cancrivora	Fejervarya_cancrivora
1849	101.771	2.85022	AM	Fejervarya limnocharis	Fejervarya_limnocharis
1849	101.771	2.85022	AM	Fejervarya raja	Fejervarya_raja
1849	101.771	2.85022	AM	Hylarana banjarana	Hylarana_banjarana
1849	101.771	2.85022	AM	Hylarana baramica	Hylarana_baramica
1849	101.771	2.85022	AM	Hylarana erythraea	Hylarana_erythraea
1849	101.771	2.85022	AM	Hylarana glandulosa	Hylarana_glandulosa
1849	101.771	2.85022	AM	Hylarana laterimaculata	Hylarana_laterimaculata
1849	101.771	2.85022	AM	Hylarana luctuosa	Hylarana_luctuosa
1849	101.771	2.85022	AM	Humerana miopus	Hylarana_miopus
1849	101.771	2.85022	AM	Hylarana nicobariensis	Hylarana_nicobariensis
1849	101.771	2.85022	AM	Hylarana raniceps	Hylarana_raniceps
1849	101.771	2.85022	AM	Hylarana signata	Hylarana_signata
1849	101.771	2.85022	AM	Ingerophrynus parvus	Ingerophrynus_parvus
1849	101.771	2.85022	AM	Ingerophrynus quadriporcatus	Ingerophrynus_quadriporcatus
1849	101.771	2.85022	AM	Kalophrynus palmatissimus	Kalophrynus_palmatissimus
1849	101.771	2.85022	AM	Kalophrynus pleurostigma	Kalophrynus_pleurostigma
1849	101.771	2.85022	AM	Kaloula baleata	Kaloula_baleata
1849	101.771	2.85022	AM	Kaloula pulchra	Kaloula_pulchra
1849	101.771	2.85022	AM	Kurixalus appendiculatus	Kurixalus_appendiculatus
1849	101.771	2.85022	AM	Leptobrachium hendricksoni	Leptobrachium_hendricksoni
1849	101.771	2.85022	AM	Leptobrachium nigrops	Leptobrachium_nigrops
1849	101.771	2.85022	AM	Leptolalax pelodytoides	Leptolalax_pelodytoides
1849	101.771	2.85022	AM	Leptophryne borbonica	Leptophryne_borbonica
1849	101.771	2.85022	AM	Limnonectes blythii	Limnonectes_blythii
1849	101.771	2.85022	AM	Limnonectes doriae	Limnonectes_doriae
1849	101.771	2.85022	AM	Limnonectes hascheanus	Limnonectes_hascheanus
1849	101.771	2.85022	AM	Limnonectes kuhlii	Limnonectes_kuhlii
1849	101.771	2.85022	AM	Limnonectes laticeps	Limnonectes_laticeps
1849	101.771	2.85022	AM	Limnonectes malesianus	Limnonectes_malesianus
1849	101.771	2.85022	AM	Limnonectes paramacrodon	Limnonectes_paramacrodon
1849	101.771	2.85022	AM	Limnonectes plicatellus	Limnonectes_plicatellus
1849	101.771	2.85022	AM	Limnonectes tweediei	Limnonectes_tweediei
1849	101.771	2.85022	AM	Megophrys nasuta	Megophrys_nasuta
1849	101.771	2.85022	AM	Metaphrynella pollicaris	Metaphrynella_pollicaris
1849	101.771	2.85022	AM	Microhyla annectens	Microhyla_annectens
1849	101.771	2.85022	AM	Microhyla berdmorei	Microhyla_berdmorei
1849	101.771	2.85022	AM	Microhyla butleri	Microhyla_butleri
1849	101.771	2.85022	AM	Microhyla heymonsi	Microhyla_heymonsi
1849	101.771	2.85022	AM	Microhyla mantheyi	Microhyla_mantheyi
1849	101.771	2.85022	AM	Microhyla palmipes	Microhyla_palmipes
1849	101.771	2.85022	AM	Microhyla superciliaris	Microhyla_superciliaris
1849	101.771	2.85022	AM	Micryletta inornata	Micryletta_inornata
1849	101.771	2.85022	AM	Nyctixalus pictus	Nyctixalus_pictus
1849	101.771	2.85022	AM	Occidozyga laevis	Occidozyga_laevis
1849	101.771	2.85022	AM	Odorrana hosii	Odorrana_hosii
1849	101.771	2.85022	AM	Pedostibes hosii	Pedostibes_hosii
1849	101.771	2.85022	AM	Pelophryne brevipes	Pelophryne_brevipes
1849	101.771	2.85022	AM	Phrynella pulchra	Phrynella_pulchra
1849	101.771	2.85022	AM	Phrynoidis aspera	Phrynoidis_aspera
1849	101.771	2.85022	AM	Polypedates leucomystax	Polypedates_leucomystax
1849	101.771	2.85022	AM	Polypedates macrotis	Polypedates_macrotis
1849	101.771	2.85022	AM	Pseudobufo subasper	Pseudobufo_subasper
1849	101.771	2.85022	AM	Rhacophorus cyanopunctatus	Rhacophorus_cyanopunctatus
1849	101.771	2.85022	AM	Rhacophorus nigropalmatus	Rhacophorus_nigropalmatus
1849	101.771	2.85022	AM	Rhacophorus pardalis	Rhacophorus_pardalis
1849	101.771	2.85022	AM	Rhacophorus robinsonii	Rhacophorus_robinsonii
1849	101.771	2.85022	AM	Theloderma asperum	Theloderma_asperum
1849	101.771	2.85022	AM	Theloderma leporosum	Theloderma_leporosum
1849	101.771	2.85022	AM	Theloderma licin	Theloderma_licin
1849	101.771	2.85022	AM	Megophrys aceras	Xenophrys_aceras
1849	101.771	2.85022	RE	Acanthosaura armata	Acanthosaura_armata
1849	101.771	2.85022	RE	Acrochordus javanicus	Acrochordus_javanicus
1849	101.771	2.85022	RE	Aeluroscalabotes felinus	Aeluroscalabotes_felinus
1849	101.771	2.85022	RE	Ahaetulla fasciolata	Ahaetulla_fasciolata
1849	101.771	2.85022	RE	Ahaetulla mycterizans	Ahaetulla_mycterizans
1849	101.771	2.85022	RE	Ahaetulla prasina	Ahaetulla_prasina
1849	101.771	2.85022	RE	Anomochilus leonardi	Anomochilus_leonardi
1849	101.771	2.85022	RE	Aphaniotis fusca	Aphaniotis_fusca
1849	101.771	2.85022	RE	Aplopeltura boa	Aplopeltura_boa
1849	101.771	2.85022	RE	Argyrophis diardii	Argyrophis_diardii
1849	101.771	2.85022	RE	Argyrophis klemmeri	Argyrophis_klemmeri
1849	101.771	2.85022	RE	Argyrophis muelleri	Argyrophis_muelleri
1849	101.771	2.85022	RE	Asthenodipsas laevis	Asthenodipsas_laevis
1849	101.771	2.85022	RE	Asthenodipsas malaccanus	Asthenodipsas_malaccanus
1849	101.771	2.85022	RE	Bitia hydroides	Bitia_hydroides
1849	101.771	2.85022	RE	Boiga cyanea	Boiga_cyanea
1849	101.771	2.85022	RE	Boiga cynodon	Boiga_cynodon
1849	101.771	2.85022	RE	Boiga dendrophila	Boiga_dendrophila
1849	101.771	2.85022	RE	Boiga drapiezii	Boiga_drapiezii
1849	101.771	2.85022	RE	Boiga jaspidea	Boiga_jaspidea
1849	101.771	2.85022	RE	Boiga nigriceps	Boiga_nigriceps
1849	101.771	2.85022	RE	Bronchocela cristatella	Bronchocela_cristatella
1849	101.771	2.85022	RE	Bungarus candidus	Bungarus_candidus
1849	101.771	2.85022	RE	Bungarus fasciatus	Bungarus_fasciatus
1849	101.771	2.85022	RE	Bungarus flaviceps	Bungarus_flaviceps
1849	101.771	2.85022	RE	Calamaria albiventer	Calamaria_albiventer
1849	101.771	2.85022	RE	Calamaria leucogaster	Calamaria_leucogaster
1849	101.771	2.85022	RE	Calamaria lovii	Calamaria_lovii
1849	101.771	2.85022	RE	Calamaria lumbricoidea	Calamaria_lumbricoidea
1849	101.771	2.85022	RE	Calamaria pavimentata	Calamaria_pavimentata
1849	101.771	2.85022	RE	Calamaria schlegeli	Calamaria_schlegeli
1849	101.771	2.85022	RE	Calliophis bivirgata	Calliophis_bivirgata
1849	101.771	2.85022	RE	Calliophis gracilis	Calliophis_gracilis
1849	101.771	2.85022	RE	Calliophis intestinalis	Calliophis_intestinalis
1849	101.771	2.85022	RE	Calliophis maculiceps	Calliophis_maculiceps
1849	101.771	2.85022	RE	Calotes versicolor	Calotes_versicolor
1849	101.771	2.85022	RE	Chrysopelea paradisi	Chrysopelea_paradisi
1849	101.771	2.85022	RE	Chrysopelea pelias	Chrysopelea_pelias
1849	101.771	2.85022	RE	Cnemaspis flavigaster	Cnemaspis_flavigaster
1849	101.771	2.85022	RE	Cnemaspis kendallii	Cnemaspis_kendallii
1849	101.771	2.85022	RE	Cnemaspis laoensis	Cnemaspis_laoensis
1849	101.771	2.85022	RE	Cnemaspis temiah	Cnemaspis_temiah
1849	101.771	2.85022	RE	Coelognathus flavolineatus	Coelognathus_flavolineatus
1849	101.771	2.85022	RE	Coelognathus radiatus	Coelognathus_radiatus
1849	101.771	2.85022	RE	Cylindrophis ruffus	Cylindrophis_ruffus
1849	101.771	2.85022	RE	Cyrtodactylus consobrinus	Cyrtodactylus_consobrinus
1849	101.771	2.85022	RE	Cyrtodactylus elok	Cyrtodactylus_elok
1849	101.771	2.85022	RE	Cyrtodactylus metropolis	Cyrtodactylus_metropolis
1849	101.771	2.85022	RE	Cyrtodactylus pantiensis	Cyrtodactylus_pantiensis
1849	101.771	2.85022	RE	Cyrtodactylus payacola	Cyrtodactylus_payacola
1849	101.771	2.85022	RE	Cyrtodactylus pulchellus	Cyrtodactylus_pulchellus
1849	101.771	2.85022	RE	Cyrtodactylus quadrivirgatus	Cyrtodactylus_quadrivirgatus
1849	101.771	2.85022	RE	Cyrtodactylus sworderi	Cyrtodactylus_sworderi
1849	101.771	2.85022	RE	Dasia grisea	Dasia_grisea
1849	101.771	2.85022	RE	Dasia olivacea	Dasia_olivacea
1849	101.771	2.85022	RE	Dendrelaphis caudolineatus	Dendrelaphis_caudolineatus
1849	101.771	2.85022	RE	Dendrelaphis formosus	Dendrelaphis_formosus
1849	101.771	2.85022	RE	Dendrelaphis haasi	Dendrelaphis_haasi
1849	101.771	2.85022	RE	Dendrelaphis kopsteini	Dendrelaphis_kopsteini
1849	101.771	2.85022	RE	Dendrelaphis pictus	Dendrelaphis_pictus
1849	101.771	2.85022	RE	Dendrelaphis striatus	Dendrelaphis_striatus
1849	101.771	2.85022	RE	Draco abbreviatus	Draco_abbreviatus
1849	101.771	2.85022	RE	Draco blanfordii	Draco_blanfordii
1849	101.771	2.85022	RE	Draco fimbriatus	Draco_fimbriatus
1849	101.771	2.85022	RE	Draco formosus	Draco_formosus
1849	101.771	2.85022	RE	Draco maculatus	Draco_maculatus
1849	101.771	2.85022	RE	Draco maximus	Draco_maximus
1849	101.771	2.85022	RE	Draco melanopogon	Draco_melanopogon
1849	101.771	2.85022	RE	Draco obscurus	Draco_obscurus
1849	101.771	2.85022	RE	Draco quinquefasciatus	Draco_quinquefasciatus
1849	101.771	2.85022	RE	Draco sumatranus	Draco_sumatranus
1849	101.771	2.85022	RE	Dryocalamus subannulatus	Dryocalamus_subannulatus
1849	101.771	2.85022	RE	Dryophiops rubescens	Dryophiops_rubescens
1849	101.771	2.85022	RE	Emoia atrocostata	Emoia_atrocostata
1849	101.771	2.85022	RE	Enhydris enhydris	Enhydris_enhydris
1849	101.771	2.85022	RE	Eutropis longicaudata	Eutropis_longicaudata
1849	101.771	2.85022	RE	Eutropis multifasciata	Eutropis_multifasciata
1849	101.771	2.85022	RE	Eutropis novemcarinata	Eutropis_novemcarinata
1849	101.771	2.85022	RE	Eutropis rugifera	Eutropis_rugifera
1849	101.771	2.85022	RE	Fordonia leucobalia	Fordonia_leucobalia
1849	101.771	2.85022	RE	Gehyra butleri	Gehyra_butleri
1849	101.771	2.85022	RE	Gehyra mutilata	Gehyra_mutilata
1849	101.771	2.85022	RE	Gekko gecko	Gekko_gecko
1849	101.771	2.85022	RE	Gekko monarchus	Gekko_monarchus
1849	101.771	2.85022	RE	Gekko smithii	Gekko_smithii
1849	101.771	2.85022	RE	Gerarda prevostiana	Gerarda_prevostiana
1849	101.771	2.85022	RE	Gongylosoma baliodeirus	Gongylosoma_baliodeirus
1849	101.771	2.85022	RE	Gonocephalus bellii	Gonocephalus_bellii
1849	101.771	2.85022	RE	Gonocephalus grandis	Gonocephalus_grandis
1849	101.771	2.85022	RE	Gonocephalus liogaster	Gonocephalus_liogaster
1849	101.771	2.85022	RE	Gonyosoma oxycephalum	Gonyosoma_oxycephalum
1849	101.771	2.85022	RE	Gonyosoma prasinus	Gonyosoma_prasinus
1849	101.771	2.85022	RE	Hebius petersii	Hebius_petersii
1849	101.771	2.85022	RE	Hebius sarawacense	Hebius_sarawacense
1849	101.771	2.85022	RE	Hemidactylus brookii	Hemidactylus_brookii
1849	101.771	2.85022	RE	Hemidactylus craspedotus	Hemidactylus_craspedotus
1849	101.771	2.85022	RE	Hemidactylus frenatus	Hemidactylus_frenatus
1849	101.771	2.85022	RE	Hemidactylus garnotii	Hemidactylus_garnotii
1849	101.771	2.85022	RE	Hemidactylus platyurus	Hemidactylus_platyurus
1849	101.771	2.85022	RE	Hemiphyllodactylus typus	Hemiphyllodactylus_typus
1849	101.771	2.85022	RE	Homalopsis buccata	Homalopsis_buccata
1849	101.771	2.85022	RE	Indotyphlops albiceps	Indotyphlops_albiceps
1849	101.771	2.85022	RE	Larutia miodactyla	Larutia_miodactyla
1849	101.771	2.85022	RE	Leiolepis belliana	Leiolepis_belliana
1849	101.771	2.85022	RE	Lepidodactylus lugubris	Lepidodactylus_lugubris
1849	101.771	2.85022	RE	Lepturophis albofuscus	Lepturophis_albofuscus
1849	101.771	2.85022	RE	Liopeltis tricolor	Liopeltis_tricolor
1849	101.771	2.85022	RE	Lipinia surda	Lipinia_surda
1849	101.771	2.85022	RE	Lipinia vittigera	Lipinia_vittigera
1849	101.771	2.85022	RE	Luperosaurus browni	Luperosaurus_browni
1849	101.771	2.85022	RE	Lycodon capucinus	Lycodon_capucinus
1849	101.771	2.85022	RE	Lycodon effraenis	Lycodon_effraenis
1849	101.771	2.85022	RE	Lycodon subcinctus	Lycodon_subcinctus
1849	101.771	2.85022	RE	Lygosoma bowringii	Lygosoma_bowringii
1849	101.771	2.85022	RE	Macropisthodon flaviceps	Macropisthodon_flaviceps
1849	101.771	2.85022	RE	Macropisthodon rhodomelas	Macropisthodon_rhodomelas
1849	101.771	2.85022	RE	Malayopython reticulatus	Malayopython_reticulatus
1849	101.771	2.85022	RE	Naja sumatrana	Naja_sumatrana
1849	101.771	2.85022	RE	Oligodon octolineatus	Oligodon_octolineatus
1849	101.771	2.85022	RE	Oligodon purpurascens	Oligodon_purpurascens
1849	101.771	2.85022	RE	Oligodon signatus	Oligodon_signatus
1849	101.771	2.85022	RE	Ophiophagus hannah	Ophiophagus_hannah
1849	101.771	2.85022	RE	Oreocryptophis porphyraceus	Oreocryptophis_porphyraceus
1849	101.771	2.85022	RE	Orthriophis taeniurus	Orthriophis_taeniurus
1849	101.771	2.85022	RE	Ovophis convictus	Ovophis_convictus
1849	101.771	2.85022	RE	Pareas carinatus	Pareas_carinatus
1849	101.771	2.85022	RE	Pareas margaritophorus	Pareas_margaritophorus
1849	101.771	2.85022	RE	Phytolopsis punctata	Phytolopsis_punctata
1849	101.771	2.85022	RE	Psammodynastes pictus	Psammodynastes_pictus
1849	101.771	2.85022	RE	Psammodynastes pulverulentus	Psammodynastes_pulverulentus
1849	101.771	2.85022	RE	Pseudorabdion longiceps	Pseudorabdion_longiceps
1849	101.771	2.85022	RE	Pseudoxenodon macrops	Pseudoxenodon_macrops
1849	101.771	2.85022	RE	Ptyas carinata	Ptyas_carinata
1849	101.771	2.85022	RE	Ptyas fusca	Ptyas_fusca
1849	101.771	2.85022	RE	Ptyas korros	Ptyas_korros
1849	101.771	2.85022	RE	Ptyas mucosa	Ptyas_mucosa
1849	101.771	2.85022	RE	Ptychozoon horsfieldii	Ptychozoon_horsfieldii
1849	101.771	2.85022	RE	Ptychozoon kuhli	Ptychozoon_kuhli
1849	101.771	2.85022	RE	Ptychozoon lionotum	Ptychozoon_lionotum
1849	101.771	2.85022	RE	Raclitia indica	Raclitia_indica
1849	101.771	2.85022	RE	Ramphotyphlops lineatus	Ramphotyphlops_lineatus
1849	101.771	2.85022	RE	Rhabdophis chrysargos	Rhabdophis_chrysargos
1849	101.771	2.85022	RE	Rhabdophis conspicillatus	Rhabdophis_conspicillatus
1849	101.771	2.85022	RE	Rhabdophis subminiatus	Rhabdophis_subminiatus
1849	101.771	2.85022	RE	Sibynophis collaris	Sibynophis_collaris
1849	101.771	2.85022	RE	Sibynophis melanocephalus	Sibynophis_melanocephalus
1849	101.771	2.85022	RE	Sphenomorphus cyanolaemus	Sphenomorphus_cyanolaemus
1849	101.771	2.85022	RE	Sphenomorphus indicus	Sphenomorphus_indicus
1849	101.771	2.85022	RE	Sphenomorphus malayanum	Sphenomorphus_malayanum
1849	101.771	2.85022	RE	Sphenomorphus scotophilus	Sphenomorphus_scotophilus
1849	101.771	2.85022	RE	Sphenomorphus stellatus	Sphenomorphus_stellatus
1849	101.771	2.85022	RE	Sphenomorphus tersus	Sphenomorphus_tersus
1849	101.771	2.85022	RE	Stoliczkia borneensis	Stoliczkia_borneensis
1849	101.771	2.85022	RE	Takydromus sexlineatus	Takydromus_sexlineatus
1849	101.771	2.85022	RE	Trimeresurus fucatus	Trimeresurus_fucatus
1849	101.771	2.85022	RE	Trimeresurus hageni	Trimeresurus_hageni
1849	101.771	2.85022	RE	Trimeresurus purpureomaculatus	Trimeresurus_purpureomaculatus
1849	101.771	2.85022	RE	Trimeresurus sumatranus	Trimeresurus_sumatranus
1849	101.771	2.85022	RE	Trimeresurus wiroti	Trimeresurus_wiroti
1849	101.771	2.85022	RE	Tropidolaemus wagleri	Tropidolaemus_wagleri
1849	101.771	2.85022	RE	Varanus dumerilii	Varanus_dumerilii
1849	101.771	2.85022	RE	Varanus nebulosus	Varanus_nebulosus
1849	101.771	2.85022	RE	Varanus rudicollis	Varanus_rudicollis
1849	101.771	2.85022	RE	Varanus salvator	Varanus_salvator
1849	101.771	2.85022	RE	Xenelaphis ellipsifer	Xenelaphis_ellipsifer
1849	101.771	2.85022	RE	Xenelaphis hexagonotus	Xenelaphis_hexagonotus
1849	101.771	2.85022	RE	Xenochrophis maculatus	Xenochrophis_maculatus
1849	101.771	2.85022	RE	Xenochrophis trianguligerus	Xenochrophis_trianguligerus
1849	101.771	2.85022	RE	Xenodermus javanicus	Xenodermus_javanicus
1849	101.771	2.85022	RE	Xenopeltis unicolor	Xenopeltis_unicolor
1849	101.771	2.85022	RE	Xenophidion schaeferi	Xenophidion_schaeferi
1849	101.771	2.85022	AV	Abroscopus superciliaris	Abroscopus_superciliaris
1849	101.771	2.85022	AV	Aceros comatus	Aceros_comatus
1849	101.771	2.85022	AV	Aceros corrugatus	Aceros_corrugatus
1849	101.771	2.85022	AV	Aceros undulatus	Aceros_undulatus
1849	101.771	2.85022	AV	Acridotheres fuscus	Acridotheres_fuscus
1849	101.771	2.85022	AV	Acridotheres grandis	Acridotheres_grandis
1849	101.771	2.85022	AV	Acridotheres tristis	Acridotheres_tristis
1849	101.771	2.85022	AV	Actenoides concretus	Actenoides_concretus
1849	101.771	2.85022	AV	Aegithina lafresnayei	Aegithina_lafresnayei
1849	101.771	2.85022	AV	Aegithina tiphia	Aegithina_tiphia
1849	101.771	2.85022	AV	Aegithina viridissima	Aegithina_viridissima
1849	101.771	2.85022	AV	Aethopyga mystacalis	Aethopyga_mystacalis
1849	101.771	2.85022	AV	Aethopyga saturata	Aethopyga_saturata
1849	101.771	2.85022	AV	Aethopyga siparaja	Aethopyga_siparaja
1849	101.771	2.85022	AV	Alcedo atthis	Alcedo_atthis
1849	101.771	2.85022	AV	Alcedo euryzona	Alcedo_euryzona
1849	101.771	2.85022	AV	Alcedo meninting	Alcedo_meninting
1849	101.771	2.85022	AV	Alcippe brunneicauda	Alcippe_brunneicauda
1849	101.771	2.85022	AV	Alcippe castaneceps	Alcippe_castaneceps
1849	101.771	2.85022	AV	Alcippe peracensis	Alcippe_peracensis
1849	101.771	2.85022	AV	Alophoixus bres	Alophoixus_bres
1849	101.771	2.85022	AV	Alophoixus finschii	Alophoixus_finschii
1849	101.771	2.85022	AV	Alophoixus ochraceus	Alophoixus_ochraceus
1849	101.771	2.85022	AV	Alophoixus phaeocephalus	Alophoixus_phaeocephalus
1849	101.771	2.85022	AV	Amaurornis phoenicurus	Amaurornis_phoenicurus
1849	101.771	2.85022	AV	Anhinga melanogaster	Anhinga_melanogaster
1849	101.771	2.85022	AV	Anorrhinus galeritus	Anorrhinus_galeritus
1849	101.771	2.85022	AV	Anthracoceros albirostris	Anthracoceros_albirostris
1849	101.771	2.85022	AV	Anthracoceros malayanus	Anthracoceros_malayanus
1849	101.771	2.85022	AV	Anthreptes malacensis	Anthreptes_malacensis
1849	101.771	2.85022	AV	Anthreptes rhodolaemus	Anthreptes_rhodolaemus
1849	101.771	2.85022	AV	Anthreptes simplex	Anthreptes_simplex
1849	101.771	2.85022	AV	Anthreptes singalensis	Anthreptes_singalensis
1849	101.771	2.85022	AV	Anthus rufulus	Anthus_rufulus
1849	101.771	2.85022	AV	Aplonis panayensis	Aplonis_panayensis
1849	101.771	2.85022	AV	Apus nipalensis	Apus_nipalensis
1849	101.771	2.85022	AV	Arachnothera affinis	Arachnothera_affinis
1849	101.771	2.85022	AV	Arachnothera chrysogenys	Arachnothera_chrysogenys
1849	101.771	2.85022	AV	Arachnothera crassirostris	Arachnothera_crassirostris
1849	101.771	2.85022	AV	Arachnothera flavigaster	Arachnothera_flavigaster
1849	101.771	2.85022	AV	Arachnothera longirostra	Arachnothera_longirostra
1849	101.771	2.85022	AV	Arachnothera magna	Arachnothera_magna
1849	101.771	2.85022	AV	Arachnothera robusta	Arachnothera_robusta
1849	101.771	2.85022	AV	Arborophila campbelli	Arborophila_campbelli
1849	101.771	2.85022	AV	Ardea cinerea	Ardea_cinerea
1849	101.771	2.85022	AV	Ardea purpurea	Ardea_purpurea
1849	101.771	2.85022	AV	Ardea sumatrana	Ardea_sumatrana
1849	101.771	2.85022	AV	Argusianus argus	Argusianus_argus
1849	101.771	2.85022	AV	Aviceda jerdoni	Aviceda_jerdoni
1849	101.771	2.85022	AV	Batrachostomus affinis	Batrachostomus_affinis
1849	101.771	2.85022	AV	Batrachostomus auritus	Batrachostomus_auritus
1849	101.771	2.85022	AV	Batrachostomus javensis	Batrachostomus_javensis
1849	101.771	2.85022	AV	Batrachostomus poliolophus	Batrachostomus_poliolophus
1849	101.771	2.85022	AV	Batrachostomus stellatus	Batrachostomus_stellatus
1849	101.771	2.85022	AV	Blythipicus rubiginosus	Blythipicus_rubiginosus
1849	101.771	2.85022	AV	Bubo sumatranus	Bubo_sumatranus
1849	101.771	2.85022	AV	Buceros bicornis	Buceros_bicornis
1849	101.771	2.85022	AV	Buceros rhinoceros	Buceros_rhinoceros
1849	101.771	2.85022	AV	Butorides striata	Butorides_striata
1849	101.771	2.85022	AV	Cacomantis merulinus	Cacomantis_merulinus
1849	101.771	2.85022	AV	Cacomantis sepulcralis	Cacomantis_sepulcralis
1849	101.771	2.85022	AV	Cacomantis sonneratii	Cacomantis_sonneratii
1849	101.771	2.85022	AV	Caloperdix oculeus	Caloperdix_oculeus
1849	101.771	2.85022	AV	Calorhamphus fuliginosus	Calorhamphus_fuliginosus
1849	101.771	2.85022	AV	Calyptomena viridis	Calyptomena_viridis
1849	101.771	2.85022	AV	Caprimulgus indicus	Caprimulgus_indicus
1849	101.771	2.85022	AV	Caprimulgus macrurus	Caprimulgus_macrurus
1849	101.771	2.85022	AV	Casmerodius albus	Casmerodius_albus
1849	101.771	2.85022	AV	Celeus brachyurus	Celeus_brachyurus
1849	101.771	2.85022	AV	Centropus bengalensis	Centropus_bengalensis
1849	101.771	2.85022	AV	Centropus rectunguis	Centropus_rectunguis
1849	101.771	2.85022	AV	Centropus sinensis	Centropus_sinensis
1849	101.771	2.85022	AV	Ceyx erithaca	Ceyx_erithaca
1849	101.771	2.85022	AV	Ceyx rufidorsa	Ceyx_rufidorsa
1849	101.771	2.85022	AV	Chalcophaps indica	Chalcophaps_indica
1849	101.771	2.85022	AV	Charadrius peronii	Charadrius_peronii
1849	101.771	2.85022	AV	Chloropsis cochinchinensis	Chloropsis_cochinchinensis
1849	101.771	2.85022	AV	Chloropsis cyanopogon	Chloropsis_cyanopogon
1849	101.771	2.85022	AV	Chloropsis sonnerati	Chloropsis_sonnerati
1849	101.771	2.85022	AV	Chrysococcyx xanthorhynchus	Chrysococcyx_xanthorhynchus
1849	101.771	2.85022	AV	Chrysocolaptes lucidus	Chrysocolaptes_lucidus
1849	101.771	2.85022	AV	Cinclidium leucurum	Cinclidium_leucurum
1849	101.771	2.85022	AV	Cissa chinensis	Cissa_chinensis
1849	101.771	2.85022	AV	Cisticola juncidis	Cisticola_juncidis
1849	101.771	2.85022	AV	Collocalia esculenta	Collocalia_esculenta
1849	101.771	2.85022	AV	Collocalia maxima	Collocalia_maxima
1849	101.771	2.85022	AV	Copsychus malabaricus	Copsychus_malabaricus
1849	101.771	2.85022	AV	Copsychus saularis	Copsychus_saularis
1849	101.771	2.85022	AV	Coracina fimbriata	Coracina_fimbriata
1849	101.771	2.85022	AV	Coracina macei	Coracina_macei
1849	101.771	2.85022	AV	Coracina striata	Coracina_striata
1849	101.771	2.85022	AV	Corvus enca	Corvus_enca
1849	101.771	2.85022	AV	Corvus macrorhynchos	Corvus_macrorhynchos
1849	101.771	2.85022	AV	Corydon sumatranus	Corydon_sumatranus
1849	101.771	2.85022	AV	Coturnix chinensis	Coturnix_chinensis
1849	101.771	2.85022	AV	Cuculus fugax	Cuculus_fugax
1849	101.771	2.85022	AV	Cuculus lepidus	Cuculus_lepidus
1849	101.771	2.85022	AV	Cuculus micropterus	Cuculus_micropterus
1849	101.771	2.85022	AV	Cuculus vagans	Cuculus_vagans
1849	101.771	2.85022	AV	Culicicapa ceylonensis	Culicicapa_ceylonensis
1849	101.771	2.85022	AV	Cutia nipalensis	Cutia_nipalensis
1849	101.771	2.85022	AV	Cymbirhynchus macrorhynchos	Cymbirhynchus_macrorhynchos
1849	101.771	2.85022	AV	Cyornis banyumas	Cyornis_banyumas
1849	101.771	2.85022	AV	Cyornis concretus	Cyornis_concretus
1849	101.771	2.85022	AV	Cyornis rufigastra	Cyornis_rufigastra
1849	101.771	2.85022	AV	Cyornis tickelliae	Cyornis_tickelliae
1849	101.771	2.85022	AV	Cyornis turcosus	Cyornis_turcosus
1849	101.771	2.85022	AV	Cyornis unicolor	Cyornis_unicolor
1849	101.771	2.85022	AV	Cypsiurus balasiensis	Cypsiurus_balasiensis
1849	101.771	2.85022	AV	Dendrocopos canicapillus	Dendrocopos_canicapillus
1849	101.771	2.85022	AV	Dendrocopos moluccensis	Dendrocopos_moluccensis
1849	101.771	2.85022	AV	Dendrocygna javanica	Dendrocygna_javanica
1849	101.771	2.85022	AV	Dicaeum agile	Dicaeum_agile
1849	101.771	2.85022	AV	Dicaeum chrysorrheum	Dicaeum_chrysorrheum
1849	101.771	2.85022	AV	Dicaeum concolor	Dicaeum_concolor
1849	101.771	2.85022	AV	Dicaeum cruentatum	Dicaeum_cruentatum
1849	101.771	2.85022	AV	Dicaeum everetti	Dicaeum_everetti
1849	101.771	2.85022	AV	Dicaeum ignipectus	Dicaeum_ignipectus
1849	101.771	2.85022	AV	Dicaeum trigonostigma	Dicaeum_trigonostigma
1849	101.771	2.85022	AV	Dicrurus aeneus	Dicrurus_aeneus
1849	101.771	2.85022	AV	Dicrurus leucophaeus	Dicrurus_leucophaeus
1849	101.771	2.85022	AV	Dicrurus paradiseus	Dicrurus_paradiseus
1849	101.771	2.85022	AV	Dicrurus remifer	Dicrurus_remifer
1849	101.771	2.85022	AV	Dinopium javanense	Dinopium_javanense
1849	101.771	2.85022	AV	Dinopium rafflesii	Dinopium_rafflesii
1849	101.771	2.85022	AV	Dryocopus javensis	Dryocopus_javensis
1849	101.771	2.85022	AV	Ducula aenea	Ducula_aenea
1849	101.771	2.85022	AV	Ducula badia	Ducula_badia
1849	101.771	2.85022	AV	Ducula bicolor	Ducula_bicolor
1849	101.771	2.85022	AV	Egretta garzetta	Egretta_garzetta
1849	101.771	2.85022	AV	Egretta sacra	Egretta_sacra
1849	101.771	2.85022	AV	Elanus caeruleus	Elanus_caeruleus
1849	101.771	2.85022	AV	Enicurus leschenaulti	Enicurus_leschenaulti
1849	101.771	2.85022	AV	Enicurus ruficapillus	Enicurus_ruficapillus
1849	101.771	2.85022	AV	Erpornis zantholeuca	Erpornis_zantholeuca
1849	101.771	2.85022	AV	Erythrura prasina	Erythrura_prasina
1849	101.771	2.85022	AV	Esacus giganteus	Esacus_giganteus
1849	101.771	2.85022	AV	Eudynamys scolopaceus	Eudynamys_scolopaceus
1849	101.771	2.85022	AV	Eumyias thalassinus	Eumyias_thalassinus
1849	101.771	2.85022	AV	Eupetes macrocerus	Eupetes_macrocerus
1849	101.771	2.85022	AV	Eurostopodus temminckii	Eurostopodus_temminckii
1849	101.771	2.85022	AV	Eurylaimus javanicus	Eurylaimus_javanicus
1849	101.771	2.85022	AV	Eurylaimus ochromalus	Eurylaimus_ochromalus
1849	101.771	2.85022	AV	Eurystomus orientalis	Eurystomus_orientalis
1849	101.771	2.85022	AV	Ficedula dumetoria	Ficedula_dumetoria
1849	101.771	2.85022	AV	Ficedula solitaris	Ficedula_solitaris
1849	101.771	2.85022	AV	Ficedula westermanni	Ficedula_westermanni
1849	101.771	2.85022	AV	Gallinula chloropus	Gallinula_chloropus
1849	101.771	2.85022	AV	Gallirallus striatus	Gallirallus_striatus
1849	101.771	2.85022	AV	Gallus gallus	Gallus_gallus
1849	101.771	2.85022	AV	Gampsorhynchus torquatus	Gampsorhynchus_torquatus
1849	101.771	2.85022	AV	Garrulax lugubris	Garrulax_lugubris
1849	101.771	2.85022	AV	Garrulax mitratus	Garrulax_mitratus
1849	101.771	2.85022	AV	Garrulax peninsulae	Garrulax_peninsulae
1849	101.771	2.85022	AV	Gecinulus viridis	Gecinulus_viridis
1849	101.771	2.85022	AV	Geopelia striata	Geopelia_striata
1849	101.771	2.85022	AV	Gerygone sulphurea	Gerygone_sulphurea
1849	101.771	2.85022	AV	Glaucidium brodiei	Glaucidium_brodiei
1849	101.771	2.85022	AV	Gracula religiosa	Gracula_religiosa
1849	101.771	2.85022	AV	Gyps bengalensis	Gyps_bengalensis
1849	101.771	2.85022	AV	Halcyon coromanda	Halcyon_coromanda
1849	101.771	2.85022	AV	Halcyon smyrnensis	Halcyon_smyrnensis
1849	101.771	2.85022	AV	Haliaeetus leucogaster	Haliaeetus_leucogaster
1849	101.771	2.85022	AV	Haliastur indus	Haliastur_indus
1849	101.771	2.85022	AV	Harpactes diardii	Harpactes_diardii
1849	101.771	2.85022	AV	Harpactes duvaucelii	Harpactes_duvaucelii
1849	101.771	2.85022	AV	Harpactes erythrocephalus	Harpactes_erythrocephalus
1849	101.771	2.85022	AV	Harpactes kasumba	Harpactes_kasumba
1849	101.771	2.85022	AV	Harpactes orrhophaeus	Harpactes_orrhophaeus
1849	101.771	2.85022	AV	Hemicircus concretus	Hemicircus_concretus
1849	101.771	2.85022	AV	Hemiprocne comata	Hemiprocne_comata
1849	101.771	2.85022	AV	Hemiprocne longipennis	Hemiprocne_longipennis
1849	101.771	2.85022	AV	Hemipus hirundinaceus	Hemipus_hirundinaceus
1849	101.771	2.85022	AV	Hemipus picatus	Hemipus_picatus
1849	101.771	2.85022	AV	Hemixos flavala	Hemixos_flavala
1849	101.771	2.85022	AV	Heterophasia picaoides	Heterophasia_picaoides
1849	101.771	2.85022	AV	Hirundapus giganteus	Hirundapus_giganteus
1849	101.771	2.85022	AV	Hirundo daurica	Hirundo_daurica
1849	101.771	2.85022	AV	Hirundo tahitica	Hirundo_tahitica
1849	101.771	2.85022	AV	Hydrochous gigas	Hydrochous_gigas
1849	101.771	2.85022	AV	Hypogramma hypogrammicum	Hypogramma_hypogrammicum
1849	101.771	2.85022	AV	Hypothymis azurea	Hypothymis_azurea
1849	101.771	2.85022	AV	Hypsipetes mcclellandii	Hypsipetes_mcclellandii
1849	101.771	2.85022	AV	Ichthyophaga humilis	Ichthyophaga_humilis
1849	101.771	2.85022	AV	Ichthyophaga ichthyaetus	Ichthyophaga_ichthyaetus
1849	101.771	2.85022	AV	Indicator archipelagicus	Indicator_archipelagicus
1849	101.771	2.85022	AV	Iole olivacea	Iole_olivacea
1849	101.771	2.85022	AV	Irena puella	Irena_puella
1849	101.771	2.85022	AV	Ixobrychus cinnamomeus	Ixobrychus_cinnamomeus
1849	101.771	2.85022	AV	Ixobrychus sinensis	Ixobrychus_sinensis
1849	101.771	2.85022	AV	Ixos malaccensis	Ixos_malaccensis
1849	101.771	2.85022	AV	Ketupa ketupu	Ketupa_ketupu
1849	101.771	2.85022	AV	Lacedo pulchella	Lacedo_pulchella
1849	101.771	2.85022	AV	Lalage nigra	Lalage_nigra
1849	101.771	2.85022	AV	Lanius schach	Lanius_schach
1849	101.771	2.85022	AV	Larus brunnicephalus	Larus_brunnicephalus
1849	101.771	2.85022	AV	Leiothrix argentauris	Leiothrix_argentauris
1849	101.771	2.85022	AV	Leptoptilos javanicus	Leptoptilos_javanicus
1849	101.771	2.85022	AV	Lonchura atricapilla	Lonchura_atricapilla
1849	101.771	2.85022	AV	Lonchura leucogastra	Lonchura_leucogastra
1849	101.771	2.85022	AV	Lonchura maja	Lonchura_maja
1849	101.771	2.85022	AV	Lonchura malacca	Lonchura_malacca
1849	101.771	2.85022	AV	Lonchura punctulata	Lonchura_punctulata
1849	101.771	2.85022	AV	Lonchura striata	Lonchura_striata
1849	101.771	2.85022	AV	Lophotriorchis kienerii	Lophotriorchis_kienerii
1849	101.771	2.85022	AV	Lophura erythrophthalma	Lophura_erythrophthalma
1849	101.771	2.85022	AV	Lophura ignita	Lophura_ignita
1849	101.771	2.85022	AV	Loriculus galgulus	Loriculus_galgulus
1849	101.771	2.85022	AV	Macheiramphus alcinus	Macheiramphus_alcinus
1849	101.771	2.85022	AV	Macronous gularis	Macronous_gularis
1849	101.771	2.85022	AV	Macronous ptilosus	Macronous_ptilosus
1849	101.771	2.85022	AV	Macropygia ruficeps	Macropygia_ruficeps
1849	101.771	2.85022	AV	Malacocincla abbotti	Malacocincla_abbotti
1849	101.771	2.85022	AV	Malacocincla malaccensis	Malacocincla_malaccensis
1849	101.771	2.85022	AV	Malacocincla sepiaria	Malacocincla_sepiaria
1849	101.771	2.85022	AV	Malacopteron affine	Malacopteron_affine
1849	101.771	2.85022	AV	Malacopteron albogulare	Malacopteron_albogulare
1849	101.771	2.85022	AV	Malacopteron cinereum	Malacopteron_cinereum
1849	101.771	2.85022	AV	Malacopteron magnirostre	Malacopteron_magnirostre
1849	101.771	2.85022	AV	Malacopteron magnum	Malacopteron_magnum
1849	101.771	2.85022	AV	Megalaima australis	Megalaima_australis
1849	101.771	2.85022	AV	Megalaima chrysopogon	Megalaima_chrysopogon
1849	101.771	2.85022	AV	Megalaima franklinii	Megalaima_franklinii
1849	101.771	2.85022	AV	Megalaima haemacephala	Megalaima_haemacephala
1849	101.771	2.85022	AV	Megalaima henricii	Megalaima_henricii
1849	101.771	2.85022	AV	Megalaima mystacophanos	Megalaima_mystacophanos
1849	101.771	2.85022	AV	Megalaima oorti	Megalaima_oorti
1849	101.771	2.85022	AV	Megalaima rafflesii	Megalaima_rafflesii
1849	101.771	2.85022	AV	Meiglyptes tristis	Meiglyptes_tristis
1849	101.771	2.85022	AV	Meiglyptes tukki	Meiglyptes_tukki
1849	101.771	2.85022	AV	Melanochlora sultanea	Melanochlora_sultanea
1849	101.771	2.85022	AV	Melanoperdix niger	Melanoperdix_niger
1849	101.771	2.85022	AV	Merops viridis	Merops_viridis
1849	101.771	2.85022	AV	Mesophoyx intermedia	Mesophoyx_intermedia
1849	101.771	2.85022	AV	Microhierax fringillarius	Microhierax_fringillarius
1849	101.771	2.85022	AV	Minla cyanouroptera	Minla_cyanouroptera
1849	101.771	2.85022	AV	Minla strigula	Minla_strigula
1849	101.771	2.85022	AV	Monticola solitarius	Monticola_solitarius
1849	101.771	2.85022	AV	Mulleripicus pulverulentus	Mulleripicus_pulverulentus
1849	101.771	2.85022	AV	Muscicapella hodgsoni	Muscicapella_hodgsoni
1849	101.771	2.85022	AV	Mycteria cinerea	Mycteria_cinerea
1849	101.771	2.85022	AV	Myophonus caeruleus	Myophonus_caeruleus
1849	101.771	2.85022	AV	Myophonus robinsoni	Myophonus_robinsoni
1849	101.771	2.85022	AV	Napothera brevicaudata	Napothera_brevicaudata
1849	101.771	2.85022	AV	Napothera epilepidota	Napothera_epilepidota
1849	101.771	2.85022	AV	Nectarinia calcostetha	Nectarinia_calcostetha
1849	101.771	2.85022	AV	Nectarinia jugularis	Nectarinia_jugularis
1849	101.771	2.85022	AV	Nectarinia sperata	Nectarinia_sperata
1849	101.771	2.85022	AV	Nettapus coromandelianus	Nettapus_coromandelianus
1849	101.771	2.85022	AV	Ninox scutulata	Ninox_scutulata
1849	101.771	2.85022	AV	Nisaetus alboniger	Nisaetus_alboniger
1849	101.771	2.85022	AV	Nisaetus cirrhatus	Nisaetus_cirrhatus
1849	101.771	2.85022	AV	Nisaetus nanus	Nisaetus_nanus
1849	101.771	2.85022	AV	Nyctyornis amictus	Nyctyornis_amictus
1849	101.771	2.85022	AV	Oriolus chinensis	Oriolus_chinensis
1849	101.771	2.85022	AV	Oriolus cruentus	Oriolus_cruentus
1849	101.771	2.85022	AV	Oriolus xanthonotus	Oriolus_xanthonotus
1849	101.771	2.85022	AV	Orthotomus atrogularis	Orthotomus_atrogularis
1849	101.771	2.85022	AV	Orthotomus cuculatus	Orthotomus_cuculatus
1849	101.771	2.85022	AV	Orthotomus ruficeps	Orthotomus_ruficeps
1849	101.771	2.85022	AV	Orthotomus sericeus	Orthotomus_sericeus
1849	101.771	2.85022	AV	Orthotomus sutorius	Orthotomus_sutorius
1849	101.771	2.85022	AV	Otus bakkamoena	Otus_bakkamoena
1849	101.771	2.85022	AV	Otus rufescens	Otus_rufescens
1849	101.771	2.85022	AV	Otus sagittatus	Otus_sagittatus
1849	101.771	2.85022	AV	Pachycephala grisola	Pachycephala_grisola
1849	101.771	2.85022	AV	Parus major	Parus_major
1849	101.771	2.85022	AV	Passer flaveolus	Passer_flaveolus
1849	101.771	2.85022	AV	Passer montanus	Passer_montanus
1849	101.771	2.85022	AV	Pelargopsis capensis	Pelargopsis_capensis
1849	101.771	2.85022	AV	Pellorneum capistratum	Pellorneum_capistratum
1849	101.771	2.85022	AV	Pericrocotus flammeus	Pericrocotus_flammeus
1849	101.771	2.85022	AV	Pericrocotus igneus	Pericrocotus_igneus
1849	101.771	2.85022	AV	Pernis ptilorhyncus	Pernis_ptilorhyncus
1849	101.771	2.85022	AV	Phaenicophaeus chlorophaeus	Phaenicophaeus_chlorophaeus
1849	101.771	2.85022	AV	Phaenicophaeus curvirostris	Phaenicophaeus_curvirostris
1849	101.771	2.85022	AV	Phaenicophaeus diardi	Phaenicophaeus_diardi
1849	101.771	2.85022	AV	Phaenicophaeus javanicus	Phaenicophaeus_javanicus
1849	101.771	2.85022	AV	Phaenicophaeus sumatranus	Phaenicophaeus_sumatranus
1849	101.771	2.85022	AV	Phaenicophaeus tristis	Phaenicophaeus_tristis
1849	101.771	2.85022	AV	Philentoma pyrhoptera	Philentoma_pyrhoptera
1849	101.771	2.85022	AV	Philentoma velata	Philentoma_velata
1849	101.771	2.85022	AV	Phodilus badius	Phodilus_badius
1849	101.771	2.85022	AV	Picus chlorolophus	Picus_chlorolophus
1849	101.771	2.85022	AV	Picus flavinucha	Picus_flavinucha
1849	101.771	2.85022	AV	Picus mentalis	Picus_mentalis
1849	101.771	2.85022	AV	Picus mineaceus	Picus_mineaceus
1849	101.771	2.85022	AV	Picus puniceus	Picus_puniceus
1849	101.771	2.85022	AV	Picus vittatus	Picus_vittatus
1849	101.771	2.85022	AV	Pitta caerulea	Pitta_caerulea
1849	101.771	2.85022	AV	Pitta granatina	Pitta_granatina
1849	101.771	2.85022	AV	Pitta irena	Pitta_guajana
1849	101.771	2.85022	AV	Pitta moluccensis	Pitta_moluccensis
1849	101.771	2.85022	AV	Pitta oatesi	Pitta_oatesi
1849	101.771	2.85022	AV	Platylophus galericulatus	Platylophus_galericulatus
1849	101.771	2.85022	AV	Platysmurus leucopterus	Platysmurus_leucopterus
1849	101.771	2.85022	AV	Ploceus philippinus	Ploceus_philippinus
1849	101.771	2.85022	AV	Pnoepyga pusilla	Pnoepyga_pusilla
1849	101.771	2.85022	AV	Polyplectron inopinatum	Polyplectron_inopinatum
1849	101.771	2.85022	AV	Polyplectron malacense	Polyplectron_malacense
1849	101.771	2.85022	AV	Pomatorhinus hypoleucos	Pomatorhinus_hypoleucos
1849	101.771	2.85022	AV	Pomatorhinus montanus	Pomatorhinus_montanus
1849	101.771	2.85022	AV	Porphyrio porphyrio	Porphyrio_porphyrio
1849	101.771	2.85022	AV	Porzana cinerea	Porzana_cinerea
1849	101.771	2.85022	AV	Porzana fusca	Porzana_fusca
1849	101.771	2.85022	AV	Prinia flaviventris	Prinia_flaviventris
1849	101.771	2.85022	AV	Prinia rufescens	Prinia_rufescens
1849	101.771	2.85022	AV	Prionochilus maculatus	Prionochilus_maculatus
1849	101.771	2.85022	AV	Prionochilus percussus	Prionochilus_percussus
1849	101.771	2.85022	AV	Prionochilus thoracicus	Prionochilus_thoracicus
1849	101.771	2.85022	AV	Psarisomus dalhousiae	Psarisomus_dalhousiae
1849	101.771	2.85022	AV	Psilopogon pyrolophus	Psilopogon_pyrolophus
1849	101.771	2.85022	AV	Psittacula longicauda	Psittacula_longicauda
1849	101.771	2.85022	AV	Psittinus cyanurus	Psittinus_cyanurus
1849	101.771	2.85022	AV	Pteruthius flaviscapis	Pteruthius_flaviscapis
1849	101.771	2.85022	AV	Ptilinopus jambu	Ptilinopus_jambu
1849	101.771	2.85022	AV	Pycnonotus atriceps	Pycnonotus_atriceps
1849	101.771	2.85022	AV	Pycnonotus brunneus	Pycnonotus_brunneus
1849	101.771	2.85022	AV	Pycnonotus cyaniventris	Pycnonotus_cyaniventris
1849	101.771	2.85022	AV	Pycnonotus erythropthalmos	Pycnonotus_erythropthalmos
1849	101.771	2.85022	AV	Pycnonotus eutilotus	Pycnonotus_eutilotus
1849	101.771	2.85022	AV	Pycnonotus finlaysoni	Pycnonotus_finlaysoni
1849	101.771	2.85022	AV	Pycnonotus goiavier	Pycnonotus_goiavier
1849	101.771	2.85022	AV	Pycnonotus jocosus	Pycnonotus_jocosus
1849	101.771	2.85022	AV	Pycnonotus melanicterus	Pycnonotus_melanicterus
1849	101.771	2.85022	AV	Pycnonotus melanoleucos	Pycnonotus_melanoleucos
1849	101.771	2.85022	AV	Pycnonotus plumosus	Pycnonotus_plumosus
1849	101.771	2.85022	AV	Pycnonotus simplex	Pycnonotus_simplex
1849	101.771	2.85022	AV	Pycnonotus squamatus	Pycnonotus_squamatus
1849	101.771	2.85022	AV	Pycnonotus zeylanicus	Pycnonotus_zeylanicus
1849	101.771	2.85022	AV	Rallina fasciata	Rallina_fasciata
1849	101.771	2.85022	AV	Reinwardtipicus validus	Reinwardtipicus_validus
1849	101.771	2.85022	AV	Rhaphidura leucopygialis	Rhaphidura_leucopygialis
1849	101.771	2.85022	AV	Rhinomyias umbratilis	Rhinomyias_umbratilis
1849	101.771	2.85022	AV	Rhinoplax vigil	Rhinoplax_vigil
1849	101.771	2.85022	AV	Rhipidura albicollis	Rhipidura_albicollis
1849	101.771	2.85022	AV	Rhipidura javanica	Rhipidura_javanica
1849	101.771	2.85022	AV	Rhipidura perlata	Rhipidura_perlata
1849	101.771	2.85022	AV	Rhizothera longirostris	Rhizothera_longirostris
1849	101.771	2.85022	AV	Rollulus rouloul	Rollulus_rouloul
1849	101.771	2.85022	AV	Rostratula benghalensis	Rostratula_benghalensis
1849	101.771	2.85022	AV	Sarcogyps calvus	Sarcogyps_calvus
1849	101.771	2.85022	AV	Sasia abnormis	Sasia_abnormis
1849	101.771	2.85022	AV	Seicercus castaniceps	Seicercus_castaniceps
1849	101.771	2.85022	AV	Seicercus montis	Seicercus_montis
1849	101.771	2.85022	AV	Serilophus lunatus	Serilophus_lunatus
1849	101.771	2.85022	AV	Sitta azurea	Sitta_azurea
1849	101.771	2.85022	AV	Sitta frontalis	Sitta_frontalis
1849	101.771	2.85022	AV	Spilornis cheela	Spilornis_cheela
1849	101.771	2.85022	AV	Stachyris chrysaea	Stachyris_chrysaea
1849	101.771	2.85022	AV	Stachyris erythroptera	Stachyris_erythroptera
1849	101.771	2.85022	AV	Stachyris leucotis	Stachyris_leucotis
1849	101.771	2.85022	AV	Stachyris maculata	Stachyris_maculata
1849	101.771	2.85022	AV	Stachyris nigriceps	Stachyris_nigriceps
1849	101.771	2.85022	AV	Stachyris nigricollis	Stachyris_nigricollis
1849	101.771	2.85022	AV	Stachyris poliocephala	Stachyris_poliocephala
1849	101.771	2.85022	AV	Stachyris rufifrons	Stachyris_rufifrons
1849	101.771	2.85022	AV	Sterna albifrons	Sterna_albifrons
1849	101.771	2.85022	AV	Sterna anaethetus	Sterna_anaethetus
1849	101.771	2.85022	AV	Stigmatopelia chinensis	Stigmatopelia_chinensis
1849	101.771	2.85022	AV	Strix leptogrammica	Strix_leptogrammica
1849	101.771	2.85022	AV	Strix seloputo	Strix_seloputo
1849	101.771	2.85022	AV	Surniculus lugubris	Surniculus_lugubris
1849	101.771	2.85022	AV	Tephrodornis gularis	Tephrodornis_gularis
1849	101.771	2.85022	AV	Terpsiphone paradisi	Terpsiphone_paradisi
1849	101.771	2.85022	AV	Todiramphus chloris	Todiramphus_chloris
1849	101.771	2.85022	AV	Treron bicinctus	Treron_bicinctus
1849	101.771	2.85022	AV	Treron capellei	Treron_capellei
1849	101.771	2.85022	AV	Treron curvirostra	Treron_curvirostra
1849	101.771	2.85022	AV	Treron fulvicollis	Treron_fulvicollis
1849	101.771	2.85022	AV	Treron olax	Treron_olax
1849	101.771	2.85022	AV	Treron sphenurus	Treron_sphenurus
1849	101.771	2.85022	AV	Treron vernans	Treron_vernans
1849	101.771	2.85022	AV	Trichastoma bicolor	Trichastoma_bicolor
1849	101.771	2.85022	AV	Trichastoma rostratum	Trichastoma_rostratum
1849	101.771	2.85022	AV	Trichastoma tickelli	Trichastoma_tickelli
1849	101.771	2.85022	AV	Trichixos pyrropygus	Trichixos_pyrropygus
1849	101.771	2.85022	AV	Tricholestes criniger	Tricholestes_criniger
1849	101.771	2.85022	AV	Turdinus macrodactylus	Turdinus_macrodactylus
1849	101.771	2.85022	AV	Turdinus marmorata	Turdinus_marmorata
1849	101.771	2.85022	AV	Turnix suscitator	Turnix_suscitator
1849	101.771	2.85022	AV	Tyto alba	Tyto_alba
1849	101.771	2.85022	AV	Upupa epops	Upupa_epops
1849	101.771	2.85022	AV	Zoothera interpres	Zoothera_interpres
1849	101.771	2.85022	AV	Zosterops everetti	Zosterops_everetti
1849	101.771	2.85022	AV	Zosterops palpebrosus	Zosterops_palpebrosus
1849	101.771	2.85022	MA	Aeromys tephromelas	Aeromys_tephromelas
1849	101.771	2.85022	MA	Aethalops alecto	Aethalops_alecto
1849	101.771	2.85022	MA	Aonyx cinereus	Aonyx_cinerea
1849	101.771	2.85022	MA	Arctictis binturong	Arctictis_binturong
1849	101.771	2.85022	MA	Arctogalidia trivirgata	Arctogalidia_trivirgata
1849	101.771	2.85022	MA	Arielulus societatis	Arielulus_societatis
1849	101.771	2.85022	MA	Atherurus macrourus	Atherurus_macrourus
1849	101.771	2.85022	MA	Balionycteris maculata	Balionycteris_maculata
1849	101.771	2.85022	MA	Berylmys bowersi	Berylmys_bowersi
1849	101.771	2.85022	MA	Callosciurus caniceps	Callosciurus_caniceps
1849	101.771	2.85022	MA	Callosciurus erythraeus	Callosciurus_erythraeus
1849	101.771	2.85022	MA	Callosciurus nigrovittatus	Callosciurus_nigrovittatus
1849	101.771	2.85022	MA	Callosciurus notatus	Callosciurus_notatus
1849	101.771	2.85022	MA	Callosciurus prevostii	Callosciurus_prevostii
1849	101.771	2.85022	MA	Capricornis sumatraensis	Capricornis_sumatraensis
1849	101.771	2.85022	MA	Catopuma temminckii	Catopuma_temminckii
1849	101.771	2.85022	MA	Chaerephon johorensis	Chaerephon_johorensis
1849	101.771	2.85022	MA	Chaerephon plicatus	Chaerephon_plicatus
1849	101.771	2.85022	MA	Cheiromeles torquatus	Cheiromeles_torquatus
1849	101.771	2.85022	MA	Chimarrogale hantu	Chimarrogale_hantu
1849	101.771	2.85022	MA	Chironax melanocephalus	Chironax_melanocephalus
1849	101.771	2.85022	MA	Chiropodomys gliroides	Chiropodomys_gliroides
1849	101.771	2.85022	MA	Coelops frithii	Coelops_frithii
1849	101.771	2.85022	MA	Crocidura attenuata	Crocidura_attenuata
1849	101.771	2.85022	MA	Crocidura malayana	Crocidura_malayana
1849	101.771	2.85022	MA	Crocidura monticola	Crocidura_monticola
1849	101.771	2.85022	MA	Crocidura negligens	Crocidura_negligens
1849	101.771	2.85022	MA	Cynogale bennettii	Cynogale_bennettii
1849	101.771	2.85022	MA	Cynopterus brachyotis	Cynopterus_brachyotis
1849	101.771	2.85022	MA	Cynopterus horsfieldii	Cynopterus_horsfieldii
1849	101.771	2.85022	MA	Dremomys rufigenis	Dremomys_rufigenis
1849	101.771	2.85022	MA	Dyacopterus spadiceus	Dyacopterus_spadiceus
1849	101.771	2.85022	MA	Echinosorex gymnura	Echinosorex_gymnura
1849	101.771	2.85022	MA	Elephas maximus	Elephas_maximus
1849	101.771	2.85022	MA	Emballonura monticola	Emballonura_monticola
1849	101.771	2.85022	MA	Eonycteris spelaea	Eonycteris_spelaea
1849	101.771	2.85022	MA	Euroscaptor klossi	Euroscaptor_klossi
1849	101.771	2.85022	MA	Euroscaptor micrura	Euroscaptor_micrura
1849	101.771	2.85022	MA	Galeopterus variegatus	Galeopterus_variegatus
1849	101.771	2.85022	MA	Glischropus tylopus	Glischropus_tylopus
1849	101.771	2.85022	MA	Hapalomys longicaudatus	Hapalomys_longicaudatus
1849	101.771	2.85022	MA	Harpiocephalus harpia	Harpiocephalus_harpia
1849	101.771	2.85022	MA	Helarctos malayanus	Helarctos_malayanus
1849	101.771	2.85022	MA	Hemigalus derbyanus	Hemigalus_derbyanus
1849	101.771	2.85022	MA	Herpestes brachyurus	Herpestes_brachyurus
1849	101.771	2.85022	MA	Herpestes javanicus	Herpestes_javanicus
1849	101.771	2.85022	MA	Herpestes urva	Herpestes_urva
1849	101.771	2.85022	MA	Hesperoptenus blanfordi	Hesperoptenus_blanfordi
1849	101.771	2.85022	MA	Hesperoptenus tomesi	Hesperoptenus_tomesi
1849	101.771	2.85022	MA	Hipposideros armiger	Hipposideros_armiger
[truncated: 678,349+ more rows]
