# Supplementary material for: Evolutionary history of zoogeographical regions surrounding the Tibetan Plateau
Source: Commun Biol. 2020 Jul 31;3:415. doi: 10.1038/s42003-020-01154-2 (PMC7395132; doi:10.1038/s42003-020-01154-2)
Supplement: Supplementary file 3 — Supplementary Data 2 [file 42003_2020_1154_MOESM3_ESM.xlsx]

## Sheet: checklist
no	order	family	genus
1	Amblypoda	Archaeolambdidae	Celaenolambda
2	Amblypoda	Coryphodontidae	Asiocoryphodon
3	Amblypoda	Coryphodontidae	Coryphodon
4	Amblypoda	Coryphodontidae	Eudinoceras
5	Amblypoda	Coryphodontidae	Heterocoryphodon
6	Amblypoda	Coryphodontidae	Hypercoryphodon
7	Amblypoda	Coryphodontidae	Manteodon
8	Amblypoda	Coryphodontidae	Wutucoryphodon
9	Amblypoda	Esthonychidae	Anthraconyx
10	Amblypoda	Esthonychidae	Chungchienia
11	Amblypoda	Esthonychidae	Esthonyx
12	Amblypoda	Esthonychidae	Indoesthonyx
13	Amblypoda	Esthonychidae	Kuanchuanius
14	Amblypoda	Esthonychidae	Paresthonyx
15	Amblypoda	Gobiatheriidae	Gobiatherium
16	Amblypoda	Pantolambdodontidae	Archaeolambda
17	Amblypoda	Pantolambdodontidae	Pantolambdodon
18	Amblypoda	Uintatheriidae	Mongolotherium
19	Amblypoda	Uintatheriidae	Probathyopsis
20	Amblypoda	Uintatheriidae	Pyrodon
21	Amblypoda	Uintatheriidae	Uintatherium
22	Anagalida	Anagalidae	Anagalopsis
23	Anagalida	Astigalidae	Yupingale
24	Anagalida	Pseudictopidae	Suyinia
25	Arctostylopida	Arctostylopidae	Anatolostylops
26	Arctostylopida	Arctostylopidae	Migrostylops
27	Arctostylopida	Arctostylopidae	Stenostylops
28	Artiodactyla	Anthracotheriidae	Anthracokeryx
29	Artiodactyla	Anthracotheriidae	Anthracosenex
30	Artiodactyla	Anthracotheriidae	Anthracothema
31	Artiodactyla	Anthracotheriidae	Anthracotherium
32	Artiodactyla	Anthracotheriidae	Atopotherium
33	Artiodactyla	Anthracotheriidae	Bothriodon
34	Artiodactyla	Anthracotheriidae	Bothriogenys
35	Artiodactyla	Anthracotheriidae	Brachyodus
36	Artiodactyla	Anthracotheriidae	Bugtitherium
37	Artiodactyla	Anthracotheriidae	Elomeryx
38	Artiodactyla	Anthracotheriidae	Hemimeryx
39	Artiodactyla	Anthracotheriidae	Heothema
40	Artiodactyla	Anthracotheriidae	Huananothema
41	Artiodactyla	Anthracotheriidae	Merycopotamus
42	Artiodactyla	Anthracotheriidae	Microbunodon
43	Artiodactyla	Anthracotheriidae	Myaingtherium
44	Artiodactyla	Anthracotheriidae	Parabrachyodus
45	Artiodactyla	Anthracotheriidae	Probrachyodus
46	Artiodactyla	Anthracotheriidae	Siamotherium
47	Artiodactyla	Anthracotheriidae	Sivameryx
48	Artiodactyla	Anthracotheriidae	Ulausuodon
49	Artiodactyla	Apternodontidae	Asiapternodus
50	Artiodactyla	Apternodontidae	Iconapternodus
51	Artiodactyla	Archaeomerycidae	Archaeomeryx
52	Artiodactyla	Archaeomerycidae	Irrawadymeryx
53	Artiodactyla	Bovidae	Amphimoschus
54	Artiodactyla	Bovidae	Antilope
55	Artiodactyla	Bovidae	Antilospira
56	Artiodactyla	Bovidae	Bibos
57	Artiodactyla	Bovidae	Bison
58	Artiodactyla	Bovidae	Boopsis
59	Artiodactyla	Bovidae	Bos
60	Artiodactyla	Bovidae	Boselaphus
61	Artiodactyla	Bovidae	Bubalus
62	Artiodactyla	Bovidae	Budorcas
63	Artiodactyla	Bovidae	Capra
64	Artiodactyla	Bovidae	Capricornis
65	Artiodactyla	Bovidae	Damalops
66	Artiodactyla	Bovidae	Dorcadoryx
67	Artiodactyla	Bovidae	Eotragus
68	Artiodactyla	Bovidae	Gazella
69	Artiodactyla	Bovidae	Gazellospira
70	Artiodactyla	Bovidae	Gobiocerus
71	Artiodactyla	Bovidae	Hanhaicerus
72	Artiodactyla	Bovidae	Helicoportax
73	Artiodactyla	Bovidae	Hemibos
74	Artiodactyla	Bovidae	Hypsodontus
75	Artiodactyla	Bovidae	Kabulicornis
76	Artiodactyla	Bovidae	Kubanotragus
77	Artiodactyla	Bovidae	Lantiantragus
78	Artiodactyla	Bovidae	Leptobos
79	Artiodactyla	Bovidae	Megalovis
80	Artiodactyla	Bovidae	Miotragocerus
81	Artiodactyla	Bovidae	Naemorhaedus
82	Artiodactyla	Bovidae	Naemorhedus
83	Artiodactyla	Bovidae	Nemorhaedus
84	Artiodactyla	Bovidae	Oioceros
85	Artiodactyla	Bovidae	Olonbulukia
86	Artiodactyla	Bovidae	Orygotherium
87	Artiodactyla	Bovidae	Ovis
88	Artiodactyla	Bovidae	Pachygazella
89	Artiodactyla	Bovidae	Pachyportax
90	Artiodactyla	Bovidae	Palaeohypsodontus
91	Artiodactyla	Bovidae	Parapseudotragus
92	Artiodactyla	Bovidae	Paratragocerus
93	Artiodactyla	Bovidae	Plesiaddax
94	Artiodactyla	Bovidae	Proamphibos
95	Artiodactyla	Bovidae	Prostrepsiceros
96	Artiodactyla	Bovidae	Protoryx
97	Artiodactyla	Bovidae	Protovis
98	Artiodactyla	Bovidae	Protragocerus
99	Artiodactyla	Bovidae	Pseudois
100	Artiodactyla	Bovidae	Qurliqnoria
101	Artiodactyla	Bovidae	Ruticeros
102	Artiodactyla	Bovidae	Saiga
103	Artiodactyla	Bovidae	Selenoportax
104	Artiodactyla	Bovidae	Shaanxispira
105	Artiodactyla	Bovidae	Shensispira
106	Artiodactyla	Bovidae	Sinoryx
107	Artiodactyla	Bovidae	Sinotragus
108	Artiodactyla	Bovidae	Sivaceros
109	Artiodactyla	Bovidae	Sivacobus
110	Artiodactyla	Bovidae	Sivoreas
111	Artiodactyla	Bovidae	Spirocerus
112	Artiodactyla	Bovidae	Strepsiportax
113	Artiodactyla	Bovidae	Torticornis
114	Artiodactyla	Bovidae	Tossunnoria
115	Artiodactyla	Bovidae	Tossunoria
116	Artiodactyla	Bovidae	Tragocerus
117	Artiodactyla	Bovidae	Tragoportax
118	Artiodactyla	Bovidae	Tragoreas
119	Artiodactyla	Bovidae	Tsaidamotherium
120	Artiodactyla	Bovidae	Turcocerus
121	Artiodactyla	Bovidae	Urmiatherium
122	Artiodactyla	Camelidae	Camelus
123	Artiodactyla	Camelidae	Paracamelus
124	Artiodactyla	Camelidae	Procamelus
125	Artiodactyla	Cervidae	Alces
126	Artiodactyla	Cervidae	Asiagenes
127	Artiodactyla	Cervidae	Axis
128	Artiodactyla	Cervidae	Capreolus
129	Artiodactyla	Cervidae	Cervalces
130	Artiodactyla	Cervidae	Cervavitus
131	Artiodactyla	Cervidae	Cervoceros
132	Artiodactyla	Cervidae	Cervocerus
133	Artiodactyla	Cervidae	Cervus
134	Artiodactyla	Cervidae	Dicrocerus
135	Artiodactyla	Cervidae	Elaphodus
136	Artiodactyla	Cervidae	Elaphurus
137	Artiodactyla	Cervidae	Eostyloceros
138	Artiodactyla	Cervidae	Eucladoceros
139	Artiodactyla	Cervidae	Euctenoceros
140	Artiodactyla	Cervidae	Eumeryx
141	Artiodactyla	Cervidae	Euprox
142	Artiodactyla	Cervidae	Heterocemas
143	Artiodactyla	Cervidae	Hydropotes
144	Artiodactyla	Cervidae	Lagomeryx
145	Artiodactyla	Cervidae	Libralces
146	Artiodactyla	Cervidae	Megaceros
147	Artiodactyla	Cervidae	Megaloceros
148	Artiodactyla	Cervidae	Metacervulus
149	Artiodactyla	Cervidae	Moschus
150	Artiodactyla	Cervidae	Muntiacus
151	Artiodactyla	Cervidae	Nipponicervus
152	Artiodactyla	Cervidae	Orchonoceros
153	Artiodactyla	Cervidae	Paracervulus
154	Artiodactyla	Cervidae	Pavlodaria
155	Artiodactyla	Cervidae	Platycemas
156	Artiodactyla	Cervidae	Praemegaceros
157	Artiodactyla	Cervidae	Praesinomegaceros
158	Artiodactyla	Cervidae	Procapreolus
159	Artiodactyla	Cervidae	Procervulus
160	Artiodactyla	Cervidae	Pseudaxis
161	Artiodactyla	Cervidae	Sinomegaceros
162	Artiodactyla	Cervidae	Stephanocemas
163	Artiodactyla	Choeropotamidae	Gobiohyus
164	Artiodactyla	Dichobunidae	Cadutherium
165	Artiodactyla	Dichobunidae	Chorlakkia
166	Artiodactyla	Dichobunidae	Diacodexis
167	Artiodactyla	Dichobunidae	Dichobune
168	Artiodactyla	Dichobunidae	Dulcidon
169	Artiodactyla	Dichobunidae	Elachistotherium
170	Artiodactyla	Dichobunidae	Elaschitotherium
171	Artiodactyla	Dichobunidae	Eolantianius
172	Artiodactyla	Dichobunidae	Gujaratia
173	Artiodactyla	Dichobunidae	Haqueina
174	Artiodactyla	Dichobunidae	Magwetherium
175	Artiodactyla	Dichobunidae	Pakibune
176	Artiodactyla	Dichobunidae	Wutuhyus
177	Artiodactyla	Entelodontidae	Brachyhyops
178	Artiodactyla	Entelodontidae	Entelodon
179	Artiodactyla	Entelodontidae	Paraentelodon
180	Artiodactyla	Entelodontidae	Proentelodon
181	Artiodactyla	Gelocidae	Gelocus
182	Artiodactyla	Gelocidae	Paragelocus
183	Artiodactyla	Gelocidae	Pseudogelocus
184	Artiodactyla	Gelocidae	Pseudomeryx
185	Artiodactyla	Giraffidae	Bramatherium
186	Artiodactyla	Giraffidae	Giraffa
187	Artiodactyla	Giraffidae	Giraffokeryx
188	Artiodactyla	Giraffidae	Honanotherium
189	Artiodactyla	Giraffidae	Hydaspitherium
190	Artiodactyla	Giraffidae	Indratherium
191	Artiodactyla	Giraffidae	Palaeotragus
192	Artiodactyla	Giraffidae	Praepalaeotragus
193	Artiodactyla	Giraffidae	Progiraffa
194	Artiodactyla	Giraffidae	Propalaeomeryx
195	Artiodactyla	Giraffidae	Samotherium
196	Artiodactyla	Giraffidae	Sivatherium
197	Artiodactyla	Giraffidae	Yunnanotherium
198	Artiodactyla	Helohyidae	Helohyus
199	Artiodactyla	Helohyidae	Pakkokuhyus
200	Artiodactyla	Helohyidae	Progenitohyus
201	Artiodactyla	Helohyidae	Raoella
202	Artiodactyla	Hippopotamidae	Hexaprotodon
203	Artiodactyla	Hippopotamidae	Hippopotamus
204	Artiodactyla	Homacodontidae	Asiohomacodon
205	Artiodactyla	Homacodontidae	Limeryx
206	Artiodactyla	Homacodontidae	Tsaganohyus
207	Artiodactyla	Hypertragulidae	Miomeryx
208	Artiodactyla	Hypertragulidae	Xinjiangmeryx
209	Artiodactyla	Leptomerycidae	Prodremotherium
210	Artiodactyla	Lophiomerycidae	Lophiomeryx
211	Artiodactyla	Lophiomerycidae	Nalameryx
212	Artiodactyla	Lophiomerycidae	Zhailimeryx
213	Artiodactyla	Moschidae	Dremotherium
214	Artiodactyla	Moschidae	Micromeryx
215	Artiodactyla	Moschidae	Pomelomeryx
216	Artiodactyla	Palaeochoeridae	Huaxiachoerus
217	Artiodactyla	Palaeochoeridae	Palaeochoerus
218	Artiodactyla	Palaeochoeridae	Siamochoerus
219	Artiodactyla	Palaeomerycidae	Amphitragulus
220	Artiodactyla	Palaeomerycidae	Palaeomeryx
221	Artiodactyla	Palaeomerycidae	Prolibytherium
222	Artiodactyla	Praetragulidae	Praetragulus
223	Artiodactyla	Prodremotheridae	Gobiomeryx
224	Artiodactyla	Prodremotheridae	Indomeryx
225	Artiodactyla	Prodremotheridae	Notomeryx
226	Artiodactyla	Raoellidae	Indohyus
227	Artiodactyla	Raoellidae	Khirtharia
228	Artiodactyla	Raoellidae	Kunmunella
229	Artiodactyla	Raoellidae	Metkatius
230	Artiodactyla	Sanitheriidae	Sanitherium
231	Artiodactyla	Suidae	Bunolistriodon
232	Artiodactyla	Suidae	Chleuastochoerus
233	Artiodactyla	Suidae	Conohyus
234	Artiodactyla	Suidae	Dicoryphochoerus
235	Artiodactyla	Suidae	Eocenchoerus
236	Artiodactyla	Suidae	Hippohyus
237	Artiodactyla	Suidae	Hippopotamodon
238	Artiodactyla	Suidae	Hyotherium
239	Artiodactyla	Suidae	Kubanochoerus
240	Artiodactyla	Suidae	Libycochoerus
241	Artiodactyla	Suidae	Listriodon
242	Artiodactyla	Suidae	Lophochoerus
243	Artiodactyla	Suidae	Megalochoerus
244	Artiodactyla	Suidae	Microstonyx
245	Artiodactyla	Suidae	Potamochoerus
246	Artiodactyla	Suidae	Propotamochoerus
247	Artiodactyla	Suidae	Sinapriculus
248	Artiodactyla	Suidae	Sus
249	Artiodactyla	Suidae	Tetraconodon
250	Artiodactyla	Tayassuidae	Egatochoerus
251	Artiodactyla	Tayassuidae	Odoichoerus
252	Artiodactyla	Tayassuidae	Pecarichoerus
253	Artiodactyla	Tragulidae	Afrotragulus
254	Artiodactyla	Tragulidae	Archaeotragulus
255	Artiodactyla	Tragulidae	Dorcabune
256	Artiodactyla	Tragulidae	Dorcatherium
257	Artiodactyla	Tragulidae	Krabimeryx
258	Artiodactyla	Tragulidae	Siamotragulus
259	Carnivora	-	Alagtsavbaatar
260	Carnivora	Ailuridae	Ailurus
261	Carnivora	Ailuropodidae	Ailuropoda
262	Carnivora	Amphicyonidae	Aktaucyon
263	Carnivora	Amphicyonidae	Amphicyon
264	Carnivora	Amphicyonidae	Cynelos
265	Carnivora	Amphicyonidae	Guangxicyon
266	Carnivora	Amphicyonidae	Haplocyonoides
267	Carnivora	Amphicyonidae	Ictiocyon
268	Carnivora	Amphicyonidae	Megamphicyon
269	Carnivora	Amphicyonidae	Oligobunis
270	Carnivora	Amphicyonidae	Pseudarctos
271	Carnivora	Barbourofelidae	Sansanosmilus
272	Carnivora	Canidae	Amphicynodon
273	Carnivora	Canidae	Canis
274	Carnivora	Canidae	Chailicyon
275	Carnivora	Canidae	Cuon
276	Carnivora	Canidae	Cynalopex
277	Carnivora	Canidae	Cynodictis
278	Carnivora	Canidae	Eucyon
279	Carnivora	Canidae	Gobicyon
280	Carnivora	Canidae	Nyctereutes
281	Carnivora	Canidae	Simocyon
282	Carnivora	Canidae	Sinicuon
283	Carnivora	Canidae	Vulpes
284	Carnivora	Canidae	Xenocyon
285	Carnivora	Felidae	Acinonyx
286	Carnivora	Felidae	Dinofelis
287	Carnivora	Felidae	Epimachairodus
288	Carnivora	Felidae	Eusmilus
289	Carnivora	Felidae	Felis
290	Carnivora	Felidae	Homotherium
291	Carnivora	Felidae	Lynx
292	Carnivora	Felidae	Machairodus
293	Carnivora	Felidae	Megantereon
294	Carnivora	Felidae	Metailurus
295	Carnivora	Felidae	Miomachairodus
296	Carnivora	Felidae	Neofelis
297	Carnivora	Felidae	Panthera
298	Carnivora	Felidae	Paramachaerodus
299	Carnivora	Felidae	Prionailurus
300	Carnivora	Felidae	Proailurus
301	Carnivora	Felidae	Pseudaelurus
302	Carnivora	Felidae	Sivapanthera
303	Carnivora	Felidae	Tungurictis
304	Carnivora	Felidae	Vinayakia
305	Carnivora	Felidae	Viretailurus
306	Carnivora	Felidae	Vishnufelis
307	Carnivora	Herpestidae	Herpestes
308	Carnivora	Hyaenidae	Adcrocuta
309	Carnivora	Hyaenidae	Chasmaporthetes
310	Carnivora	Hyaenidae	Crocuta
311	Carnivora	Hyaenidae	Dinocrocuta
312	Carnivora	Hyaenidae	Hyaena
313	Carnivora	Hyaenidae	Hyaenictitherium
314	Carnivora	Hyaenidae	Hyaenotherium
315	Carnivora	Hyaenidae	Ictitherium
316	Carnivora	Hyaenidae	Leecyaena
317	Carnivora	Hyaenidae	Lycyaena
318	Carnivora	Hyaenidae	Pachycrocuta
319	Carnivora	Hyaenidae	Palinhyaena
320	Carnivora	Hyaenidae	Percrocuta
321	Carnivora	Hyaenidae	Pliocrocuta
322	Carnivora	Hyaenidae	Pliohyaena
323	Carnivora	Hyaenidae	Protictitherium
324	Carnivora	Hyaenidae	Thalassictis
325	Carnivora	Hyaenidae	Tongxinictis
326	Carnivora	Miacidae	Miacis
327	Carnivora	Miacidae	Xinyuictis
328	Carnivora	Miacidae	Zodiocyon
329	Carnivora	Mustelidae	Amphicticeps
330	Carnivora	Mustelidae	Arctonyx
331	Carnivora	Mustelidae	Enhydriodon
332	Carnivora	Mustelidae	Eomellivora
333	Carnivora	Mustelidae	Franconictis
334	Carnivora	Mustelidae	Gulo
335	Carnivora	Mustelidae	Leptarctos
336	Carnivora	Mustelidae	Leptarctus
337	Carnivora	Mustelidae	Lutra
338	Carnivora	Mustelidae	Martes
339	Carnivora	Mustelidae	Matanomictis
340	Carnivora	Mustelidae	Meles
341	Carnivora	Mustelidae	Melodon
342	Carnivora	Mustelidae	Melogale
343	Carnivora	Mustelidae	Mionictis
344	Carnivora	Mustelidae	Mustela
345	Carnivora	Mustelidae	Palaeogale
346	Carnivora	Mustelidae	Pannonictis
347	Carnivora	Mustelidae	Parameles
348	Carnivora	Mustelidae	Parataxidea
349	Carnivora	Mustelidae	Plesiogulo
350	Carnivora	Mustelidae	Promephitis
351	Carnivora	Mustelidae	Proputorius
352	Carnivora	Mustelidae	Pyctis
353	Carnivora	Mustelidae	Sivaonyx
354	Carnivora	Mustelidae	Vishnuonyx
355	Carnivora	Mustelidae	Vormela
356	Carnivora	Nimravidae	Eofelis
357	Carnivora	Nimravidae	Hoplophoneus
358	Carnivora	Nimravidae	Maofelis
359	Carnivora	Nimravidae	Nimravus
360	Carnivora	Procyonidae	Alopecocyon
361	Carnivora	Stenoplesictidae	Shandgolictis
362	Carnivora	Ursidae	Agriotherium
363	Carnivora	Ursidae	Cephalogale
364	Carnivora	Ursidae	Hemicyon
365	Carnivora	Ursidae	Indarctos
366	Carnivora	Ursidae	Pachycynodon
367	Carnivora	Ursidae	Phoberocyon
368	Carnivora	Ursidae	Protursus
369	Carnivora	Ursidae	Ursavus
370	Carnivora	Ursidae	Ursus
371	Carnivora	Viverravidae	Orientictis
372	Carnivora	Viverravidae	Variviverra
373	Carnivora	Viverravidae	Viverravus
374	Carnivora	Viverridae	Asiavorator
375	Carnivora	Viverridae	Paguma
376	Carnivora	Viverridae	Palaeoprionodon
377	Carnivora	Viverridae	Paradoxurus
378	Carnivora	Viverridae	Prionodon
379	Carnivora	Viverridae	Semigenetta
380	Carnivora	Viverridae	Stenoplesictis
381	Carnivora	Viverridae	Vishnuictis
382	Carnivora	Viverridae	Viverra
383	Carnivora	Viverridae	Viverricula
384	Cimolesta	Wyolestidae	Hsiangolestes
385	Condylarthra	Phenacodontidae	Eodesmatodon
386	Condylarthra	Phenacodontidae	Lophocion
387	Creodonta	Hyaenodontidae	Arfia
388	Creodonta	Hyaenodontidae	Dissopsalis
389	Creodonta	Hyaenodontidae	Hyaenodon
390	Creodonta	Hyaenodontidae	Hyainailouros
391	Creodonta	Hyaenodontidae	Indohyaenodon
392	Creodonta	Hyaenodontidae	Isphanatherium
393	Creodonta	Hyaenodontidae	Kyawdawia
394	Creodonta	Hyaenodontidae	Megalopterodon
395	Creodonta	Hyaenodontidae	Neoparapterodon
396	Creodonta	Hyaenodontidae	Orienspterodon
397	Creodonta	Hyaenodontidae	Paracynohyaenodon
398	Creodonta	Hyaenodontidae	Paratritemnodon
399	Creodonta	Hyaenodontidae	Preonictis
400	Creodonta	Hyaenodontidae	Prolaena
401	Creodonta	Hyaenodontidae	Propterodon
402	Creodonta	Hyaenodontidae	Prototomus
403	Creodonta	Hyaenodontidae	Pterodon
404	Creodonta	Hyaenodontidae	Sinopa
405	Creodonta	Hyaenodontidae	Thinocyon
406	Creodonta	Hyaenodontidae	Yarshea
407	Creodonta	Oxyaenidae	Anthracoxyaena
408	Creodonta	Oxyaenidae	Oxyaena
409	Creodonta	Oxyaenidae	Sarkastodon
410	Dermoptera	Galeopithecidae	Dermotherium
411	Didelphimorphia	Didelphidae	Asiadidelphis
412	Didelphimorphia	Didelphidae	Siamoperadectes
413	Didelphimorphia	Peradectidae	Indodelphis
414	Didelphodonta	Cimolestidae	Bagalestes
415	Didelphodonta	Cimolestidae	Naranius
416	Didelphodonta	Cimolestidae	Suratilestes
417	Didelphodonta	Palaeoryctidae	Neoryctes
418	Didelphodonta	Palaeoryctidae	Nuryctes
419	Didelphodonta	Palaeoryctidae	Tsaganius
420	Embrithopoda	Phenacolophidae	Sanshuilophus
421	Eulipotyphla	-	Seia
422	Eulipotyphla	Erinaceidae	Amphechinus
423	Eulipotyphla	Erinaceidae	Anatolechinos
424	Eulipotyphla	Erinaceidae	Changlelestes
425	Eulipotyphla	Erinaceidae	Eochenus
426	Eulipotyphla	Erinaceidae	Eogalericius
427	Eulipotyphla	Erinaceidae	Erinaceus
428	Eulipotyphla	Erinaceidae	Exallerix
429	Eulipotyphla	Erinaceidae	Galerix
430	Eulipotyphla	Erinaceidae	Hylomys
431	Eulipotyphla	Erinaceidae	Ictopidium
432	Eulipotyphla	Erinaceidae	Lantanotherium
433	Eulipotyphla	Erinaceidae	Lanthanotherium
434	Eulipotyphla	Erinaceidae	Luchenus
435	Eulipotyphla	Erinaceidae	Metexallerix
436	Eulipotyphla	Erinaceidae	Microgalericulus
437	Eulipotyphla	Erinaceidae	Mioechinus
438	Eulipotyphla	Erinaceidae	Neotetracus
439	Eulipotyphla	Erinaceidae	Neurogymnurus
440	Eulipotyphla	Erinaceidae	Oligochenus
441	Eulipotyphla	Erinaceidae	Palaeoscaptor
442	Eulipotyphla	Erinaceidae	Parvericius
443	Eulipotyphla	Erinaceidae	Postexallerix
444	Eulipotyphla	Erinaceidae	Protogalericius
445	Eulipotyphla	Erinaceidae	Schizogalerix
446	Eulipotyphla	Erinaceidae	Scymnerix
447	Eulipotyphla	Erinaceidae	Synexallerix
448	Eulipotyphla	Erinaceidae	Thaiagymnura
449	Eulipotyphla	Erinaceidae	Tupaiodon
450	Eulipotyphla	Erinaceidae	Yunoscaptor
451	Eulipotyphla	Heterosoricidae	Atasorex
452	Eulipotyphla	Heterosoricidae	Dinosorex
453	Eulipotyphla	Heterosoricidae	Heterosorex
454	Eulipotyphla	Micropternodontidae	Prosarcodon
455	Eulipotyphla	Nyctitheriidae	Bumbanius
456	Eulipotyphla	Nyctitheriidae	Edzenius
457	Eulipotyphla	Nyctitheriidae	Eosoricodon
458	Eulipotyphla	Nyctitheriidae	Oedolius
459	Eulipotyphla	Nyctitheriidae	Talpilestes
460	Eulipotyphla	Nyctitheriidae	Yuanqulestes
461	Eulipotyphla	Plesiosoricidae	Ernosorex
462	Eulipotyphla	Plesiosoricidae	Ordolestes
463	Eulipotyphla	Plesiosoricidae	Pakilestes
464	Eulipotyphla	Plesiosoricidae	Plesiosorex
465	Eulipotyphla	Plesiosoricidae	Siamosorex
466	Eulipotyphla	Proscalopidae	Proscalops
467	Eulipotyphla	Talpidae	Asthenoscapter
468	Eulipotyphla	Talpidae	Desmana
469	Eulipotyphla	Talpidae	Desmanella
470	Eulipotyphla	Talpidae	Hugueneya
471	Eulipotyphla	Talpidae	Mongolopala
472	Eulipotyphla	Talpidae	Mongoloscapter
473	Eulipotyphla	Talpidae	Myxomygale
474	Eulipotyphla	Talpidae	Parascaptor
475	Eulipotyphla	Talpidae	Proscapanus
476	Eulipotyphla	Talpidae	Pseudoparatalpa
477	Eulipotyphla	Talpidae	Quyania
478	Eulipotyphla	Talpidae	Scapanulus
479	Eulipotyphla	Talpidae	Scaptochirus
480	Eulipotyphla	Talpidae	Scaptonyx
481	Eulipotyphla	Talpidae	Talpa
482	Eulipotyphla	Talpidae	Uropsilus
483	Eulipotyphla	Talpidae	Yanshuella
484	Hyracoidea	Pliohyracidae	Pliohyrax
485	Hyracoidea	Pliohyracidae	Postschizotherium
486	Hyracoidea	Pliohyracidae	Sogdohyrax
487	Insectivora	Apatemyidae	Frugivastodon
488	Insectivora	Soricidae	Alloblarinella
489	Insectivora	Soricidae	Anourosorex
490	Insectivora	Soricidae	Aralosorex
491	Insectivora	Soricidae	Beremendia
492	Insectivora	Soricidae	Blarinella
493	Insectivora	Soricidae	Builstynia
494	Insectivora	Soricidae	Chimarrogale
495	Insectivora	Soricidae	Chimmarogale
496	Insectivora	Soricidae	Cokia
497	Insectivora	Soricidae	Crocidosorex
498	Insectivora	Soricidae	Crocidura
499	Insectivora	Soricidae	Gobisorex
500	Insectivora	Soricidae	Lunanosorex
501	Insectivora	Soricidae	Lusorex
502	Insectivora	Soricidae	Miocrocidosorex
503	Insectivora	Soricidae	Nectogale
504	Insectivora	Soricidae	Neomys
505	Insectivora	Soricidae	Paenelimnoecus
506	Insectivora	Soricidae	Paenepetenyia
507	Insectivora	Soricidae	Paranourosorex
508	Insectivora	Soricidae	Peisorex
509	Insectivora	Soricidae	Petenyia
510	Insectivora	Soricidae	Shikamainosorex
511	Insectivora	Soricidae	Similisorex
512	Insectivora	Soricidae	Siwalikosorex
513	Insectivora	Soricidae	Sorex
514	Insectivora	Soricidae	Soricolestes
515	Insectivora	Soricidae	Soriculus
516	Insectivora	Soricidae	Suncus
517	Insectivora	Soricidae	Taatsiinia
518	Insectivora	Soricidae	Tavoonyia
519	Insectivora	Soricidae	Zelceina
520	Lagomorpha	-	Dawsonolagus
521	Lagomorpha	Leporidae	Alilepus
522	Lagomorpha	Leporidae	Brevilagus
523	Lagomorpha	Leporidae	Caprolagus
524	Lagomorpha	Leporidae	Dituberolagus
525	Lagomorpha	Leporidae	Gobiolagus
526	Lagomorpha	Leporidae	Hypolagus
527	Lagomorpha	Leporidae	Hypsimylus
528	Lagomorpha	Leporidae	Lepus
529	Lagomorpha	Leporidae	Lushilagus
530	Lagomorpha	Leporidae	Nesolagus
531	Lagomorpha	Leporidae	Ordolagus
532	Lagomorpha	Leporidae	Pliolagus
533	Lagomorpha	Leporidae	Pliopentalagus
534	Lagomorpha	Leporidae	Pliosiwalagus
535	Lagomorpha	Leporidae	Procaprolagus
536	Lagomorpha	Leporidae	Sericolagus
537	Lagomorpha	Leporidae	Shamolagus
538	Lagomorpha	Leporidae	Strenulagus
539	Lagomorpha	Leporidae	Trischizolagus
540	Lagomorpha	Leporidae	Tsaganolagus
541	Lagomorpha	Ochotonidae	Alloptox
542	Lagomorpha	Ochotonidae	Amphilagus
543	Lagomorpha	Ochotonidae	Bellatona
544	Lagomorpha	Ochotonidae	Bellatonoides
545	Lagomorpha	Ochotonidae	Bohlinotona
546	Lagomorpha	Ochotonidae	Desmatolagus
547	Lagomorpha	Ochotonidae	Ochotona
548	Lagomorpha	Ochotonidae	Ochotonoides
549	Lagomorpha	Ochotonidae	Ochotonoma
550	Lagomorpha	Ochotonidae	Paludotona
551	Lagomorpha	Ochotonidae	Plicalagus
552	Lagomorpha	Ochotonidae	Proochotona
553	Lagomorpha	Ochotonidae	Sinolagomys
554	Lagomorpha	Ochotonidae	Titanomys
555	Leptictida	Didymoconidae	Archaeoryctes
556	Leptictida	Didymoconidae	Ardynictis
557	Leptictida	Didymoconidae	Didymoconus
558	Leptictida	Didymoconidae	Hunanictis
559	Leptictida	Didymoconidae	Jiajianictis
560	Leptictida	Didymoconidae	Kennatherium
561	Leptictida	Leptictidae	Asioictops
562	Leptictida	Leptictidae	Scileptictis
563	Macroscelidea	Amphilemuridae	Hylomysoides
564	Macroscelidea	Amphilemuridae	Qilulestes
565	Mesonychia	Hapalodectidae	Hapalodectes
566	Mesonychia	Hapalodectidae	Metahapalodectes
567	Mesonychia	Mesonychidae	Andrewsarchus
568	Mesonychia	Mesonychidae	Dissacus
569	Mesonychia	Mesonychidae	Guilestes
570	Mesonychia	Mesonychidae	Harpagolestes
571	Mesonychia	Mesonychidae	Honanodon
572	Mesonychia	Mesonychidae	Lohoodon
573	Mesonychia	Mesonychidae	Mesonyx
574	Mesonychia	Mesonychidae	Mongolestes
575	Mesonychia	Mesonychidae	Mongolonyx
576	Mesonychia	Mesonychidae	Olsenia
577	Mesonychia	Mesonychidae	Pachyaena
578	Mixodontia	Decipomyidae	Decipomys
579	Mixodontia	Eurymylidae	Aktashmys
580	Mixodontia	Eurymylidae	Eomylus
581	Mixodontia	Eurymylidae	Gomphos
582	Mixodontia	Eurymylidae	Matutinia
583	Mixodontia	Eurymylidae	Rhombomylus
584	Mixodontia	Eurymylidae	Zagmys
585	Mixodontia	Mimotonidae	Anatolimys
586	Mixodontia	Mimotonidae	Mimolagus
587	Multituberculata	Neoplagiaulacidae	Mesodmops
588	Multituberculata	Taeniolabididae	Lambdopsalis
589	Palaeanodonta	Epoicotheriidae	Auroratherium
590	Pantodonta	Harpyodidae	Harpyodus
591	Perissodactyla	-	Indolophus
592	Perissodactyla	-	Olbitherium
593	Perissodactyla	Amynodontidae	Amynodon
594	Perissodactyla	Amynodontidae	Cadurcodon
595	Perissodactyla	Amynodontidae	Cadurcotherium
596	Perissodactyla	Amynodontidae	Caenolophus
597	Perissodactyla	Amynodontidae	Gigantamynodon
598	Perissodactyla	Amynodontidae	Huananodon
599	Perissodactyla	Amynodontidae	Lushiamynodon
600	Perissodactyla	Amynodontidae	Metamynodon
601	Perissodactyla	Amynodontidae	Paracadurcodon
602	Perissodactyla	Amynodontidae	Paramynodon
603	Perissodactyla	Amynodontidae	Rostriamynodon
604	Perissodactyla	Amynodontidae	Sharamynodon
605	Perissodactyla	Amynodontidae	Sianodon
606	Perissodactyla	Amynodontidae	Teilhardia
607	Perissodactyla	Amynodontidae	Zaisanamynodon
608	Perissodactyla	Anthracobunidae	Anthracobune
609	Perissodactyla	Anthracobunidae	Hsanotherium
610	Perissodactyla	Anthracobunidae	Indobune
611	Perissodactyla	Anthracobunidae	Ishatherium
612	Perissodactyla	Anthracobunidae	Jozaria
613	Perissodactyla	Anthracobunidae	Nakusia
614	Perissodactyla	Anthracobunidae	Obergfellia
615	Perissodactyla	Anthracobunidae	Pilgrimella
616	Perissodactyla	Brontotheriidae	Acrotitan
617	Perissodactyla	Brontotheriidae	Aktautitan
618	Perissodactyla	Brontotheriidae	Arctotitan
619	Perissodactyla	Brontotheriidae	Balochititanops
620	Perissodactyla	Brontotheriidae	Bunobrontops
621	Perissodactyla	Brontotheriidae	Desmatotitan
622	Perissodactyla	Brontotheriidae	Embolotherium
623	Perissodactyla	Brontotheriidae	Eotitanops
624	Perissodactyla	Brontotheriidae	Eotitanotherium
625	Perissodactyla	Brontotheriidae	Epimanteoceras
626	Perissodactyla	Brontotheriidae	Maobrontops
627	Perissodactyla	Brontotheriidae	Metatelmatherium
628	Perissodactyla	Brontotheriidae	Metatitan
629	Perissodactyla	Brontotheriidae	Microtitan
630	Perissodactyla	Brontotheriidae	Mulkrajanops
631	Perissodactyla	Brontotheriidae	Nanotitanops
632	Perissodactyla	Brontotheriidae	Pakotitanops
633	Perissodactyla	Brontotheriidae	Parabrontops
634	Perissodactyla	Brontotheriidae	Protitan
635	Perissodactyla	Brontotheriidae	Protitanotherium
636	Perissodactyla	Brontotheriidae	Pygmaetitan
637	Perissodactyla	Brontotheriidae	Qufutitan
638	Perissodactyla	Brontotheriidae	Rhinotitan
639	Perissodactyla	Brontotheriidae	Sivatitanops
640	Perissodactyla	Cambaytheriidae	Cambaytherium
641	Perissodactyla	Cambaytheriidae	Kalitherium
642	Perissodactyla	Chalicotheriidae	Ancylotherium
643	Perissodactyla	Chalicotheriidae	Chalicotherium
644	Perissodactyla	Chalicotheriidae	Circotherium
645	Perissodactyla	Chalicotheriidae	Hesperotherium
646	Perissodactyla	Chalicotheriidae	Huanghotherium
647	Perissodactyla	Chalicotheriidae	Macrotherium
648	Perissodactyla	Chalicotheriidae	Nestoritherium
649	Perissodactyla	Chalicotheriidae	Phyllotillon
650	Perissodactyla	Chalicotheriidae	Schizotherium
651	Perissodactyla	Deperetellidae	Bahinolophus
652	Perissodactyla	Deperetellidae	Deperetella
653	Perissodactyla	Deperetellidae	Diplolophodon
654	Perissodactyla	Deperetellidae	Irdinolophus
655	Perissodactyla	Deperetellidae	Teleolophus
656	Perissodactyla	Eggysodontidae	Allacerops
657	Perissodactyla	Eggysodontidae	Eggysodon
658	Perissodactyla	Eggysodontidae	Proeggysodon
659	Perissodactyla	Eomoropidae	Danjiangia
660	Perissodactyla	Eomoropidae	Eomoropus
661	Perissodactyla	Eomoropidae	Grangeria
662	Perissodactyla	Eomoropidae	Litolophus
663	Perissodactyla	Eomoropidae	Lunania
664	Perissodactyla	Eomoropidae	Pappomoropus
665	Perissodactyla	Equidae	Anchitherium
666	Perissodactyla	Equidae	Cormohipparion
667	Perissodactyla	Equidae	Cremohipparion
668	Perissodactyla	Equidae	Equus
669	Perissodactyla	Equidae	Hipparion
670	Perissodactyla	Equidae	Hippotherium
671	Perissodactyla	Equidae	Hypohippus
672	Perissodactyla	Equidae	Kyzylkahippus
673	Perissodactyla	Equidae	Plesiohipparion
674	Perissodactyla	Equidae	Proboscidipparion
675	Perissodactyla	Equidae	Propachynolophus
676	Perissodactyla	Equidae	Qianhippus
677	Perissodactyla	Equidae	Sinohippus
678	Perissodactyla	Helaletidae	Helaletes
679	Perissodactyla	Helaletidae	Heptodon
680	Perissodactyla	Helaletidae	Hyrachyus
681	Perissodactyla	Helaletidae	Jhagirilophus
682	Perissodactyla	Helaletidae	Vastanolophus
683	Perissodactyla	Hyopsodontidae	Asiohyopsodus
684	Perissodactyla	Hyopsodontidae	Haplomylus
685	Perissodactyla	Hyopsodontidae	Heptaconodon
686	Perissodactyla	Hyopsodontidae	Hyopsodus
687	Perissodactyla	Hyopsodontidae	Midiagnus
688	Perissodactyla	Hyracodontidae	Ardynia
689	Perissodactyla	Hyracodontidae	Armania
690	Perissodactyla	Hyracodontidae	Dzungariotherium
691	Perissodactyla	Hyracodontidae	Forstercooperia
692	Perissodactyla	Hyracodontidae	Ilianodon
693	Perissodactyla	Hyracodontidae	Imequincisoria
694	Perissodactyla	Hyracodontidae	Juxia
695	Perissodactyla	Hyracodontidae	Lijiangia
696	Perissodactyla	Hyracodontidae	Pappaceras
697	Perissodactyla	Hyracodontidae	Paraceratherium
698	Perissodactyla	Hyracodontidae	Pataecops
699	Perissodactyla	Hyracodontidae	Prohyracodon
700	Perissodactyla	Hyracodontidae	Rhodopagus
701	Perissodactyla	Hyracodontidae	Tenisia
702	Perissodactyla	Hyracodontidae	Triplopus
703	Perissodactyla	Hyracodontidae	Ulania
704	Perissodactyla	Hyracodontidae	Urtinotherium
705	Perissodactyla	Hyracodontidae	Veragromovia
706	Perissodactyla	Hyracodontidae	Yimengia
707	Perissodactyla	Isectolophidae	Chowliia
708	Perissodactyla	Isectolophidae	Gandheralophus
709	Perissodactyla	Isectolophidae	Homogalax
710	Perissodactyla	Isectolophidae	Isectolophus
711	Perissodactyla	Isectolophidae	Meridiolophus
712	Perissodactyla	Isectolophidae	Orientolophus
713	Perissodactyla	Isectolophidae	Sastrilophus
714	Perissodactyla	Lophialetidae	Ampholophus
715	Perissodactyla	Lophialetidae	Breviodon
716	Perissodactyla	Lophialetidae	Eoletes
717	Perissodactyla	Lophialetidae	Kalakotia
718	Perissodactyla	Lophialetidae	Lophialetes
719	Perissodactyla	Lophialetidae	Minchenoletes
720	Perissodactyla	Lophialetidae	Schlosseria
721	Perissodactyla	Lophialetidae	Simplaletes
722	Perissodactyla	Lophialetidae	Zhongjianoletes
723	Perissodactyla	Palaeotheriidae	Hyracotherium
724	Perissodactyla	Palaeotheriidae	Lophiohippus
725	Perissodactyla	Palaeotheriidae	Propalaeotherium
726	Perissodactyla	Palaeotheriidae	Qianohippus
727	Perissodactyla	Paraceratheriidae	Aralotherium
728	Perissodactyla	Paraceratheriidae	Baluchitherium
729	Perissodactyla	Paraceratheriidae	Benaratherium
730	Perissodactyla	Rhinocerotidae	Aceratherium
731	Perissodactyla	Rhinocerotidae	Acerorhinus
732	Perissodactyla	Rhinocerotidae	Alicornops
733	Perissodactyla	Rhinocerotidae	Aprotodon
734	Perissodactyla	Rhinocerotidae	Brachypotherium
735	Perissodactyla	Rhinocerotidae	Bugtirhinus
736	Perissodactyla	Rhinocerotidae	Caementodon
737	Perissodactyla	Rhinocerotidae	Chilotherium
738	Perissodactyla	Rhinocerotidae	Coelodonta
739	Perissodactyla	Rhinocerotidae	Diaceratherium
740	Perissodactyla	Rhinocerotidae	Diceratherium
741	Perissodactyla	Rhinocerotidae	Dicerorhinus
742	Perissodactyla	Rhinocerotidae	Dihoplus
743	Perissodactyla	Rhinocerotidae	Elasmotherium
744	Perissodactyla	Rhinocerotidae	Epiaceratherium
745	Perissodactyla	Rhinocerotidae	Gaindatherium
746	Perissodactyla	Rhinocerotidae	Gobitherium
747	Perissodactyla	Rhinocerotidae	Guixia
748	Perissodactyla	Rhinocerotidae	Hispanotherium
749	Perissodactyla	Rhinocerotidae	Hoploaceratherium
750	Perissodactyla	Rhinocerotidae	Huaqingtherium
751	Perissodactyla	Rhinocerotidae	Indricotherium
752	Perissodactyla	Rhinocerotidae	Iranotherium
753	Perissodactyla	Rhinocerotidae	Lartetotherium
754	Perissodactyla	Rhinocerotidae	Mesaceratherium
755	Perissodactyla	Rhinocerotidae	Ningxiatherium
756	Perissodactyla	Rhinocerotidae	Parelasmotherium
757	Perissodactyla	Rhinocerotidae	Plesiaceratherium
758	Perissodactyla	Rhinocerotidae	Pleuroceros
759	Perissodactyla	Rhinocerotidae	Procoelodonta
760	Perissodactyla	Rhinocerotidae	Protaceratherium
761	Perissodactyla	Rhinocerotidae	Rhinoceros
762	Perissodactyla	Rhinocerotidae	Ronzotherium
763	Perissodactyla	Rhinocerotidae	Shansirhinus
764	Perissodactyla	Rhinocerotidae	Sinotherium
765	Perissodactyla	Rhinocerotidae	Stephanorhinus
766	Perissodactyla	Rhinocerotidae	Symphysorrhachis
767	Perissodactyla	Rhinocerotidae	Teletaceras
768	Perissodactyla	Rhinocerotidae	Turpanotherium
769	Perissodactyla	Tapiridae	Colodon
770	Perissodactyla	Tapiridae	Ergilia
771	Perissodactyla	Tapiridae	Megatapirus
772	Perissodactyla	Tapiridae	Palaeotapirus
773	Perissodactyla	Tapiridae	Paracolodon
774	Perissodactyla	Tapiridae	Plesiocolopirus
775	Perissodactyla	Tapiridae	Plesiotapirus
776	Perissodactyla	Tapiridae	Tapirus
777	Primates	-	Altanius
778	Primates	-	Sulaimanius
779	Primates	Adapidae	Adapoides
780	Primates	Adapidae	Lantianius
781	Primates	Adapidae	Sinoadapis
782	Primates	Adapidae	Sivaladapis
783	Primates	Afrotarsiidae	Afrasia
784	Primates	Amphipithecidae	Bugtipithecus
785	Primates	Amphipithecidae	Ganlea
786	Primates	Amphipithecidae	Krabia
787	Primates	Amphipithecidae	Myanmarpithecus
788	Primates	Amphipithecidae	Pondaungia
789	Primates	Amphipithecidae	Siamopithecus
790	Primates	Anaptonorphidae	Lushius
791	Primates	Archicebidae	Archicebus
792	Primates	Carpolestidae	Carpocristes
793	Primates	Carpolestidae	Chronolestes
794	Primates	Carpolestidae	Parvocristes
795	Primates	Cercopithecidae	Macaca
796	Primates	Cercopithecidae	Macacus
797	Primates	Cercopithecidae	Mesopithecus
798	Primates	Cercopithecidae	Papio
799	Primates	Cercopithecidae	Paradolichopithecus
800	Primates	Cercopithecidae	Parapresbytis
801	Primates	Cercopithecidae	Procynocephalus
802	Primates	Cercopithecidae	Pygathrix
803	Primates	Cercopithecidae	Rhinopithecus
804	Primates	Cercopithecidae	Trachypithecus
805	Primates	Ekgmowechashalidae	Bugtilemur
806	Primates	Ekgmowechashalidae	Gatanthropus
807	Primates	Ekgmowechashalidae	Muangthanhinius
808	Primates	Eosimiidae	Bahinia
809	Primates	Eosimiidae	Eosimias
810	Primates	Eosimiidae	Phenacopithecus
811	Primates	Eosimiidae	Phileosimias
812	Primates	Hylobatidae	Hylobates
813	Primates	Hylobatidae	Nomascus
814	Primates	Lorisidae	Nycticebus
815	Primates	Notharctidae	Agerinia
816	Primates	Notharctidae	Asiadapis
817	Primates	Notharctidae	Marcgodinotius
818	Primates	Notharctidae	Panobius
819	Primates	Omomyidae	Asiomomys
820	Primates	Omomyidae	Baataromomys
821	Primates	Omomyidae	Indusomys
822	Primates	Omomyidae	Kohatius
823	Primates	Omomyidae	Macrotarsius
824	Primates	Omomyidae	Pseudoloris
825	Primates	Omomyidae	Tarkops
826	Primates	Omomyidae	Teilhardina
827	Primates	Omomyidae	Vastanomys
828	Primates	Paromomyidae	Dianomomys
829	Primates	Paromomyidae	Ignacius
830	Primates	Plesiadapidae	Asioplesiadapis
831	Primates	Plesiadapidae	Jattadectes
832	Primates	Pliopithecidae	Dionysopithecus
833	Primates	Pliopithecidae	Laccopithecus
834	Primates	Pliopithecidae	Platodontopithecus
835	Primates	Pliopithecidae	Pliopithecus
836	Primates	Pongidae	Pongo
837	Primates	Sivaladapidae	Guangxilemur
838	Primates	Sivaladapidae	Hoanghonius
839	Primates	Sivaladapidae	Indraloris
840	Primates	Sivaladapidae	Kyitchaungia
841	Primates	Sivaladapidae	Laomaki
842	Primates	Sivaladapidae	Paukkaungia
843	Primates	Sivaladapidae	Rencunius
844	Primates	Sivaladapidae	Wailekia
845	Primates	Sivaladapidae	Yunnanadapis
846	Primates	Tarsiidae	Hesperotarsius
847	Primates	Tarsiidae	Oligotarsius
848	Primates	Tarsiidae	Tarsius
849	Primates	Tarsiidae	Xanthorhysis
850	Proboscidea	Deinotheriidae	Deinotherium
851	Proboscidea	Deinotheriidae	Prodeinotherium
852	Proboscidea	Elephantidae	Archidiskodon
853	Proboscidea	Elephantidae	Elephas
854	Proboscidea	Elephantidae	Mammuthus
855	Proboscidea	Elephantidae	Palaeoloxodon
856	Proboscidea	Elephantidae	Stegodon
857	Proboscidea	Elephantidae	Stegolophodon
858	Proboscidea	Elephantidae	Tetralophodon
859	Proboscidea	Gomphotheriidae	Anancus
860	Proboscidea	Gomphotheriidae	Choerolophodon
861	Proboscidea	Gomphotheriidae	Gomphotherium
862	Proboscidea	Gomphotheriidae	Pentalophodon
863	Proboscidea	Gomphotheriidae	Platybelodon
864	Proboscidea	Gomphotheriidae	Protanancus
865	Proboscidea	Gomphotheriidae	Rhynchotherium
866	Proboscidea	Gomphotheriidae	Selenolophodon
867	Proboscidea	Gomphotheriidae	Serridentinus
868	Proboscidea	Gomphotheriidae	Sinomastodon
869	Proboscidea	Gomphotheriidae	Tetrabelodon
870	Proboscidea	Mammutidae	Mammut
871	Proboscidea	Mammutidae	Pliomastodon
872	Proboscidea	Mammutidae	Zygolophodon
873	Proteutheria	Pantolestidae	Bogdia
874	Proteutheria	Pantolestidae	Gobiopithecus
875	Proteutheria	Pantolestidae	Kiinkerishella
876	Proteutheria	Pantolestidae	Oboia
877	Rodentia	-	Bugtimys
878	Rodentia	-	Butomys
879	Rodentia	-	Erlianomys
880	Rodentia	-	Hydentomys
881	Rodentia	Alagomyidae	Alagomys
882	Rodentia	Allomyidae	Haplomys
883	Rodentia	Anomaluridae	Pondaungimys
884	Rodentia	Aplodontidae	Ansomys
885	Rodentia	Aplodontidae	Ninamys
886	Rodentia	Aplodontidae	Oligopetes
887	Rodentia	Aplodontidae	Proansomys
888	Rodentia	Aplodontidae	Promeniscomys
889	Rodentia	Aplodontidae	Prosciurus
890	Rodentia	Aplodontidae	Simpligaulus
891	Rodentia	Aplodontidae	Sinomylagaulus
892	Rodentia	Aplodontidae	Tschalimys
893	Rodentia	Archetypomyidae	Archetypomys
894	Rodentia	Castoridae	Agnotocastor
895	Rodentia	Castoridae	Amblycastor
896	Rodentia	Castoridae	Anchitheriomys
897	Rodentia	Castoridae	Asiacastor
898	Rodentia	Castoridae	Capacikala
899	Rodentia	Castoridae	Castor
900	Rodentia	Castoridae	Dipoides
901	Rodentia	Castoridae	Eucastor
902	Rodentia	Castoridae	Monosaulax
903	Rodentia	Castoridae	Palaeocastor
904	Rodentia	Castoridae	Palaeomys
905	Rodentia	Castoridae	Propalaeocastor
906	Rodentia	Castoridae	Sinocastor
907	Rodentia	Castoridae	Steneofiber
908	Rodentia	Castoridae	Trogontherium
909	Rodentia	Castoridae	Youngofiber
910	Rodentia	Caviidae	Cavia
911	Rodentia	Chapattimyidae	Alaymys
912	Rodentia	Chapattimyidae	Asterattus
913	Rodentia	Chapattimyidae	Baluchimys
914	Rodentia	Chapattimyidae	Basalomys
915	Rodentia	Chapattimyidae	Birbalomys
916	Rodentia	Chapattimyidae	Chapattimys
917	Rodentia	Chapattimyidae	Gumbatomys
918	Rodentia	Chapattimyidae	Hodsahibia
919	Rodentia	Chapattimyidae	Khodzhentia
920	Rodentia	Chapattimyidae	Lindsaya
921	Rodentia	Chapattimyidae	Lophibaluchia
922	Rodentia	Chapattimyidae	Subathumys
923	Rodentia	Chapattimyidae	Wakkamys
924	Rodentia	Chapattimyidae	Zindapiria
925	Rodentia	Cocomyidae	Cocomys
926	Rodentia	Cricetidae	Aktaumys
927	Rodentia	Cricetidae	Allocricetus
928	Rodentia	Cricetidae	Alloeumyarion
929	Rodentia	Cricetidae	Alticola
930	Rodentia	Cricetidae	Amblycricetus
931	Rodentia	Cricetidae	Aralocricetodon
932	Rodentia	Cricetidae	Argyromys
933	Rodentia	Cricetidae	Arvicola
934	Rodentia	Cricetidae	Atavocricetodon
935	Rodentia	Cricetidae	Bagacricetodon
936	Rodentia	Cricetidae	Bahomys
937	Rodentia	Cricetidae	Chardina
938	Rodentia	Cricetidae	Chuanocricetus
939	Rodentia	Cricetidae	Clethrionomys
940	Rodentia	Cricetidae	Copemys
941	Rodentia	Cricetidae	Cricetinus
942	Rodentia	Cricetidae	Cricetodon
943	Rodentia	Cricetidae	Cricetops
944	Rodentia	Cricetidae	Cricetulus
945	Rodentia	Cricetidae	Cricetus
946	Rodentia	Cricetidae	Democricetodon
947	Rodentia	Cricetidae	Ellobius
948	Rodentia	Cricetidae	Eocricetodon
949	Rodentia	Cricetidae	Eolagurus
950	Rodentia	Cricetidae	Eothenomys
951	Rodentia	Cricetidae	Eucricetodon
952	Rodentia	Cricetidae	Eumyarion
953	Rodentia	Cricetidae	Ganocricetodon
954	Rodentia	Cricetidae	Germanomys
955	Rodentia	Cricetidae	Heteromimomys
956	Rodentia	Cricetidae	Kanisamys
957	Rodentia	Cricetidae	Karydomys
958	Rodentia	Cricetidae	Kowalskia
959	Rodentia	Cricetidae	Megacricetodon
960	Rodentia	Cricetidae	Meriones
961	Rodentia	Cricetidae	Mesocricetus
962	Rodentia	Cricetidae	Mesosiphneus
963	Rodentia	Cricetidae	Microtocricetus
964	Rodentia	Cricetidae	Microtodon
965	Rodentia	Cricetidae	Microtus
966	Rodentia	Cricetidae	Myocricetodon
967	Rodentia	Cricetidae	Myospalax
968	Rodentia	Cricetidae	Nannocricetus
969	Rodentia	Cricetidae	Neocricetodon
970	Rodentia	Cricetidae	Oxynocricetodon
971	Rodentia	Cricetidae	Palasiomys
972	Rodentia	Cricetidae	Pappocricetodon
973	Rodentia	Cricetidae	Paracricetodon
974	Rodentia	Cricetidae	Paracricetops
975	Rodentia	Cricetidae	Paracricetulus
976	Rodentia	Cricetidae	Phodopus
977	Rodentia	Cricetidae	Pliomys
978	Rodentia	Cricetidae	Primus
979	Rodentia	Cricetidae	Promimomys
980	Rodentia	Cricetidae	Prospalax
981	Rodentia	Cricetidae	Protatera
982	Rodentia	Cricetidae	Pseudocricetodon
983	Rodentia	Cricetidae	Pseudocricetops
984	Rodentia	Cricetidae	Raricricetodon
985	Rodentia	Cricetidae	Sinocricetus
986	Rodentia	Cricetidae	Spanocricetodon
987	Rodentia	Cricetidae	Ulaancricetodon
988	Rodentia	Cricetidae	Ungaromys
989	Rodentia	Cricetidae	Witenia
990	Rodentia	Cricetidae	Zhungaromys
991	Rodentia	Ctenodactylidae	Ageitonomys
992	Rodentia	Ctenodactylidae	Alashania
993	Rodentia	Ctenodactylidae	Bounomys
994	Rodentia	Ctenodactylidae	Ctenodactylus
995	Rodentia	Ctenodactylidae	Dianomys
996	Rodentia	Ctenodactylidae	Distylomys
997	Rodentia	Ctenodactylidae	Euryodontomys
998	Rodentia	Ctenodactylidae	Hannanomys
999	Rodentia	Ctenodactylidae	Helanshania
1000	Rodentia	Ctenodactylidae	Huangomys
1001	Rodentia	Ctenodactylidae	Karakoromys
1002	Rodentia	Ctenodactylidae	Leptotataromys
1003	Rodentia	Ctenodactylidae	Mergenomys
1004	Rodentia	Ctenodactylidae	Prodistylomys
1005	Rodentia	Ctenodactylidae	Prosayimys
1006	Rodentia	Ctenodactylidae	Sayimys
1007	Rodentia	Ctenodactylidae	Tataromys
1008	Rodentia	Ctenodactylidae	Yindirtemys
1009	Rodentia	Ctenodactylidae	Youngomys
1010	Rodentia	Ctenodactyloidae	Chenomys
1011	Rodentia	Ctenodactyloidae	Simplicimys
1012	Rodentia	Ctenodactyloidae	Yongshengomys
1013	Rodentia	Cylindrodontidae	Anomoemys
1014	Rodentia	Cylindrodontidae	Ardynomys
1015	Rodentia	Cylindrodontidae	Downsimys
1016	Rodentia	Cylindrodontidae	Mysops
1017	Rodentia	Cylindrodontidae	Orientocylindrodon
1018	Rodentia	Cylindrodontidae	Pareumys
1019	Rodentia	Cylindrodontidae	Proardynomys
1020	Rodentia	Cylindrodontidae	Pseudocylindrodon
1021	Rodentia	Diatomyidae	Diatomys
1022	Rodentia	Diatomyidae	Fallomus
1023	Rodentia	Diatomyidae	Marymus
1024	Rodentia	Diatomyidae	Willmus
1025	Rodentia	Dipodidae	Alactagulus
1026	Rodentia	Dipodidae	Allactaga
1027	Rodentia	Dipodidae	Allosminthus
1028	Rodentia	Dipodidae	Banyuesminthus
1029	Rodentia	Dipodidae	Bohlinosminthus
1030	Rodentia	Dipodidae	Brachiscirtetes
1031	Rodentia	Dipodidae	Brachyscirtetes
1032	Rodentia	Dipodidae	Cardiocranius
1033	Rodentia	Dipodidae	Dipus
1034	Rodentia	Dipodidae	Eozapus
1035	Rodentia	Dipodidae	Euchoreutes
1036	Rodentia	Dipodidae	Gobiosminthus
1037	Rodentia	Dipodidae	Heosminthus
1038	Rodentia	Dipodidae	Heterosminthus
1039	Rodentia	Dipodidae	Himalayactaga
1040	Rodentia	Dipodidae	Litodonomys
1041	Rodentia	Dipodidae	Lophocricetus
1042	Rodentia	Dipodidae	Onjosminthus
1043	Rodentia	Dipodidae	Paralactaga
1044	Rodentia	Dipodidae	Paralophocricetus
1045	Rodentia	Dipodidae	Parasminthus
1046	Rodentia	Dipodidae	Plesiosminthus
1047	Rodentia	Dipodidae	Plioscirtopoda
1048	Rodentia	Dipodidae	Primisminthus
1049	Rodentia	Dipodidae	Protalactaga
1050	Rodentia	Dipodidae	Pygerethmus
1051	Rodentia	Dipodidae	Salpingotus
1052	Rodentia	Dipodidae	Scirtodipus
1053	Rodentia	Dipodidae	Scirtopoda
1054	Rodentia	Dipodidae	Shamosminthus
1055	Rodentia	Dipodidae	Sicista
1056	Rodentia	Dipodidae	Sinosminthus
1057	Rodentia	Dipodidae	Sinozapus
1058	Rodentia	Dipodidae	Sminthoides
1059	Rodentia	Dipodidae	Stylodipus
1060	Rodentia	Dipodidae	Ulkenulastomys
1061	Rodentia	Eomyidae	Asianeomys
1062	Rodentia	Eomyidae	Eomyodon
1063	Rodentia	Eomyidae	Eomyops
1064	Rodentia	Eomyidae	Eomys
1065	Rodentia	Eomyidae	Keramidomys
1066	Rodentia	Eomyidae	Leptodontomys
1067	Rodentia	Eomyidae	Omboomys
1068	Rodentia	Eomyidae	Pseudotheridomys
1069	Rodentia	Gerbillidae	Pseudomeriones
1070	Rodentia	Gliridae	Eliomys
1071	Rodentia	Gliridae	Gliruloides
1072	Rodentia	Gliridae	Glirulus
1073	Rodentia	Gliridae	Microdyromys
1074	Rodentia	Gliridae	Miodyromys
1075	Rodentia	Gliridae	Myomimus
1076	Rodentia	Gliridae	Prodryomys
1077	Rodentia	Gliridae	Vasseuromys
1078	Rodentia	Gobiomyidae	Gobiomys
1079	Rodentia	Hystricidae	Atherurus
1080	Rodentia	Hystricidae	Hystrix
1081	Rodentia	Hystricidae	Sivacanthion
1082	Rodentia	Hystricidae	Trichys
1083	Rodentia	Ischyromyidae	Abrosomys
1084	Rodentia	Ischyromyidae	Acritoparamys
1085	Rodentia	Ischyromyidae	Asiomys
1086	Rodentia	Ischyromyidae	Eosischyromys
1087	Rodentia	Ischyromyidae	Hulgana
1088	Rodentia	Ischyromyidae	Meldimys
1089	Rodentia	Ischyromyidae	Microparamys
1090	Rodentia	Ischyromyidae	Paramys
1091	Rodentia	Ischyromyidae	Taishanomys
1092	Rodentia	Ischyromyidae	Yuomys
1093	Rodentia	Ivanantoniidae	Ivanantonia
1094	Rodentia	Muridae	Allophaiomys
1095	Rodentia	Muridae	Allorattus
1096	Rodentia	Muridae	Allosiphneus
1097	Rodentia	Muridae	Anatolomys
1098	Rodentia	Muridae	Antemus
1099	Rodentia	Muridae	Apodemus
1100	Rodentia	Muridae	Aratomys
1101	Rodentia	Muridae	Avicola
1102	Rodentia	Muridae	Ayakozomys
1103	Rodentia	Muridae	Bandicota
1104	Rodentia	Muridae	Berylmys
1105	Rodentia	Muridae	Borsodia
1106	Rodentia	Muridae	Brachyrhizomys
1107	Rodentia	Muridae	Castromys
1108	Rodentia	Muridae	Chardinomys
1109	Rodentia	Muridae	Chiropodomys
1110	Rodentia	Muridae	Cremnomys
1111	Rodentia	Muridae	Cromeromys
1112	Rodentia	Muridae	Diplothrix
1113	Rodentia	Muridae	Eumysodon
1114	Rodentia	Muridae	Gerbillus
1115	Rodentia	Muridae	Hapalomys
1116	Rodentia	Muridae	Huananomys
1117	Rodentia	Muridae	Huaxiamys
1118	Rodentia	Muridae	Huerzelerimys
1119	Rodentia	Muridae	Hyperacrius
1120	Rodentia	Muridae	Lagurus
1121	Rodentia	Muridae	Lasiopodomys
1122	Rodentia	Muridae	Leopoldamys
1123	Rodentia	Muridae	Mellalomys
1124	Rodentia	Muridae	Microcricetus
1125	Rodentia	Muridae	Micromys
1126	Rodentia	Muridae	Microtoscoptes
1127	Rodentia	Muridae	Mimomys
1128	Rodentia	Muridae	Mus
1129	Rodentia	Muridae	Myodes
1130	Rodentia	Muridae	Neocometes
1131	Rodentia	Muridae	Niviventer
1132	Rodentia	Muridae	Occitanomys
1133	Rodentia	Muridae	Orientalomys
1134	Rodentia	Muridae	Paraethomys
1135	Rodentia	Muridae	Parapelomys
1136	Rodentia	Muridae	Parapodemus
1137	Rodentia	Muridae	Pararhizomys
1138	Rodentia	Muridae	Phaiomys
1139	Rodentia	Muridae	Platacanthomys
1140	Rodentia	Muridae	Plesiodipus
1141	Rodentia	Muridae	Potwarmus
1142	Rodentia	Muridae	Progonomys
1143	Rodentia	Muridae	Prokanisamys
1144	Rodentia	Muridae	Prolagurus
1145	Rodentia	Muridae	Prosiphneus
1146	Rodentia	Muridae	Qianomys
1147	Rodentia	Muridae	Rattus
1148	Rodentia	Muridae	Rhizomys
1149	Rodentia	Muridae	Saidomys
1150	Rodentia	Muridae	Selenomys
1151	Rodentia	Muridae	Synaptomys
1152	Rodentia	Muridae	Tachyoryctoides
1153	Rodentia	Muridae	Tatera
1154	Rodentia	Muridae	Typhlomys
1155	Rodentia	Muridae	Vandeleuria
1156	Rodentia	Muridae	Vernaya
1157	Rodentia	Muridae	Villanyia
1158	Rodentia	Muridae	Wushanomys
1159	Rodentia	Muridae	Yunomys
1160	Rodentia	Paramyidae	Franimys
1161	Rodentia	Phiomyidae	Blentosomys
1162	Rodentia	Pteromyidae	Miopetaurista
1163	Rodentia	Pteromyidae	Pliopetaurista
1164	Rodentia	Sciuravidae	Sciuravus
1165	Rodentia	Sciuravidae	Zelomys
1166	Rodentia	Sciuridae	Aepyosciurus
1167	Rodentia	Sciuridae	Aeretes
1168	Rodentia	Sciuridae	Albanensia
1169	Rodentia	Sciuridae	Atlantoxerus
1170	Rodentia	Sciuridae	Belomys
1171	Rodentia	Sciuridae	Callosciurus
1172	Rodentia	Sciuridae	Dremomys
1173	Rodentia	Sciuridae	Eutamias
1174	Rodentia	Sciuridae	Forsythia
1175	Rodentia	Sciuridae	Hylopetes
1176	Rodentia	Sciuridae	Kherem
1177	Rodentia	Sciuridae	Marmota
1178	Rodentia	Sciuridae	Meinia
1179	Rodentia	Sciuridae	Oligosciurus
1180	Rodentia	Sciuridae	Palaeosciurus
1181	Rodentia	Sciuridae	Parapetaurista
1182	Rodentia	Sciuridae	Petaurista
1183	Rodentia	Sciuridae	Petinomys
1184	Rodentia	Sciuridae	Plesiosciurus
1185	Rodentia	Sciuridae	Prospermophilus
1186	Rodentia	Sciuridae	Pteromys
1187	Rodentia	Sciuridae	Ratufa
1188	Rodentia	Sciuridae	Sciurotamias
1189	Rodentia	Sciuridae	Sciurus
1190	Rodentia	Sciuridae	Shuanggouia
1191	Rodentia	Sciuridae	Sinotamias
1192	Rodentia	Sciuridae	Spermophilinus
1193	Rodentia	Sciuridae	Spermophilus
1194	Rodentia	Sciuridae	Tamias
1195	Rodentia	Sciuridae	Tamiasciurus
1196	Rodentia	Sciuridae	Tamiops
1197	Rodentia	Sciuridae	Trogopterus
1198	Rodentia	Spalacidae	Cannomys
1199	Rodentia	Spalacidae	Rhizomyoides
1200	Rodentia	Tamquammyidae	Adolomys
1201	Rodentia	Tamquammyidae	Bumbanomys
1202	Rodentia	Tamquammyidae	Chuankueimys
1203	Rodentia	Tamquammyidae	Kharomys
1204	Rodentia	Tamquammyidae	Orogomys
1205	Rodentia	Tamquammyidae	Sharomys
1206	Rodentia	Tamquammyidae	Tamquammys
1207	Rodentia	Tamquammyidae	Tsagamys
1208	Rodentia	Tamquammyidae	Tsagankhushumys
1209	Rodentia	Tamquammyidae	Tsinlingomys
1210	Rodentia	Tamquammyidae	Ulanomys
1211	Rodentia	Tamquammyidae	Viriosomys
1212	Rodentia	Tataromyidae	Protataromys
1213	Rodentia	Tsaganomyidae	Coelodontomys
1214	Rodentia	Tsaganomyidae	Cyclomylus
1215	Rodentia	Tsaganomyidae	Tsaganomys
1216	Rodentia	Yuomyidae	Advenimus
1217	Rodentia	Yuomyidae	Anadianomys
1218	Rodentia	Yuomyidae	Bandaomys
1219	Rodentia	Yuomyidae	Bolosomys
1220	Rodentia	Yuomyidae	Boromys
1221	Rodentia	Yuomyidae	Chkhikvadzomys
1222	Rodentia	Yuomyidae	Esesempomys
1223	Rodentia	Yuomyidae	Euboromys
1224	Rodentia	Yuomyidae	Geitonomys
1225	Rodentia	Yuomyidae	Hohomys
1226	Rodentia	Yuomyidae	Petrokozlovia
1227	Rodentia	Yuomyidae	Saykanomys
1228	Rodentia	Yuomyidae	Stelmomys
1229	Rodentia	Yuomyidae	Xueshimys
1230	Rodentia	Yuomyidae	Zodiomys
1231	Rodentia	Yuomyidae	Zoyphiomys
1232	Rodentia	Zapodidae	Aksyiromys
1233	Rodentia	Zapodidae	Schaubeumys
1234	Rodentia	Zapodidae	Tatalsminthus
1235	Rodentia	Zelomyidae	Andersomys
1236	Rodentia	Zelomyidae	Haozi
1237	Rodentia	Zelomyidae	Suomys
1238	Scandentia	Ptilocercidae	Ptilocercus
1239	Scandentia	Tupaiidae	Eodendrogale
1240	Scandentia	Tupaiidae	Tupaia
1241	Soricomorpha	Apternodontidae	Apternodus
1242	Tillodontia	Tillotheriidae	Adapidium
1243	Tillodontia	Tillotheriidae	Basalina
1244	Tillodontia	Tillotheriidae	Trogosus
1245	Tubulidentata	Orycteropodidae	Orycteropus
1246	-	-	Archaeomangus
1247	-	-	Aulaxolophus
1248	-	-	Bugtimeryx
1249	-	-	Chaprongictis
1250	-	-	Dolosimus
1251	-	-	Ergilictis
1252	-	-	Erlikotherium
1253	-	-	Exmus
1254	-	-	Ghazijhippus
1255	-	-	Indolestes
1256	-	-	Jaegeria
1257	-	-	Karagalax
1258	-	-	Khaichinula
1259	-	-	Krabitherium
1260	-	-	Machocyon
1261	-	-	Metasarcodon
1262	-	-	Mosaicomeryx
1263	-	-	Myanmarius
1264	-	-	Obashtakaia
1265	-	-	Paalitherium
1266	-	-	Perissobune
1267	-	-	Quettacyon
1268	-	-	Siamolophus
1269	-	-	Skopaiolophus
1270	-	-	Sororocyon
1271	-	-	Thandaungia
1272	-	-	Tshotgoria
1273	-	-	Vastania
1274	-	-	Yuanomys
1275	-	-	Zaraalestes
1276	-	Arctocyonidae	Karakia
1277	-	Arctocyonidae	Paratriisodon
1278	-	Yuesthonychidae	Yuesthonyx

## Sheet: distribution
no	site	region_no	epoch_NO	epoch	time	lat	lng	order	family	genus	region	signed	need
1	1	1	2	Pliocene–Pleistocene	5.33–11.8	21.6	72.4	Artiodactyla	Bovidae	Antilope	SA	1	1
2	1	1	2	Pliocene–Pleistocene	5.33–11.8	21.6	72.4	Artiodactyla	Bovidae	Pachyportax	SA	1	1
3	1	1	2	Pliocene–Pleistocene	5.33–11.8	21.6	72.4	Artiodactyla	Bovidae	Ruticeros	SA	1	1
4	1	1	2	Pliocene–Pleistocene	5.33–11.8	21.6	72.4	Artiodactyla	Bovidae	Selenoportax	SA	1	1
5	1	1	2	Pliocene–Pleistocene	5.33–11.8	21.6	72.4	Artiodactyla	Bovidae	Tragocerus	SA	1	1
6	1	1	2	Pliocene–Pleistocene	5.33–11.8	21.6	72.4	Artiodactyla	Bovidae	Tragoportax	SA	1	1
7	1	1	2	Pliocene–Pleistocene	5.33–11.8	21.6	72.4	Artiodactyla	Tragulidae	Dorcatherium	SA	1	1
8	1	1	2	Pliocene–Pleistocene	5.33–11.8	21.6	72.4	Perissodactyla	Equidae	Hipparion	SA	1	1
9	1	1	2	Pliocene–Pleistocene	5.33–11.8	21.6	72.4	Perissodactyla	Rhinocerotidae	Aceratherium	SA	1	1
10	1	1	2	Pliocene–Pleistocene	5.33–11.8	21.6	72.4	Proboscidea	Elephantidae	Stegolophodon	SA	1	1
11	1	1	2	Pliocene–Pleistocene	5.33–11.8	21.6	72.4	Proboscidea	Gomphotheriidae	Anancus	SA	1	1
12	2	1	2	Pliocene–Pleistocene	5.33–11.8	32.7	74.8	Artiodactyla	Bovidae	Antilope	SA	1	1
13	2	1	2	Pliocene–Pleistocene	5.33–11.8	32.7	74.8	Artiodactyla	Bovidae	Gazella	SA	1	1
14	2	1	2	Pliocene–Pleistocene	5.33–11.8	32.7	74.8	Artiodactyla	Bovidae	Hemibos	SA	1	1
15	2	1	2	Pliocene–Pleistocene	5.33–11.8	32.7	74.8	Artiodactyla	Camelidae	Camelus	SA	1	1
16	2	1	2	Pliocene–Pleistocene	5.33–11.8	32.7	74.8	Artiodactyla	Cervidae	Cervus	SA	1	1
17	2	1	2	Pliocene–Pleistocene	5.33–11.8	32.7	74.8	Artiodactyla	Giraffidae	Sivatherium	SA	1	1
18	2	1	2	Pliocene–Pleistocene	5.33–11.8	32.7	74.8	Artiodactyla	Hippopotamidae	Hexaprotodon	SA	1	1
19	2	1	2	Pliocene–Pleistocene	5.33–11.8	32.7	74.8	Artiodactyla	Suidae	Hippohyus	SA	1	1
20	2	1	2	Pliocene–Pleistocene	5.33–11.8	32.7	74.8	Artiodactyla	Suidae	Propotamochoerus	SA	1	1
21	2	1	2	Pliocene–Pleistocene	5.33–11.8	32.7	74.8	Carnivora	Felidae	Panthera	SA	1	1
22	2	1	2	Pliocene–Pleistocene	5.33–11.8	32.7	74.8	Carnivora	Hyaenidae	Crocuta	SA	1	1
23	2	1	2	Pliocene–Pleistocene	5.33–11.8	32.7	74.8	Carnivora	Viverridae	Viverra	SA	1	1
24	2	1	2	Pliocene–Pleistocene	5.33–11.8	32.7	74.8	Perissodactyla	Equidae	Cormohipparion	SA	1	1
25	2	1	2	Pliocene–Pleistocene	5.33–11.8	32.7	74.8	Perissodactyla	Equidae	Equus	SA	1	1
26	2	1	2	Pliocene–Pleistocene	5.33–11.8	32.7	74.8	Perissodactyla	Equidae	Hipparion	SA	1	1
27	2	1	2	Pliocene–Pleistocene	5.33–11.8	32.7	74.8	Perissodactyla	Rhinocerotidae	Coelodonta	SA	1	1
28	2	1	2	Pliocene–Pleistocene	5.33–11.8	32.7	74.8	Perissodactyla	Rhinocerotidae	Rhinoceros	SA	1	1
29	2	1	2	Pliocene–Pleistocene	5.33–11.8	32.7	74.8	Proboscidea	Elephantidae	Elephas	SA	1	1
30	2	1	2	Pliocene–Pleistocene	5.33–11.8	32.7	74.8	Proboscidea	Elephantidae	Stegodon	SA	1	1
31	2	1	2	Pliocene–Pleistocene	5.33–11.8	32.7	74.8	Proboscidea	Elephantidae	Stegolophodon	SA	1	1
32	2	1	2	Pliocene–Pleistocene	5.33–11.8	32.7	74.8	Proboscidea	Gomphotheriidae	Anancus	SA	1	1
33	2	1	2	Pliocene–Pleistocene	5.33–11.8	32.7	74.8	Rodentia	Hystricidae	Hystrix	SA	1	1
34	3	1	2	Pliocene–Pleistocene	5.33–11.8	23.5	87	Artiodactyla	Bovidae	Antilope	SA	1	1
35	3	1	2	Pliocene–Pleistocene	5.33–11.8	23.5	87	Artiodactyla	Bovidae	Bos	SA	1	1
36	3	1	2	Pliocene–Pleistocene	5.33–11.8	23.5	87	Artiodactyla	Bovidae	Boselaphus	SA	1	1
37	3	1	2	Pliocene–Pleistocene	5.33–11.8	23.5	87	Artiodactyla	Bovidae	Bubalus	SA	1	1
38	3	1	2	Pliocene–Pleistocene	5.33–11.8	23.5	87	Artiodactyla	Bovidae	Gazella	SA	1	1
39	3	1	2	Pliocene–Pleistocene	5.33–11.8	23.5	87	Artiodactyla	Cervidae	Cervus	SA	1	1
40	3	1	2	Pliocene–Pleistocene	5.33–11.8	23.5	87	Artiodactyla	Suidae	Sus	SA	1	1
41	3	1	2	Pliocene–Pleistocene	5.33–11.8	23.5	87	Carnivora	Felidae	Panthera	SA	1	1
42	3	1	2	Pliocene–Pleistocene	5.33–11.8	23.5	87	Carnivora	Hyaenidae	Crocuta	SA	1	1
43	3	1	2	Pliocene–Pleistocene	5.33–11.8	23.5	87	Proboscidea	Elephantidae	Elephas	SA	1	1
44	3	1	2	Pliocene–Pleistocene	5.33–11.8	23.5	87	Rodentia	Hystricidae	Hystrix	SA	1	1
45	4	1	2	Pliocene–Pleistocene	5.33–11.8	29	80	Artiodactyla	Bovidae	Bison	SA	1	1
46	4	1	2	Pliocene–Pleistocene	5.33–11.8	29	80	Artiodactyla	Bovidae	Bos	SA	1	1
47	4	1	2	Pliocene–Pleistocene	5.33–11.8	29	80	Artiodactyla	Bovidae	Bubalus	SA	1	1
48	4	1	2	Pliocene–Pleistocene	5.33–11.8	29	80	Artiodactyla	Bovidae	Hemibos	SA	1	1
49	4	1	2	Pliocene–Pleistocene	5.33–11.8	29	80	Artiodactyla	Bovidae	Leptobos	SA	1	1
50	4	1	2	Pliocene–Pleistocene	5.33–11.8	29	80	Artiodactyla	Bovidae	Proamphibos	SA	1	1
51	4	1	2	Pliocene–Pleistocene	5.33–11.8	29	80	Artiodactyla	Camelidae	Camelus	SA	1	1
52	4	1	2	Pliocene–Pleistocene	5.33–11.8	29	80	Artiodactyla	Cervidae	Cervus	SA	1	1
53	4	1	2	Pliocene–Pleistocene	5.33–11.8	29	80	Perissodactyla	Equidae	Equus	SA	1	1
54	4	1	2	Pliocene–Pleistocene	5.33–11.8	29	80	Perissodactyla	Equidae	Hipparion	SA	1	1
55	4	1	2	Pliocene–Pleistocene	5.33–11.8	29	80	Perissodactyla	Rhinocerotidae	Chilotherium	SA	1	1
56	4	1	2	Pliocene–Pleistocene	5.33–11.8	29	80	Perissodactyla	Rhinocerotidae	Rhinoceros	SA	1	1
57	4	1	2	Pliocene–Pleistocene	5.33–11.8	29	80	Proboscidea	Elephantidae	Mammuthus	SA	1	1
58	5	1	2	Pliocene–Pleistocene	5.33–11.8	30.8	76.8	Artiodactyla	Bovidae	Bison	—	0	1
59	5	1	2	Pliocene–Pleistocene	5.33–11.8	30.8	76.8	Artiodactyla	Bovidae	Bos	—	0	1
60	5	1	2	Pliocene–Pleistocene	5.33–11.8	30.8	76.8	Artiodactyla	Bovidae	Bubalus	—	0	1
61	5	1	2	Pliocene–Pleistocene	5.33–11.8	30.8	76.8	Artiodactyla	Bovidae	Hemibos	—	0	1
62	5	1	2	Pliocene–Pleistocene	5.33–11.8	30.8	76.8	Artiodactyla	Bovidae	Proamphibos	—	0	1
63	5	1	2	Pliocene–Pleistocene	5.33–11.8	30.8	76.8	Perissodactyla	Equidae	Hipparion	—	0	1
64	5	1	2	Pliocene–Pleistocene	5.33–11.8	30.8	76.8	Perissodactyla	Rhinocerotidae	Chilotherium	—	0	1
65	5	1	2	Pliocene–Pleistocene	5.33–11.8	30.8	76.8	Proboscidea	Elephantidae	Mammuthus	—	0	1
66	6	1	2	Pliocene–Pleistocene	5.33–11.8	22.7	81.7	Artiodactyla	Bovidae	Bos	SA	1	1
67	6	1	2	Pliocene–Pleistocene	5.33–11.8	22.7	81.7	Artiodactyla	Cervidae	Cervus	SA	1	1
68	6	1	2	Pliocene–Pleistocene	5.33–11.8	22.7	81.7	Artiodactyla	Hippopotamidae	Hippopotamus	SA	1	1
69	6	1	2	Pliocene–Pleistocene	5.33–11.8	22.7	81.7	Perissodactyla	Equidae	Equus	SA	1	1
70	6	1	2	Pliocene–Pleistocene	5.33–11.8	22.7	81.7	Proboscidea	Elephantidae	Stegodon	SA	1	1
71	7	1	2	Pliocene–Pleistocene	5.33–11.8	30.7	76.8	Artiodactyla	Bovidae	Leptobos	—	0	1
72	7	1	2	Pliocene–Pleistocene	5.33–11.8	30.7	76.8	Artiodactyla	Camelidae	Camelus	—	0	1
73	7	1	2	Pliocene–Pleistocene	5.33–11.8	30.7	76.8	Artiodactyla	Cervidae	Cervus	—	0	1
74	7	1	2	Pliocene–Pleistocene	5.33–11.8	30.7	76.8	Artiodactyla	Giraffidae	Sivatherium	—	0	1
75	7	1	2	Pliocene–Pleistocene	5.33–11.8	30.7	76.8	Artiodactyla	Hippopotamidae	Hexaprotodon	—	0	1
76	7	1	2	Pliocene–Pleistocene	5.33–11.8	30.7	76.8	Artiodactyla	Suidae	Potamochoerus	—	0	1
77	7	1	2	Pliocene–Pleistocene	5.33–11.8	30.7	76.8	Artiodactyla	Suidae	Sus	—	0	1
78	7	1	2	Pliocene–Pleistocene	5.33–11.8	30.7	76.8	Carnivora	Mustelidae	Enhydriodon	—	0	1
79	7	1	2	Pliocene–Pleistocene	5.33–11.8	30.7	76.8	Carnivora	Viverridae	Vishnuictis	—	0	1
80	7	1	2	Pliocene–Pleistocene	5.33–11.8	30.7	76.8	Perissodactyla	Equidae	Equus	—	0	1
81	7	1	2	Pliocene–Pleistocene	5.33–11.8	30.7	76.8	Perissodactyla	Rhinocerotidae	Coelodonta	—	0	1
82	7	1	2	Pliocene–Pleistocene	5.33–11.8	30.7	76.8	Perissodactyla	Rhinocerotidae	Rhinoceros	—	0	1
83	7	1	2	Pliocene–Pleistocene	5.33–11.8	30.7	76.8	Proboscidea	Elephantidae	Elephas	—	0	1
84	7	1	2	Pliocene–Pleistocene	5.33–11.8	30.7	76.8	Proboscidea	Elephantidae	Stegodon	—	0	1
85	8	1	2	Pliocene–Pleistocene	5.33–11.8	21.2	72.1	Artiodactyla	Bovidae	Sivacobus	SA	1	1
86	9	1	2	Pliocene–Pleistocene	5.33–11.8	31.8	74.3	Artiodactyla	Giraffidae	Indratherium	SA	1	1
87	10	1	2	Pliocene–Pleistocene	5.33–11.8	32.8	73.8	Artiodactyla	Giraffidae	Sivatherium	SA	1	1
88	10	1	2	Pliocene–Pleistocene	5.33–11.8	32.8	73.8	Carnivora	Canidae	Canis	SA	1	1
89	10	1	2	Pliocene–Pleistocene	5.33–11.8	32.8	73.8	Perissodactyla	Rhinocerotidae	Rhinoceros	SA	1	1
90	11	1	2	Pliocene–Pleistocene	5.33–11.8	8.3	79.8	Artiodactyla	Hippopotamidae	Hexaprotodon	SA	1	1
91	11	1	2	Pliocene–Pleistocene	5.33–11.8	8.3	79.8	Perissodactyla	Rhinocerotidae	Rhinoceros	SA	1	1
92	11	1	2	Pliocene–Pleistocene	5.33–11.8	8.3	79.8	Proboscidea	Elephantidae	Elephas	SA	1	1
93	12	1	2	Pliocene–Pleistocene	5.33–11.8	32.7	72.8	Artiodactyla	Hippopotamidae	Hippopotamus	SA	1	1
94	13	1	2	Pliocene–Pleistocene	5.33–11.8	30.7	76.9	Insectivora	Soricidae	Crocidura	—	0	1
95	13	1	2	Pliocene–Pleistocene	5.33–11.8	30.7	76.9	Rodentia	Muridae	Mus	—	0	1
96	13	1	2	Pliocene–Pleistocene	5.33–11.8	30.7	76.9	Rodentia	Muridae	Tatera	—	0	1
97	14	1	2	Pliocene–Pleistocene	5.33–11.8	30.5	77.3	Insectivora	Soricidae	Suncus	—	0	1
98	14	1	2	Pliocene–Pleistocene	5.33–11.8	30.5	77.3	Lagomorpha	Leporidae	Pliosiwalagus	—	0	1
99	14	1	2	Pliocene–Pleistocene	5.33–11.8	30.5	77.3	Rodentia	Muridae	Brachyrhizomys	—	0	1
100	14	1	2	Pliocene–Pleistocene	5.33–11.8	30.5	77.3	Rodentia	Muridae	Parapelomys	—	0	1
101	15	1	2	Pliocene–Pleistocene	5.33–11.8	23	79.1	Perissodactyla	Equidae	Equus	SA	1	1
102	16	1	2	Pliocene–Pleistocene	5.33–11.8	22.9	77.9	Perissodactyla	Equidae	Equus	SA	1	1
103	17	1	2	Pliocene–Pleistocene	5.33–11.8	25	79.1	Perissodactyla	Equidae	Equus	SA	1	1
104	18	1	2	Pliocene–Pleistocene	5.33–11.8	25.9	77.9	Perissodactyla	Equidae	Equus	SA	1	1
105	19	1	2	Pliocene–Pleistocene	5.33–11.8	23.1	79.6	Perissodactyla	Equidae	Equus	SA	1	1
106	20	1	2	Pliocene–Pleistocene	5.33–11.8	22.9	77.8	Proboscidea	Elephantidae	Elephas	SA	1	1
107	21	1	2	Pliocene–Pleistocene	5.33–11.8	8.8	78.1	Proboscidea	Elephantidae	Elephas	SA	1	1
108	22	1	2	Pliocene–Pleistocene	5.33–11.8	33	73.7	Proboscidea	Elephantidae	Stegodon	SA	1	1
109	23	1	2	Pliocene–Pleistocene	5.33–11.8	30.8	76.9	Scandentia	Tupaiidae	Tupaia	—	0	1
110	24	2	2	Pliocene–Pleistocene	5.33–11.8	35.7	111.7	Artiodactyla	Bovidae	Antilope	NCK	1	1
111	24	2	2	Pliocene–Pleistocene	5.33–11.8	35.7	111.7	Artiodactyla	Bovidae	Gazella	NCK	1	1
112	24	2	2	Pliocene–Pleistocene	5.33–11.8	35.7	111.7	Artiodactyla	Cervidae	Cervavitus	NCK	1	1
113	24	2	2	Pliocene–Pleistocene	5.33–11.8	35.7	111.7	Artiodactyla	Cervidae	Procapreolus	NCK	1	1
114	24	2	2	Pliocene–Pleistocene	5.33–11.8	35.7	111.7	Artiodactyla	Giraffidae	Palaeotragus	NCK	1	1
115	24	2	2	Pliocene–Pleistocene	5.33–11.8	35.7	111.7	Artiodactyla	Suidae	Hippopotamodon	NCK	1	1
116	24	2	2	Pliocene–Pleistocene	5.33–11.8	35.7	111.7	Carnivora	Felidae	Homotherium	NCK	1	1
117	24	2	2	Pliocene–Pleistocene	5.33–11.8	35.7	111.7	Carnivora	Felidae	Machairodus	NCK	1	1
118	24	2	2	Pliocene–Pleistocene	5.33–11.8	35.7	111.7	Carnivora	Hyaenidae	Ictitherium	NCK	1	1
119	24	2	2	Pliocene–Pleistocene	5.33–11.8	35.7	111.7	Perissodactyla	Equidae	Hipparion	NCK	1	1
120	24	2	2	Pliocene–Pleistocene	5.33–11.8	35.7	111.7	Perissodactyla	Rhinocerotidae	Chilotherium	NCK	1	1
121	24	2	2	Pliocene–Pleistocene	5.33–11.8	35.7	111.7	Proboscidea	Mammutidae	Zygolophodon	NCK	1	1
122	25	2	2	Pliocene–Pleistocene	5.33–11.8	34.3	109.1	Artiodactyla	Bovidae	Antilope	NCK	1	1
123	25	2	2	Pliocene–Pleistocene	5.33–11.8	34.3	109.1	Artiodactyla	Bovidae	Bos	NCK	1	1
124	25	2	2	Pliocene–Pleistocene	5.33–11.8	34.3	109.1	Artiodactyla	Bovidae	Bubalus	NCK	1	1
125	25	2	2	Pliocene–Pleistocene	5.33–11.8	34.3	109.1	Artiodactyla	Bovidae	Capricornis	NCK	1	1
126	25	2	2	Pliocene–Pleistocene	5.33–11.8	34.3	109.1	Artiodactyla	Bovidae	Gazella	NCK	1	1
127	25	2	2	Pliocene–Pleistocene	5.33–11.8	34.3	109.1	Artiodactyla	Bovidae	Hemibos	NCK	1	1
128	25	2	2	Pliocene–Pleistocene	5.33–11.8	34.3	109.1	Artiodactyla	Bovidae	Leptobos	NCK	1	1
129	25	2	2	Pliocene–Pleistocene	5.33–11.8	34.3	109.1	Artiodactyla	Bovidae	Shaanxispira	NCK	1	1
130	25	2	2	Pliocene–Pleistocene	5.33–11.8	34.3	109.1	Artiodactyla	Bovidae	Tragoreas	NCK	1	1
131	25	2	2	Pliocene–Pleistocene	5.33–11.8	34.3	109.1	Artiodactyla	Cervidae	Axis	NCK	1	1
132	25	2	2	Pliocene–Pleistocene	5.33–11.8	34.3	109.1	Artiodactyla	Cervidae	Capreolus	NCK	1	1
133	25	2	2	Pliocene–Pleistocene	5.33–11.8	34.3	109.1	Artiodactyla	Cervidae	Cervavitus	NCK	1	1
134	25	2	2	Pliocene–Pleistocene	5.33–11.8	34.3	109.1	Artiodactyla	Cervidae	Cervus	NCK	1	1
135	25	2	2	Pliocene–Pleistocene	5.33–11.8	34.3	109.1	Artiodactyla	Cervidae	Elaphodus	NCK	1	1
136	25	2	2	Pliocene–Pleistocene	5.33–11.8	34.3	109.1	Artiodactyla	Cervidae	Elaphurus	NCK	1	1
137	25	2	2	Pliocene–Pleistocene	5.33–11.8	34.3	109.1	Artiodactyla	Cervidae	Hydropotes	NCK	1	1
138	25	2	2	Pliocene–Pleistocene	5.33–11.8	34.3	109.1	Artiodactyla	Cervidae	Moschus	NCK	1	1
139	25	2	2	Pliocene–Pleistocene	5.33–11.8	34.3	109.1	Artiodactyla	Cervidae	Sinomegaceros	NCK	1	1
140	25	2	2	Pliocene–Pleistocene	5.33–11.8	34.3	109.1	Artiodactyla	Giraffidae	Palaeotragus	NCK	1	1
141	25	2	2	Pliocene–Pleistocene	5.33–11.8	34.3	109.1	Artiodactyla	Suidae	Dicoryphochoerus	NCK	1	1
142	25	2	2	Pliocene–Pleistocene	5.33–11.8	34.3	109.1	Carnivora	Ailuropodidae	Ailuropoda	NCK	1	1
143	25	2	2	Pliocene–Pleistocene	5.33–11.8	34.3	109.1	Carnivora	Canidae	Canis	NCK	1	1
144	25	2	2	Pliocene–Pleistocene	5.33–11.8	34.3	109.1	Carnivora	Canidae	Nyctereutes	NCK	1	1
145	25	2	2	Pliocene–Pleistocene	5.33–11.8	34.3	109.1	Carnivora	Canidae	Vulpes	NCK	1	1
146	25	2	2	Pliocene–Pleistocene	5.33–11.8	34.3	109.1	Carnivora	Felidae	Felis	NCK	1	1
147	25	2	2	Pliocene–Pleistocene	5.33–11.8	34.3	109.1	Carnivora	Felidae	Megantereon	NCK	1	1
148	25	2	2	Pliocene–Pleistocene	5.33–11.8	34.3	109.1	Carnivora	Hyaenidae	Crocuta	NCK	1	1
149	25	2	2	Pliocene–Pleistocene	5.33–11.8	34.3	109.1	Carnivora	Hyaenidae	Hyaena	NCK	1	1
150	25	2	2	Pliocene–Pleistocene	5.33–11.8	34.3	109.1	Carnivora	Ursidae	Ursus	NCK	1	1
151	25	2	2	Pliocene–Pleistocene	5.33–11.8	34.3	109.1	Eulipotyphla	Talpidae	Scaptochirus	NCK	1	1
152	25	2	2	Pliocene–Pleistocene	5.33–11.8	34.3	109.1	Lagomorpha	Ochotonidae	Ochotona	NCK	1	1
153	25	2	2	Pliocene–Pleistocene	5.33–11.8	34.3	109.1	Perissodactyla	Chalicotheriidae	Nestoritherium	NCK	1	1
154	25	2	2	Pliocene–Pleistocene	5.33–11.8	34.3	109.1	Perissodactyla	Equidae	Equus	NCK	1	1
155	25	2	2	Pliocene–Pleistocene	5.33–11.8	34.3	109.1	Perissodactyla	Equidae	Hipparion	NCK	1	1
156	25	2	2	Pliocene–Pleistocene	5.33–11.8	34.3	109.1	Perissodactyla	Equidae	Proboscidipparion	NCK	1	1
157	25	2	2	Pliocene–Pleistocene	5.33–11.8	34.3	109.1	Perissodactyla	Rhinocerotidae	Brachypotherium	NCK	1	1
158	25	2	2	Pliocene–Pleistocene	5.33–11.8	34.3	109.1	Perissodactyla	Rhinocerotidae	Chilotherium	NCK	1	1
159	25	2	2	Pliocene–Pleistocene	5.33–11.8	34.3	109.1	Perissodactyla	Rhinocerotidae	Coelodonta	NCK	1	1
160	25	2	2	Pliocene–Pleistocene	5.33–11.8	34.3	109.1	Perissodactyla	Rhinocerotidae	Dicerorhinus	NCK	1	1
161	25	2	2	Pliocene–Pleistocene	5.33–11.8	34.3	109.1	Perissodactyla	Rhinocerotidae	Rhinoceros	NCK	1	1
162	25	2	2	Pliocene–Pleistocene	5.33–11.8	34.3	109.1	Perissodactyla	Tapiridae	Megatapirus	NCK	1	1
163	25	2	2	Pliocene–Pleistocene	5.33–11.8	34.3	109.1	Perissodactyla	Tapiridae	Tapirus	NCK	1	1
164	25	2	2	Pliocene–Pleistocene	5.33–11.8	34.3	109.1	Primates	Cercopithecidae	Rhinopithecus	NCK	1	1
165	25	2	2	Pliocene–Pleistocene	5.33–11.8	34.3	109.1	Proboscidea	Elephantidae	Stegodon	NCK	1	1
166	25	2	2	Pliocene–Pleistocene	5.33–11.8	34.3	109.1	Proboscidea	Elephantidae	Tetralophodon	NCK	1	1
167	25	2	2	Pliocene–Pleistocene	5.33–11.8	34.3	109.1	Proboscidea	Gomphotheriidae	Gomphotherium	NCK	1	1
168	25	2	2	Pliocene–Pleistocene	5.33–11.8	34.3	109.1	Rodentia	Cricetidae	Arvicola	NCK	1	1
169	25	2	2	Pliocene–Pleistocene	5.33–11.8	34.3	109.1	Rodentia	Cricetidae	Bahomys	NCK	1	1
170	25	2	2	Pliocene–Pleistocene	5.33–11.8	34.3	109.1	Rodentia	Cricetidae	Cricetulus	NCK	1	1
171	25	2	2	Pliocene–Pleistocene	5.33–11.8	34.3	109.1	Rodentia	Cricetidae	Microtus	NCK	1	1
172	25	2	2	Pliocene–Pleistocene	5.33–11.8	34.3	109.1	Rodentia	Muridae	Gerbillus	NCK	1	1
173	25	2	2	Pliocene–Pleistocene	5.33–11.8	34.3	109.1	Rodentia	Sciuridae	Petaurista	NCK	1	1
174	26	2	2	Pliocene–Pleistocene	5.33–11.8	36.6	111.8	Artiodactyla	Bovidae	Antilope	NCK	1	1
175	26	2	2	Pliocene–Pleistocene	5.33–11.8	36.6	111.8	Artiodactyla	Bovidae	Gazella	NCK	1	1
176	26	2	2	Pliocene–Pleistocene	5.33–11.8	36.6	111.8	Artiodactyla	Cervidae	Cervavitus	NCK	1	1
177	26	2	2	Pliocene–Pleistocene	5.33–11.8	36.6	111.8	Artiodactyla	Giraffidae	Palaeotragus	NCK	1	1
178	26	2	2	Pliocene–Pleistocene	5.33–11.8	36.6	111.8	Carnivora	Felidae	Homotherium	NCK	1	1
179	26	2	2	Pliocene–Pleistocene	5.33–11.8	36.6	111.8	Perissodactyla	Chalicotheriidae	Huanghotherium	NCK	1	1
180	26	2	2	Pliocene–Pleistocene	5.33–11.8	36.6	111.8	Perissodactyla	Equidae	Hipparion	NCK	1	1
181	26	2	2	Pliocene–Pleistocene	5.33–11.8	36.6	111.8	Perissodactyla	Rhinocerotidae	Chilotherium	NCK	1	1
182	26	2	2	Pliocene–Pleistocene	5.33–11.8	36.6	111.8	Proboscidea	Mammutidae	Zygolophodon	NCK	1	1
183	27	2	2	Pliocene–Pleistocene	5.33–11.8	34.9	105.7	Artiodactyla	Bovidae	Antilope	NCK	1	1
184	27	2	2	Pliocene–Pleistocene	5.33–11.8	34.9	105.7	Artiodactyla	Bovidae	Gazella	NCK	1	1
185	27	2	2	Pliocene–Pleistocene	5.33–11.8	34.9	105.7	Artiodactyla	Giraffidae	Palaeotragus	NCK	1	1
186	27	2	2	Pliocene–Pleistocene	5.33–11.8	34.9	105.7	Artiodactyla	Giraffidae	Samotherium	NCK	1	1
187	27	2	2	Pliocene–Pleistocene	5.33–11.8	34.9	105.7	Perissodactyla	Equidae	Hipparion	NCK	1	1
188	27	2	2	Pliocene–Pleistocene	5.33–11.8	34.9	105.7	Perissodactyla	Equidae	Sinohippus	NCK	1	1
189	27	2	2	Pliocene–Pleistocene	5.33–11.8	34.9	105.7	Perissodactyla	Rhinocerotidae	Chilotherium	NCK	1	1
190	27	2	2	Pliocene–Pleistocene	5.33–11.8	34.9	105.7	Proboscidea	Elephantidae	Stegodon	NCK	1	1
191	27	2	2	Pliocene–Pleistocene	5.33–11.8	34.9	105.7	Proboscidea	Gomphotheriidae	Gomphotherium	NCK	1	1
192	28	2	2	Pliocene–Pleistocene	5.33–11.8	37.1	112.9	Artiodactyla	Bovidae	Antilospira	NCK	1	1
193	28	2	2	Pliocene–Pleistocene	5.33–11.8	37.1	112.9	Artiodactyla	Bovidae	Bos	NCK	1	1
194	28	2	2	Pliocene–Pleistocene	5.33–11.8	37.1	112.9	Artiodactyla	Cervidae	Cervavitus	NCK	1	1
195	28	2	2	Pliocene–Pleistocene	5.33–11.8	37.1	112.9	Artiodactyla	Cervidae	Eucladoceros	NCK	1	1
196	28	2	2	Pliocene–Pleistocene	5.33–11.8	37.1	112.9	Artiodactyla	Cervidae	Metacervulus	NCK	1	1
197	28	2	2	Pliocene–Pleistocene	5.33–11.8	37.1	112.9	Artiodactyla	Cervidae	Muntiacus	NCK	1	1
198	28	2	2	Pliocene–Pleistocene	5.33–11.8	37.1	112.9	Artiodactyla	Cervidae	Paracervulus	NCK	1	1
199	28	2	2	Pliocene–Pleistocene	5.33–11.8	37.1	112.9	Artiodactyla	Suidae	Propotamochoerus	NCK	1	1
200	28	2	2	Pliocene–Pleistocene	5.33–11.8	37.1	112.9	Carnivora	Canidae	Canis	NCK	1	1
201	28	2	2	Pliocene–Pleistocene	5.33–11.8	37.1	112.9	Carnivora	Canidae	Eucyon	NCK	1	1
202	28	2	2	Pliocene–Pleistocene	5.33–11.8	37.1	112.9	Carnivora	Canidae	Nyctereutes	NCK	1	1
203	28	2	2	Pliocene–Pleistocene	5.33–11.8	37.1	112.9	Carnivora	Felidae	Felis	NCK	1	1
204	28	2	2	Pliocene–Pleistocene	5.33–11.8	37.1	112.9	Carnivora	Felidae	Homotherium	NCK	1	1
205	28	2	2	Pliocene–Pleistocene	5.33–11.8	37.1	112.9	Carnivora	Felidae	Metailurus	NCK	1	1
206	28	2	2	Pliocene–Pleistocene	5.33–11.8	37.1	112.9	Carnivora	Hyaenidae	Chasmaporthetes	NCK	1	1
207	28	2	2	Pliocene–Pleistocene	5.33–11.8	37.1	112.9	Carnivora	Hyaenidae	Crocuta	NCK	1	1
208	28	2	2	Pliocene–Pleistocene	5.33–11.8	37.1	112.9	Carnivora	Hyaenidae	Leecyaena	NCK	1	1
209	28	2	2	Pliocene–Pleistocene	5.33–11.8	37.1	112.9	Carnivora	Hyaenidae	Pachycrocuta	NCK	1	1
210	28	2	2	Pliocene–Pleistocene	5.33–11.8	37.1	112.9	Carnivora	Hyaenidae	Pliocrocuta	NCK	1	1
211	28	2	2	Pliocene–Pleistocene	5.33–11.8	37.1	112.9	Carnivora	Mustelidae	Martes	NCK	1	1
212	28	2	2	Pliocene–Pleistocene	5.33–11.8	37.1	112.9	Carnivora	Mustelidae	Meles	NCK	1	1
213	28	2	2	Pliocene–Pleistocene	5.33–11.8	37.1	112.9	Lagomorpha	Leporidae	Alilepus	NCK	1	1
214	28	2	2	Pliocene–Pleistocene	5.33–11.8	37.1	112.9	Perissodactyla	Rhinocerotidae	Dicerorhinus	NCK	1	1
215	28	2	2	Pliocene–Pleistocene	5.33–11.8	37.1	112.9	Proboscidea	Gomphotheriidae	Pentalophodon	NCK	1	1
216	28	2	2	Pliocene–Pleistocene	5.33–11.8	37.1	112.9	Proboscidea	Mammutidae	Zygolophodon	NCK	1	1
217	28	2	2	Pliocene–Pleistocene	5.33–11.8	37.1	112.9	Rodentia	Castoridae	Castor	NCK	1	1
218	28	2	2	Pliocene–Pleistocene	5.33–11.8	37.1	112.9	Rodentia	Castoridae	Eucastor	NCK	1	1
219	28	2	2	Pliocene–Pleistocene	5.33–11.8	37.1	112.9	Rodentia	Cricetidae	Chardina	NCK	1	1
220	28	2	2	Pliocene–Pleistocene	5.33–11.8	37.1	112.9	Rodentia	Gerbillidae	Pseudomeriones	NCK	1	1
221	28	2	2	Pliocene–Pleistocene	5.33–11.8	37.1	112.9	Rodentia	Muridae	Brachyrhizomys	NCK	1	1
222	28	2	2	Pliocene–Pleistocene	5.33–11.8	37.1	112.9	Rodentia	Muridae	Mimomys	NCK	1	1
223	28	2	2	Pliocene–Pleistocene	5.33–11.8	37.1	112.9	Rodentia	Muridae	Prosiphneus	NCK	1	1
224	29	2	2	Pliocene–Pleistocene	5.33–11.8	36	107.7	Artiodactyla	Bovidae	Bos	NCK	1	1
225	29	2	2	Pliocene–Pleistocene	5.33–11.8	36	107.7	Artiodactyla	Bovidae	Gazella	NCK	1	1
226	29	2	2	Pliocene–Pleistocene	5.33–11.8	36	107.7	Artiodactyla	Cervidae	Cervus	NCK	1	1
227	29	2	2	Pliocene–Pleistocene	5.33–11.8	36	107.7	Artiodactyla	Giraffidae	Samotherium	NCK	1	1
228	29	2	2	Pliocene–Pleistocene	5.33–11.8	36	107.7	Artiodactyla	Suidae	Sus	NCK	1	1
229	29	2	2	Pliocene–Pleistocene	5.33–11.8	36	107.7	Carnivora	Canidae	Canis	NCK	1	1
230	29	2	2	Pliocene–Pleistocene	5.33–11.8	36	107.7	Carnivora	Canidae	Vulpes	NCK	1	1
231	29	2	2	Pliocene–Pleistocene	5.33–11.8	36	107.7	Carnivora	Felidae	Felis	NCK	1	1
232	29	2	2	Pliocene–Pleistocene	5.33–11.8	36	107.7	Carnivora	Felidae	Homotherium	NCK	1	1
233	29	2	2	Pliocene–Pleistocene	5.33–11.8	36	107.7	Carnivora	Hyaenidae	Hyaena	NCK	1	1
234	29	2	2	Pliocene–Pleistocene	5.33–11.8	36	107.7	Carnivora	Hyaenidae	Ictitherium	NCK	1	1
235	29	2	2	Pliocene–Pleistocene	5.33–11.8	36	107.7	Carnivora	Hyaenidae	Lycyaena	NCK	1	1
236	29	2	2	Pliocene–Pleistocene	5.33–11.8	36	107.7	Carnivora	Hyaenidae	Palinhyaena	NCK	1	1
237	29	2	2	Pliocene–Pleistocene	5.33–11.8	36	107.7	Rodentia	Muridae	Allosiphneus	NCK	1	1
238	30	2	2	Pliocene–Pleistocene	5.33–11.8	39.7	115.8	Artiodactyla	Bovidae	Bos	NCK	1	1
239	30	2	2	Pliocene–Pleistocene	5.33–11.8	39.7	115.8	Artiodactyla	Bovidae	Bubalus	NCK	1	1
240	30	2	2	Pliocene–Pleistocene	5.33–11.8	39.7	115.8	Artiodactyla	Bovidae	Nemorhaedus	NCK	1	1
241	30	2	2	Pliocene–Pleistocene	5.33–11.8	39.7	115.8	Artiodactyla	Bovidae	Ovis	NCK	1	1
242	30	2	2	Pliocene–Pleistocene	5.33–11.8	39.7	115.8	Artiodactyla	Bovidae	Pseudois	NCK	1	1
243	30	2	2	Pliocene–Pleistocene	5.33–11.8	39.7	115.8	Artiodactyla	Bovidae	Spirocerus	NCK	1	1
244	30	2	2	Pliocene–Pleistocene	5.33–11.8	39.7	115.8	Artiodactyla	Cervidae	Capreolus	NCK	1	1
245	30	2	2	Pliocene–Pleistocene	5.33–11.8	39.7	115.8	Artiodactyla	Cervidae	Cervus	NCK	1	1
246	30	2	2	Pliocene–Pleistocene	5.33–11.8	39.7	115.8	Artiodactyla	Cervidae	Hydropotes	NCK	1	1
247	30	2	2	Pliocene–Pleistocene	5.33–11.8	39.7	115.8	Artiodactyla	Cervidae	Megaloceros	NCK	1	1
248	30	2	2	Pliocene–Pleistocene	5.33–11.8	39.7	115.8	Artiodactyla	Cervidae	Moschus	NCK	1	1
249	30	2	2	Pliocene–Pleistocene	5.33–11.8	39.7	115.8	Artiodactyla	Cervidae	Muntiacus	NCK	1	1
250	30	2	2	Pliocene–Pleistocene	5.33–11.8	39.7	115.8	Artiodactyla	Cervidae	Pseudaxis	NCK	1	1
251	30	2	2	Pliocene–Pleistocene	5.33–11.8	39.7	115.8	Artiodactyla	Cervidae	Sinomegaceros	NCK	1	1
252	30	2	2	Pliocene–Pleistocene	5.33–11.8	39.7	115.8	Artiodactyla	Suidae	Sus	NCK	1	1
253	30	2	2	Pliocene–Pleistocene	5.33–11.8	39.7	115.8	Carnivora	Canidae	Canis	NCK	1	1
254	30	2	2	Pliocene–Pleistocene	5.33–11.8	39.7	115.8	Carnivora	Canidae	Cuon	NCK	1	1
255	30	2	2	Pliocene–Pleistocene	5.33–11.8	39.7	115.8	Carnivora	Canidae	Cynalopex	NCK	1	1
256	30	2	2	Pliocene–Pleistocene	5.33–11.8	39.7	115.8	Carnivora	Canidae	Nyctereutes	NCK	1	1
257	30	2	2	Pliocene–Pleistocene	5.33–11.8	39.7	115.8	Carnivora	Canidae	Vulpes	NCK	1	1
258	30	2	2	Pliocene–Pleistocene	5.33–11.8	39.7	115.8	Carnivora	Felidae	Acinonyx	NCK	1	1
259	30	2	2	Pliocene–Pleistocene	5.33–11.8	39.7	115.8	Carnivora	Felidae	Felis	NCK	1	1
260	30	2	2	Pliocene–Pleistocene	5.33–11.8	39.7	115.8	Carnivora	Felidae	Homotherium	NCK	1	1
261	30	2	2	Pliocene–Pleistocene	5.33–11.8	39.7	115.8	Carnivora	Hyaenidae	Hyaena	NCK	1	1
262	30	2	2	Pliocene–Pleistocene	5.33–11.8	39.7	115.8	Carnivora	Mustelidae	Arctonyx	NCK	1	1
263	30	2	2	Pliocene–Pleistocene	5.33–11.8	39.7	115.8	Carnivora	Mustelidae	Gulo	NCK	1	1
264	30	2	2	Pliocene–Pleistocene	5.33–11.8	39.7	115.8	Carnivora	Mustelidae	Martes	NCK	1	1
265	30	2	2	Pliocene–Pleistocene	5.33–11.8	39.7	115.8	Carnivora	Mustelidae	Meles	NCK	1	1
266	30	2	2	Pliocene–Pleistocene	5.33–11.8	39.7	115.8	Carnivora	Mustelidae	Melodon	NCK	1	1
267	30	2	2	Pliocene–Pleistocene	5.33–11.8	39.7	115.8	Carnivora	Mustelidae	Mustela	NCK	1	1
268	30	2	2	Pliocene–Pleistocene	5.33–11.8	39.7	115.8	Carnivora	Ursidae	Ursus	NCK	1	1
269	30	2	2	Pliocene–Pleistocene	5.33–11.8	39.7	115.8	Carnivora	Viverridae	Viverra	NCK	1	1
270	30	2	2	Pliocene–Pleistocene	5.33–11.8	39.7	115.8	Eulipotyphla	Erinaceidae	Erinaceus	NCK	1	1
271	30	2	2	Pliocene–Pleistocene	5.33–11.8	39.7	115.8	Eulipotyphla	Talpidae	Scaptochirus	NCK	1	1
272	30	2	2	Pliocene–Pleistocene	5.33–11.8	39.7	115.8	Hyracoidea	Pliohyracidae	Postschizotherium	NCK	1	1
273	30	2	2	Pliocene–Pleistocene	5.33–11.8	39.7	115.8	Insectivora	Soricidae	Crocidura	NCK	1	1
274	30	2	2	Pliocene–Pleistocene	5.33–11.8	39.7	115.8	Insectivora	Soricidae	Neomys	NCK	1	1
275	30	2	2	Pliocene–Pleistocene	5.33–11.8	39.7	115.8	Insectivora	Soricidae	Sorex	NCK	1	1
276	30	2	2	Pliocene–Pleistocene	5.33–11.8	39.7	115.8	Insectivora	Soricidae	Soriculus	NCK	1	1
277	30	2	2	Pliocene–Pleistocene	5.33–11.8	39.7	115.8	Lagomorpha	Leporidae	Hypolagus	NCK	1	1
278	30	2	2	Pliocene–Pleistocene	5.33–11.8	39.7	115.8	Lagomorpha	Leporidae	Lepus	NCK	1	1
279	30	2	2	Pliocene–Pleistocene	5.33–11.8	39.7	115.8	Lagomorpha	Ochotonidae	Ochotona	NCK	1	1
280	30	2	2	Pliocene–Pleistocene	5.33–11.8	39.7	115.8	Lagomorpha	Ochotonidae	Ochotonoides	NCK	1	1
281	30	2	2	Pliocene–Pleistocene	5.33–11.8	39.7	115.8	Perissodactyla	Equidae	Equus	NCK	1	1
282	30	2	2	Pliocene–Pleistocene	5.33–11.8	39.7	115.8	Perissodactyla	Rhinocerotidae	Coelodonta	NCK	1	1
283	30	2	2	Pliocene–Pleistocene	5.33–11.8	39.7	115.8	Perissodactyla	Rhinocerotidae	Rhinoceros	NCK	1	1
284	30	2	2	Pliocene–Pleistocene	5.33–11.8	39.7	115.8	Primates	Cercopithecidae	Macaca	NCK	1	1
285	30	2	2	Pliocene–Pleistocene	5.33–11.8	39.7	115.8	Proboscidea	Elephantidae	Palaeoloxodon	NCK	1	1
286	30	2	2	Pliocene–Pleistocene	5.33–11.8	39.7	115.8	Rodentia	Castoridae	Castor	NCK	1	1
287	30	2	2	Pliocene–Pleistocene	5.33–11.8	39.7	115.8	Rodentia	Castoridae	Trogontherium	NCK	1	1
288	30	2	2	Pliocene–Pleistocene	5.33–11.8	39.7	115.8	Rodentia	Cricetidae	Allocricetus	NCK	1	1
289	30	2	2	Pliocene–Pleistocene	5.33–11.8	39.7	115.8	Rodentia	Cricetidae	Alticola	NCK	1	1
290	30	2	2	Pliocene–Pleistocene	5.33–11.8	39.7	115.8	Rodentia	Cricetidae	Clethrionomys	NCK	1	1
291	30	2	2	Pliocene–Pleistocene	5.33–11.8	39.7	115.8	Rodentia	Cricetidae	Cricetulus	NCK	1	1
292	30	2	2	Pliocene–Pleistocene	5.33–11.8	39.7	115.8	Rodentia	Cricetidae	Eothenomys	NCK	1	1
293	30	2	2	Pliocene–Pleistocene	5.33–11.8	39.7	115.8	Rodentia	Cricetidae	Microtus	NCK	1	1
294	30	2	2	Pliocene–Pleistocene	5.33–11.8	39.7	115.8	Rodentia	Cricetidae	Myospalax	NCK	1	1
295	30	2	2	Pliocene–Pleistocene	5.33–11.8	39.7	115.8	Rodentia	Cricetidae	Phodopus	NCK	1	1
296	30	2	2	Pliocene–Pleistocene	5.33–11.8	39.7	115.8	Rodentia	Muridae	Apodemus	NCK	1	1
297	30	2	2	Pliocene–Pleistocene	5.33–11.8	39.7	115.8	Rodentia	Muridae	Gerbillus	NCK	1	1
298	30	2	2	Pliocene–Pleistocene	5.33–11.8	39.7	115.8	Rodentia	Muridae	Micromys	NCK	1	1
299	30	2	2	Pliocene–Pleistocene	5.33–11.8	39.7	115.8	Rodentia	Muridae	Mus	NCK	1	1
300	30	2	2	Pliocene–Pleistocene	5.33–11.8	39.7	115.8	Rodentia	Muridae	Phaiomys	NCK	1	1
301	30	2	2	Pliocene–Pleistocene	5.33–11.8	39.7	115.8	Rodentia	Muridae	Rattus	NCK	1	1
302	30	2	2	Pliocene–Pleistocene	5.33–11.8	39.7	115.8	Rodentia	Muridae	Rhizomys	NCK	1	1
303	30	2	2	Pliocene–Pleistocene	5.33–11.8	39.7	115.8	Rodentia	Sciuridae	Aeretes	NCK	1	1
304	30	2	2	Pliocene–Pleistocene	5.33–11.8	39.7	115.8	Rodentia	Sciuridae	Marmota	NCK	1	1
305	30	2	2	Pliocene–Pleistocene	5.33–11.8	39.7	115.8	Rodentia	Sciuridae	Petaurista	NCK	1	1
306	30	2	2	Pliocene–Pleistocene	5.33–11.8	39.7	115.8	Rodentia	Sciuridae	Pteromys	NCK	1	1
307	30	2	2	Pliocene–Pleistocene	5.33–11.8	39.7	115.8	Rodentia	Sciuridae	Sciurus	NCK	1	1
308	30	2	2	Pliocene–Pleistocene	5.33–11.8	39.7	115.8	Rodentia	Sciuridae	Spermophilus	NCK	1	1
309	30	2	2	Pliocene–Pleistocene	5.33–11.8	39.7	115.8	Rodentia	Sciuridae	Tamias	NCK	1	1
310	30	2	2	Pliocene–Pleistocene	5.33–11.8	39.7	115.8	Rodentia	Sciuridae	Trogopterus	NCK	1	1
311	31	2	2	Pliocene–Pleistocene	5.33–11.8	44.9	126.6	Artiodactyla	Bovidae	Bos	NCK	1	1
312	31	2	2	Pliocene–Pleistocene	5.33–11.8	44.9	126.6	Artiodactyla	Bovidae	Bubalus	NCK	1	1
313	31	2	2	Pliocene–Pleistocene	5.33–11.8	44.9	126.6	Artiodactyla	Bovidae	Gazella	NCK	1	1
314	31	2	2	Pliocene–Pleistocene	5.33–11.8	44.9	126.6	Artiodactyla	Cervidae	Alces	NCK	1	1
315	31	2	2	Pliocene–Pleistocene	5.33–11.8	44.9	126.6	Artiodactyla	Cervidae	Capreolus	NCK	1	1
316	31	2	2	Pliocene–Pleistocene	5.33–11.8	44.9	126.6	Artiodactyla	Cervidae	Cervus	NCK	1	1
317	31	2	2	Pliocene–Pleistocene	5.33–11.8	44.9	126.6	Artiodactyla	Cervidae	Megaloceros	NCK	1	1
318	31	2	2	Pliocene–Pleistocene	5.33–11.8	44.9	126.6	Artiodactyla	Cervidae	Moschus	NCK	1	1
319	31	2	2	Pliocene–Pleistocene	5.33–11.8	44.9	126.6	Artiodactyla	Cervidae	Pseudaxis	NCK	1	1
320	31	2	2	Pliocene–Pleistocene	5.33–11.8	44.9	126.6	Artiodactyla	Suidae	Sus	NCK	1	1
321	31	2	2	Pliocene–Pleistocene	5.33–11.8	44.9	126.6	Carnivora	Canidae	Canis	NCK	1	1
322	31	2	2	Pliocene–Pleistocene	5.33–11.8	44.9	126.6	Carnivora	Canidae	Vulpes	NCK	1	1
323	31	2	2	Pliocene–Pleistocene	5.33–11.8	44.9	126.6	Carnivora	Hyaenidae	Hyaena	NCK	1	1
324	31	2	2	Pliocene–Pleistocene	5.33–11.8	44.9	126.6	Lagomorpha	Ochotonidae	Ochotona	NCK	1	1
325	31	2	2	Pliocene–Pleistocene	5.33–11.8	44.9	126.6	Perissodactyla	Equidae	Equus	NCK	1	1
326	31	2	2	Pliocene–Pleistocene	5.33–11.8	44.9	126.6	Perissodactyla	Rhinocerotidae	Coelodonta	NCK	1	1
327	31	2	2	Pliocene–Pleistocene	5.33–11.8	44.9	126.6	Perissodactyla	Rhinocerotidae	Rhinoceros	NCK	1	1
328	31	2	2	Pliocene–Pleistocene	5.33–11.8	44.9	126.6	Proboscidea	Elephantidae	Mammuthus	NCK	1	1
329	31	2	2	Pliocene–Pleistocene	5.33–11.8	44.9	126.6	Rodentia	Cricetidae	Myospalax	NCK	1	1
330	31	2	2	Pliocene–Pleistocene	5.33–11.8	44.9	126.6	Rodentia	Muridae	Avicola	NCK	1	1
331	32	2	2	Pliocene–Pleistocene	5.33–11.8	35.1	110.6	Artiodactyla	Bovidae	Bos	NCK	1	1
332	32	2	2	Pliocene–Pleistocene	5.33–11.8	35.1	110.6	Artiodactyla	Bovidae	Gazella	NCK	1	1
333	32	2	2	Pliocene–Pleistocene	5.33–11.8	35.1	110.6	Artiodactyla	Camelidae	Paracamelus	NCK	1	1
334	32	2	2	Pliocene–Pleistocene	5.33–11.8	35.1	110.6	Artiodactyla	Cervidae	Axis	NCK	1	1
335	32	2	2	Pliocene–Pleistocene	5.33–11.8	35.1	110.6	Artiodactyla	Cervidae	Cervus	NCK	1	1
336	32	2	2	Pliocene–Pleistocene	5.33–11.8	35.1	110.6	Artiodactyla	Cervidae	Eucladoceros	NCK	1	1
337	32	2	2	Pliocene–Pleistocene	5.33–11.8	35.1	110.6	Artiodactyla	Cervidae	Euctenoceros	NCK	1	1
338	32	2	2	Pliocene–Pleistocene	5.33–11.8	35.1	110.6	Carnivora	Canidae	Canis	NCK	1	1
339	32	2	2	Pliocene–Pleistocene	5.33–11.8	35.1	110.6	Carnivora	Hyaenidae	Hyaena	NCK	1	1
340	32	2	2	Pliocene–Pleistocene	5.33–11.8	35.1	110.6	Carnivora	Ursidae	Ursus	NCK	1	1
341	32	2	2	Pliocene–Pleistocene	5.33–11.8	35.1	110.6	Perissodactyla	Equidae	Equus	NCK	1	1
342	32	2	2	Pliocene–Pleistocene	5.33–11.8	35.1	110.6	Perissodactyla	Equidae	Hipparion	NCK	1	1
343	32	2	2	Pliocene–Pleistocene	5.33–11.8	35.1	110.6	Perissodactyla	Rhinocerotidae	Coelodonta	NCK	1	1
344	32	2	2	Pliocene–Pleistocene	5.33–11.8	35.1	110.6	Proboscidea	Elephantidae	Archidiskodon	NCK	1	1
345	32	2	2	Pliocene–Pleistocene	5.33–11.8	35.1	110.6	Proboscidea	Elephantidae	Palaeoloxodon	NCK	1	1
346	32	2	2	Pliocene–Pleistocene	5.33–11.8	35.1	110.6	Rodentia	Castoridae	Trogontherium	NCK	1	1
347	33	2	2	Pliocene–Pleistocene	5.33–11.8	36.4	112.7	Artiodactyla	Bovidae	Bos	NCK	1	1
348	33	2	2	Pliocene–Pleistocene	5.33–11.8	36.4	112.7	Artiodactyla	Bovidae	Gazella	NCK	1	1
349	33	2	2	Pliocene–Pleistocene	5.33–11.8	36.4	112.7	Artiodactyla	Cervidae	Axis	NCK	1	1
350	33	2	2	Pliocene–Pleistocene	5.33–11.8	36.4	112.7	Artiodactyla	Cervidae	Capreolus	NCK	1	1
351	33	2	2	Pliocene–Pleistocene	5.33–11.8	36.4	112.7	Artiodactyla	Cervidae	Cervus	NCK	1	1
352	33	2	2	Pliocene–Pleistocene	5.33–11.8	36.4	112.7	Carnivora	Mustelidae	Lutra	NCK	1	1
353	33	2	2	Pliocene–Pleistocene	5.33–11.8	36.4	112.7	Perissodactyla	Equidae	Hipparion	NCK	1	1
354	33	2	2	Pliocene–Pleistocene	5.33–11.8	36.4	112.7	Perissodactyla	Rhinocerotidae	Coelodonta	NCK	1	1
355	33	2	2	Pliocene–Pleistocene	5.33–11.8	36.4	112.7	Proboscidea	Elephantidae	Stegodon	NCK	1	1
356	34	2	2	Pliocene–Pleistocene	5.33–11.8	39.7	118.3	Artiodactyla	Bovidae	Bos	NCK	1	1
357	34	2	2	Pliocene–Pleistocene	5.33–11.8	39.7	118.3	Artiodactyla	Cervidae	Cervus	NCK	1	1
358	34	2	2	Pliocene–Pleistocene	5.33–11.8	39.7	118.3	Insectivora	Soricidae	Peisorex	NCK	1	1
359	34	2	2	Pliocene–Pleistocene	5.33–11.8	39.7	118.3	Rodentia	Castoridae	Trogontherium	NCK	1	1
360	35	2	2	Pliocene–Pleistocene	5.33–11.8	36.7	117.5	Artiodactyla	Bovidae	Bos	NCK	1	1
361	35	2	2	Pliocene–Pleistocene	5.33–11.8	36.7	117.5	Artiodactyla	Bovidae	Bubalus	NCK	1	1
362	35	2	2	Pliocene–Pleistocene	5.33–11.8	36.7	117.5	Artiodactyla	Bovidae	Ovis	NCK	1	1
363	35	2	2	Pliocene–Pleistocene	5.33–11.8	36.7	117.5	Artiodactyla	Cervidae	Cervavitus	NCK	1	1
364	35	2	2	Pliocene–Pleistocene	5.33–11.8	36.7	117.5	Artiodactyla	Cervidae	Cervus	NCK	1	1
365	35	2	2	Pliocene–Pleistocene	5.33–11.8	36.7	117.5	Artiodactyla	Cervidae	Elaphurus	NCK	1	1
366	35	2	2	Pliocene–Pleistocene	5.33–11.8	36.7	117.5	Artiodactyla	Cervidae	Muntiacus	NCK	1	1
367	35	2	2	Pliocene–Pleistocene	5.33–11.8	36.7	117.5	Artiodactyla	Cervidae	Paracervulus	NCK	1	1
368	35	2	2	Pliocene–Pleistocene	5.33–11.8	36.7	117.5	Artiodactyla	Cervidae	Sinomegaceros	NCK	1	1
369	35	2	2	Pliocene–Pleistocene	5.33–11.8	36.7	117.5	Artiodactyla	Suidae	Sus	NCK	1	1
370	35	2	2	Pliocene–Pleistocene	5.33–11.8	36.7	117.5	Carnivora	Hyaenidae	Hyaena	NCK	1	1
371	35	2	2	Pliocene–Pleistocene	5.33–11.8	36.7	117.5	Perissodactyla	Equidae	Equus	NCK	1	1
372	35	2	2	Pliocene–Pleistocene	5.33–11.8	36.7	117.5	Perissodactyla	Equidae	Hipparion	NCK	1	1
373	35	2	2	Pliocene–Pleistocene	5.33–11.8	36.7	117.5	Perissodactyla	Equidae	Sinohippus	NCK	1	1
374	35	2	2	Pliocene–Pleistocene	5.33–11.8	36.7	117.5	Perissodactyla	Rhinocerotidae	Chilotherium	NCK	1	1
375	35	2	2	Pliocene–Pleistocene	5.33–11.8	36.7	117.5	Perissodactyla	Rhinocerotidae	Coelodonta	NCK	1	1
376	35	2	2	Pliocene–Pleistocene	5.33–11.8	36.7	117.5	Perissodactyla	Rhinocerotidae	Rhinoceros	NCK	1	1
377	35	2	2	Pliocene–Pleistocene	5.33–11.8	36.7	117.5	Proboscidea	Elephantidae	Palaeoloxodon	NCK	1	1
378	35	2	2	Pliocene–Pleistocene	5.33–11.8	36.7	117.5	Proboscidea	Elephantidae	Stegodon	NCK	1	1
379	36	2	2	Pliocene–Pleistocene	5.33–11.8	45.7	126.6	Artiodactyla	Bovidae	Bos	NCK	1	1
380	36	2	2	Pliocene–Pleistocene	5.33–11.8	45.7	126.6	Artiodactyla	Bovidae	Bubalus	NCK	1	1
381	36	2	2	Pliocene–Pleistocene	5.33–11.8	45.7	126.6	Artiodactyla	Bovidae	Gazella	NCK	1	1
382	36	2	2	Pliocene–Pleistocene	5.33–11.8	45.7	126.6	Artiodactyla	Cervidae	Alces	NCK	1	1
383	36	2	2	Pliocene–Pleistocene	5.33–11.8	45.7	126.6	Artiodactyla	Cervidae	Capreolus	NCK	1	1
384	36	2	2	Pliocene–Pleistocene	5.33–11.8	45.7	126.6	Artiodactyla	Cervidae	Cervus	NCK	1	1
385	36	2	2	Pliocene–Pleistocene	5.33–11.8	45.7	126.6	Artiodactyla	Cervidae	Megaloceros	NCK	1	1
386	36	2	2	Pliocene–Pleistocene	5.33–11.8	45.7	126.6	Artiodactyla	Suidae	Sus	NCK	1	1
387	36	2	2	Pliocene–Pleistocene	5.33–11.8	45.7	126.6	Perissodactyla	Equidae	Equus	NCK	1	1
388	36	2	2	Pliocene–Pleistocene	5.33–11.8	45.7	126.6	Perissodactyla	Rhinocerotidae	Coelodonta	NCK	1	1
389	36	2	2	Pliocene–Pleistocene	5.33–11.8	45.7	126.6	Proboscidea	Elephantidae	Mammuthus	NCK	1	1
390	37	2	2	Pliocene–Pleistocene	5.33–11.8	35.9	111.4	Artiodactyla	Bovidae	Bos	NCK	1	1
391	37	2	2	Pliocene–Pleistocene	5.33–11.8	35.9	111.4	Artiodactyla	Bovidae	Bubalus	NCK	1	1
392	37	2	2	Pliocene–Pleistocene	5.33–11.8	35.9	111.4	Artiodactyla	Bovidae	Gazella	NCK	1	1
393	37	2	2	Pliocene–Pleistocene	5.33–11.8	35.9	111.4	Artiodactyla	Cervidae	Pseudaxis	NCK	1	1
394	37	2	2	Pliocene–Pleistocene	5.33–11.8	35.9	111.4	Carnivora	Canidae	Vulpes	NCK	1	1
395	37	2	2	Pliocene–Pleistocene	5.33–11.8	35.9	111.4	Carnivora	Ursidae	Ursus	NCK	1	1
396	37	2	2	Pliocene–Pleistocene	5.33–11.8	35.9	111.4	Lagomorpha	Ochotonidae	Ochotona	NCK	1	1
397	37	2	2	Pliocene–Pleistocene	5.33–11.8	35.9	111.4	Perissodactyla	Rhinocerotidae	Coelodonta	NCK	1	1
398	37	2	2	Pliocene–Pleistocene	5.33–11.8	35.9	111.4	Proboscidea	Elephantidae	Elephas	NCK	1	1
399	37	2	2	Pliocene–Pleistocene	5.33–11.8	35.9	111.4	Proboscidea	Elephantidae	Palaeoloxodon	NCK	1	1
400	37	2	2	Pliocene–Pleistocene	5.33–11.8	35.9	111.4	Rodentia	Castoridae	Castor	NCK	1	1
401	37	2	2	Pliocene–Pleistocene	5.33–11.8	35.9	111.4	Rodentia	Muridae	Mimomys	NCK	1	1
402	38	2	2	Pliocene–Pleistocene	5.33–11.8	33.1	110.2	Artiodactyla	Bovidae	Bubalus	NCK	1	1
403	38	2	2	Pliocene–Pleistocene	5.33–11.8	33.1	110.2	Artiodactyla	Bovidae	Budorcas	NCK	1	1
404	38	2	2	Pliocene–Pleistocene	5.33–11.8	33.1	110.2	Artiodactyla	Bovidae	Capricornis	NCK	1	1
405	38	2	2	Pliocene–Pleistocene	5.33–11.8	33.1	110.2	Artiodactyla	Bovidae	Leptobos	NCK	1	1
406	38	2	2	Pliocene–Pleistocene	5.33–11.8	33.1	110.2	Artiodactyla	Bovidae	Naemorhaedus	NCK	1	1
407	38	2	2	Pliocene–Pleistocene	5.33–11.8	33.1	110.2	Artiodactyla	Bovidae	Naemorhedus	NCK	1	1
408	38	2	2	Pliocene–Pleistocene	5.33–11.8	33.1	110.2	Artiodactyla	Cervidae	Cervus	NCK	1	1
409	38	2	2	Pliocene–Pleistocene	5.33–11.8	33.1	110.2	Artiodactyla	Cervidae	Elaphodus	NCK	1	1
410	38	2	2	Pliocene–Pleistocene	5.33–11.8	33.1	110.2	Artiodactyla	Cervidae	Hydropotes	NCK	1	1
411	38	2	2	Pliocene–Pleistocene	5.33–11.8	33.1	110.2	Artiodactyla	Cervidae	Moschus	NCK	1	1
412	38	2	2	Pliocene–Pleistocene	5.33–11.8	33.1	110.2	Artiodactyla	Cervidae	Muntiacus	NCK	1	1
413	38	2	2	Pliocene–Pleistocene	5.33–11.8	33.1	110.2	Artiodactyla	Suidae	Sus	NCK	1	1
414	38	2	2	Pliocene–Pleistocene	5.33–11.8	33.1	110.2	Carnivora	Ailuropodidae	Ailuropoda	NCK	1	1
415	38	2	2	Pliocene–Pleistocene	5.33–11.8	33.1	110.2	Carnivora	Canidae	Canis	NCK	1	1
416	38	2	2	Pliocene–Pleistocene	5.33–11.8	33.1	110.2	Carnivora	Canidae	Cuon	NCK	1	1
417	38	2	2	Pliocene–Pleistocene	5.33–11.8	33.1	110.2	Carnivora	Felidae	Felis	NCK	1	1
418	38	2	2	Pliocene–Pleistocene	5.33–11.8	33.1	110.2	Carnivora	Felidae	Neofelis	NCK	1	1
419	38	2	2	Pliocene–Pleistocene	5.33–11.8	33.1	110.2	Carnivora	Felidae	Panthera	NCK	1	1
420	38	2	2	Pliocene–Pleistocene	5.33–11.8	33.1	110.2	Carnivora	Herpestidae	Herpestes	NCK	1	1
421	38	2	2	Pliocene–Pleistocene	5.33–11.8	33.1	110.2	Carnivora	Hyaenidae	Crocuta	NCK	1	1
422	38	2	2	Pliocene–Pleistocene	5.33–11.8	33.1	110.2	Carnivora	Mustelidae	Arctonyx	NCK	1	1
423	38	2	2	Pliocene–Pleistocene	5.33–11.8	33.1	110.2	Carnivora	Mustelidae	Lutra	NCK	1	1
424	38	2	2	Pliocene–Pleistocene	5.33–11.8	33.1	110.2	Carnivora	Mustelidae	Mustela	NCK	1	1
425	38	2	2	Pliocene–Pleistocene	5.33–11.8	33.1	110.2	Carnivora	Ursidae	Ursus	NCK	1	1
426	38	2	2	Pliocene–Pleistocene	5.33–11.8	33.1	110.2	Carnivora	Viverridae	Paguma	NCK	1	1
427	38	2	2	Pliocene–Pleistocene	5.33–11.8	33.1	110.2	Carnivora	Viverridae	Viverra	NCK	1	1
428	38	2	2	Pliocene–Pleistocene	5.33–11.8	33.1	110.2	Eulipotyphla	Erinaceidae	Erinaceus	NCK	1	1
429	38	2	2	Pliocene–Pleistocene	5.33–11.8	33.1	110.2	Eulipotyphla	Talpidae	Uropsilus	NCK	1	1
430	38	2	2	Pliocene–Pleistocene	5.33–11.8	33.1	110.2	Insectivora	Soricidae	Anourosorex	NCK	1	1
431	38	2	2	Pliocene–Pleistocene	5.33–11.8	33.1	110.2	Insectivora	Soricidae	Chimarrogale	NCK	1	1
432	38	2	2	Pliocene–Pleistocene	5.33–11.8	33.1	110.2	Insectivora	Soricidae	Soriculus	NCK	1	1
433	38	2	2	Pliocene–Pleistocene	5.33–11.8	33.1	110.2	Lagomorpha	Ochotonidae	Ochotona	NCK	1	1
434	38	2	2	Pliocene–Pleistocene	5.33–11.8	33.1	110.2	Perissodactyla	Rhinocerotidae	Dihoplus	NCK	1	1
435	38	2	2	Pliocene–Pleistocene	5.33–11.8	33.1	110.2	Perissodactyla	Rhinocerotidae	Rhinoceros	NCK	1	1
436	38	2	2	Pliocene–Pleistocene	5.33–11.8	33.1	110.2	Perissodactyla	Tapiridae	Tapirus	NCK	1	1
437	38	2	2	Pliocene–Pleistocene	5.33–11.8	33.1	110.2	Primates	Cercopithecidae	Macaca	NCK	1	1
438	38	2	2	Pliocene–Pleistocene	5.33–11.8	33.1	110.2	Primates	Cercopithecidae	Rhinopithecus	NCK	1	1
439	38	2	2	Pliocene–Pleistocene	5.33–11.8	33.1	110.2	Primates	Cercopithecidae	Trachypithecus	NCK	1	1
440	38	2	2	Pliocene–Pleistocene	5.33–11.8	33.1	110.2	Proboscidea	Elephantidae	Stegodon	NCK	1	1
441	38	2	2	Pliocene–Pleistocene	5.33–11.8	33.1	110.2	Rodentia	Hystricidae	Atherurus	NCK	1	1
442	38	2	2	Pliocene–Pleistocene	5.33–11.8	33.1	110.2	Rodentia	Hystricidae	Hystrix	NCK	1	1
443	38	2	2	Pliocene–Pleistocene	5.33–11.8	33.1	110.2	Rodentia	Hystricidae	Trichys	NCK	1	1
444	38	2	2	Pliocene–Pleistocene	5.33–11.8	33.1	110.2	Rodentia	Muridae	Hapalomys	NCK	1	1
445	38	2	2	Pliocene–Pleistocene	5.33–11.8	33.1	110.2	Rodentia	Muridae	Leopoldamys	NCK	1	1
446	38	2	2	Pliocene–Pleistocene	5.33–11.8	33.1	110.2	Rodentia	Muridae	Mus	NCK	1	1
447	38	2	2	Pliocene–Pleistocene	5.33–11.8	33.1	110.2	Rodentia	Muridae	Niviventer	NCK	1	1
448	38	2	2	Pliocene–Pleistocene	5.33–11.8	33.1	110.2	Rodentia	Muridae	Rhizomys	NCK	1	1
449	38	2	2	Pliocene–Pleistocene	5.33–11.8	33.1	110.2	Rodentia	Sciuridae	Belomys	NCK	1	1
450	38	2	2	Pliocene–Pleistocene	5.33–11.8	33.1	110.2	Rodentia	Sciuridae	Callosciurus	NCK	1	1
451	38	2	2	Pliocene–Pleistocene	5.33–11.8	33.1	110.2	Rodentia	Sciuridae	Petaurista	NCK	1	1
452	38	2	2	Pliocene–Pleistocene	5.33–11.8	33.1	110.2	Rodentia	Sciuridae	Sciurotamias	NCK	1	1
453	39	2	2	Pliocene–Pleistocene	5.33–11.8	34.8	111.8	Artiodactyla	Bovidae	Bubalus	NCK	1	1
454	39	2	2	Pliocene–Pleistocene	5.33–11.8	34.8	111.8	Carnivora	Canidae	Canis	NCK	1	1
455	39	2	2	Pliocene–Pleistocene	5.33–11.8	34.8	111.8	Perissodactyla	Equidae	Equus	NCK	1	1
456	39	2	2	Pliocene–Pleistocene	5.33–11.8	34.8	111.8	Perissodactyla	Equidae	Hipparion	NCK	1	1
457	40	2	2	Pliocene–Pleistocene	5.33–11.8	34.7	110.6	Artiodactyla	Bovidae	Bubalus	NCK	1	1
458	40	2	2	Pliocene–Pleistocene	5.33–11.8	34.7	110.6	Artiodactyla	Cervidae	Megaloceros	NCK	1	1
459	40	2	2	Pliocene–Pleistocene	5.33–11.8	34.7	110.6	Artiodactyla	Suidae	Sus	NCK	1	1
460	40	2	2	Pliocene–Pleistocene	5.33–11.8	34.7	110.6	Proboscidea	Elephantidae	Elephas	NCK	1	1
461	40	2	2	Pliocene–Pleistocene	5.33–11.8	34.7	110.6	Proboscidea	Elephantidae	Stegodon	NCK	1	1
462	41	2	2	Pliocene–Pleistocene	5.33–11.8	41.3	123.8	Artiodactyla	Bovidae	Capra	NCK	1	1
463	41	2	2	Pliocene–Pleistocene	5.33–11.8	41.3	123.8	Artiodactyla	Bovidae	Pachygazella	NCK	1	1
464	41	2	2	Pliocene–Pleistocene	5.33–11.8	41.3	123.8	Artiodactyla	Cervidae	Capreolus	NCK	1	1
465	41	2	2	Pliocene–Pleistocene	5.33–11.8	41.3	123.8	Artiodactyla	Cervidae	Cervus	NCK	1	1
466	41	2	2	Pliocene–Pleistocene	5.33–11.8	41.3	123.8	Artiodactyla	Cervidae	Megaloceros	NCK	1	1
467	41	2	2	Pliocene–Pleistocene	5.33–11.8	41.3	123.8	Artiodactyla	Suidae	Sus	NCK	1	1
468	41	2	2	Pliocene–Pleistocene	5.33–11.8	41.3	123.8	Perissodactyla	Equidae	Equus	NCK	1	1
469	41	2	2	Pliocene–Pleistocene	5.33–11.8	41.3	123.8	Perissodactyla	Rhinocerotidae	Rhinoceros	NCK	1	1
470	42	2	2	Pliocene–Pleistocene	5.33–11.8	34	111	Artiodactyla	Bovidae	Gazella	NCK	1	1
471	42	2	2	Pliocene–Pleistocene	5.33–11.8	34	111	Artiodactyla	Cervidae	Cervavitus	NCK	1	1
472	42	2	2	Pliocene–Pleistocene	5.33–11.8	34	111	Artiodactyla	Cervidae	Muntiacus	NCK	1	1
473	42	2	2	Pliocene–Pleistocene	5.33–11.8	34	111	Artiodactyla	Giraffidae	Palaeotragus	NCK	1	1
474	42	2	2	Pliocene–Pleistocene	5.33–11.8	34	111	Artiodactyla	Suidae	Chleuastochoerus	NCK	1	1
475	42	2	2	Pliocene–Pleistocene	5.33–11.8	34	111	Carnivora	Hyaenidae	Ictitherium	NCK	1	1
476	42	2	2	Pliocene–Pleistocene	5.33–11.8	34	111	Perissodactyla	Equidae	Hipparion	NCK	1	1
477	43	2	2	Pliocene–Pleistocene	5.33–11.8	35.8	109.4	Artiodactyla	Bovidae	Gazella	NCK	1	1
478	43	2	2	Pliocene–Pleistocene	5.33–11.8	35.8	109.4	Artiodactyla	Cervidae	Cervus	NCK	1	1
479	43	2	2	Pliocene–Pleistocene	5.33–11.8	35.8	109.4	Artiodactyla	Cervidae	Megaloceros	NCK	1	1
480	43	2	2	Pliocene–Pleistocene	5.33–11.8	35.8	109.4	Lagomorpha	Ochotonidae	Ochotona	NCK	1	1
481	43	2	2	Pliocene–Pleistocene	5.33–11.8	35.8	109.4	Rodentia	Cricetidae	Myospalax	NCK	1	1
482	44	2	2	Pliocene–Pleistocene	5.33–11.8	35.4	107.4	Artiodactyla	Bovidae	Gazella	NCK	1	1
483	44	2	2	Pliocene–Pleistocene	5.33–11.8	35.4	107.4	Artiodactyla	Giraffidae	Palaeotragus	NCK	1	1
484	44	2	2	Pliocene–Pleistocene	5.33–11.8	35.4	107.4	Artiodactyla	Giraffidae	Samotherium	NCK	1	1
485	45	2	2	Pliocene–Pleistocene	5.33–11.8	35.9	117	Artiodactyla	Bovidae	Gazella	NCK	1	1
486	45	2	2	Pliocene–Pleistocene	5.33–11.8	35.9	117	Artiodactyla	Cervidae	Cervus	NCK	1	1
487	45	2	2	Pliocene–Pleistocene	5.33–11.8	35.9	117	Carnivora	Canidae	Canis	NCK	1	1
488	45	2	2	Pliocene–Pleistocene	5.33–11.8	35.9	117	Carnivora	Canidae	Nyctereutes	NCK	1	1
489	45	2	2	Pliocene–Pleistocene	5.33–11.8	35.9	117	Carnivora	Felidae	Homotherium	NCK	1	1
490	45	2	2	Pliocene–Pleistocene	5.33–11.8	35.9	117	Carnivora	Hyaenidae	Pachycrocuta	NCK	1	1
491	45	2	2	Pliocene–Pleistocene	5.33–11.8	35.9	117	Carnivora	Mustelidae	Meles	NCK	1	1
492	45	2	2	Pliocene–Pleistocene	5.33–11.8	35.9	117	Lagomorpha	Leporidae	Brevilagus	NCK	1	1
493	45	2	2	Pliocene–Pleistocene	5.33–11.8	35.9	117	Lagomorpha	Leporidae	Lepus	NCK	1	1
494	45	2	2	Pliocene–Pleistocene	5.33–11.8	35.9	117	Rodentia	Sciuridae	Sciurotamias	NCK	1	1
495	46	2	2	Pliocene–Pleistocene	5.33–11.8	40.6	122.3	Artiodactyla	Bovidae	Gazella	NCK	1	1
496	46	2	2	Pliocene–Pleistocene	5.33–11.8	40.6	122.3	Artiodactyla	Bovidae	Spirocerus	NCK	1	1
497	46	2	2	Pliocene–Pleistocene	5.33–11.8	40.6	122.3	Artiodactyla	Cervidae	Cervus	NCK	1	1
498	46	2	2	Pliocene–Pleistocene	5.33–11.8	40.6	122.3	Artiodactyla	Cervidae	Hydropotes	NCK	1	1
499	46	2	2	Pliocene–Pleistocene	5.33–11.8	40.6	122.3	Artiodactyla	Cervidae	Megaloceros	NCK	1	1
500	46	2	2	Pliocene–Pleistocene	5.33–11.8	40.6	122.3	Artiodactyla	Suidae	Sus	NCK	1	1
501	46	2	2	Pliocene–Pleistocene	5.33–11.8	40.6	122.3	Perissodactyla	Equidae	Equus	NCK	1	1
502	46	2	2	Pliocene–Pleistocene	5.33–11.8	40.6	122.3	Perissodactyla	Rhinocerotidae	Coelodonta	NCK	1	1
503	46	2	2	Pliocene–Pleistocene	5.33–11.8	40.6	122.3	Perissodactyla	Rhinocerotidae	Dicerorhinus	NCK	1	1
504	47	2	2	Pliocene–Pleistocene	5.33–11.8	33.2	105.1	Artiodactyla	Bovidae	Gazella	—	0	1
505	47	2	2	Pliocene–Pleistocene	5.33–11.8	33.2	105.1	Artiodactyla	Cervidae	Eostyloceros	—	0	1
506	47	2	2	Pliocene–Pleistocene	5.33–11.8	33.2	105.1	Artiodactyla	Cervidae	Metacervulus	—	0	1
507	47	2	2	Pliocene–Pleistocene	5.33–11.8	33.2	105.1	Artiodactyla	Giraffidae	Honanotherium	—	0	1
508	47	2	2	Pliocene–Pleistocene	5.33–11.8	33.2	105.1	Carnivora	Hyaenidae	Hyaena	—	0	1
509	47	2	2	Pliocene–Pleistocene	5.33–11.8	33.2	105.1	Perissodactyla	Equidae	Hipparion	—	0	1
510	47	2	2	Pliocene–Pleistocene	5.33–11.8	33.2	105.1	Perissodactyla	Rhinocerotidae	Chilotherium	—	0	1
511	48	2	2	Pliocene–Pleistocene	5.33–11.8	35.4	111.3	Artiodactyla	Bovidae	Leptobos	NCK	1	1
512	48	2	2	Pliocene–Pleistocene	5.33–11.8	35.4	111.3	Rodentia	Hystricidae	Hystrix	NCK	1	1
513	49	2	2	Pliocene–Pleistocene	5.33–11.8	40.9	115.9	Artiodactyla	Bovidae	Spirocerus	—	0	1
514	49	2	2	Pliocene–Pleistocene	5.33–11.8	40.9	115.9	Artiodactyla	Cervidae	Megaloceros	—	0	1
515	49	2	2	Pliocene–Pleistocene	5.33–11.8	40.9	115.9	Artiodactyla	Cervidae	Pseudaxis	—	0	1
516	49	2	2	Pliocene–Pleistocene	5.33–11.8	40.9	115.9	Artiodactyla	Suidae	Sus	—	0	1
517	49	2	2	Pliocene–Pleistocene	5.33–11.8	40.9	115.9	Carnivora	Canidae	Canis	—	0	1
518	49	2	2	Pliocene–Pleistocene	5.33–11.8	40.9	115.9	Carnivora	Hyaenidae	Hyaena	—	0	1
519	49	2	2	Pliocene–Pleistocene	5.33–11.8	40.9	115.9	Carnivora	Ursidae	Ursus	—	0	1
520	49	2	2	Pliocene–Pleistocene	5.33–11.8	40.9	115.9	Perissodactyla	Equidae	Equus	—	0	1
521	49	2	2	Pliocene–Pleistocene	5.33–11.8	40.9	115.9	Perissodactyla	Rhinocerotidae	Rhinoceros	—	0	1
522	49	2	2	Pliocene–Pleistocene	5.33–11.8	40.9	115.9	Rodentia	Cricetidae	Myospalax	—	0	1
523	50	2	2	Pliocene–Pleistocene	5.33–11.8	38.9	111.1	Artiodactyla	Bovidae	Urmiatherium	—	0	1
524	50	2	2	Pliocene–Pleistocene	5.33–11.8	38.9	111.1	Artiodactyla	Cervidae	Procapreolus	—	0	1
525	50	2	2	Pliocene–Pleistocene	5.33–11.8	38.9	111.1	Artiodactyla	Cervidae	Pseudaxis	—	0	1
526	50	2	2	Pliocene–Pleistocene	5.33–11.8	38.9	111.1	Artiodactyla	Giraffidae	Palaeotragus	—	0	1
527	50	2	2	Pliocene–Pleistocene	5.33–11.8	38.9	111.1	Artiodactyla	Giraffidae	Samotherium	—	0	1
528	50	2	2	Pliocene–Pleistocene	5.33–11.8	38.9	111.1	Artiodactyla	Suidae	Propotamochoerus	—	0	1
529	50	2	2	Pliocene–Pleistocene	5.33–11.8	38.9	111.1	Carnivora	Canidae	Simocyon	—	0	1
530	50	2	2	Pliocene–Pleistocene	5.33–11.8	38.9	111.1	Carnivora	Felidae	Homotherium	—	0	1
531	50	2	2	Pliocene–Pleistocene	5.33–11.8	38.9	111.1	Carnivora	Ursidae	Indarctos	—	0	1
532	50	2	2	Pliocene–Pleistocene	5.33–11.8	38.9	111.1	Perissodactyla	Equidae	Hipparion	—	0	1
533	50	2	2	Pliocene–Pleistocene	5.33–11.8	38.9	111.1	Perissodactyla	Equidae	Sinohippus	—	0	1
534	50	2	2	Pliocene–Pleistocene	5.33–11.8	38.9	111.1	Perissodactyla	Rhinocerotidae	Chilotherium	—	0	1
535	50	2	2	Pliocene–Pleistocene	5.33–11.8	38.9	111.1	Perissodactyla	Rhinocerotidae	Sinotherium	—	0	1
536	50	2	2	Pliocene–Pleistocene	5.33–11.8	38.9	111.1	Proboscidea	Elephantidae	Tetralophodon	—	0	1
537	50	2	2	Pliocene–Pleistocene	5.33–11.8	38.9	111.1	Proboscidea	Mammutidae	Mammut	—	0	1
538	51	2	2	Pliocene–Pleistocene	5.33–11.8	39.9	116.1	Artiodactyla	Cervidae	Alces	NCK	1	1
539	52	2	2	Pliocene–Pleistocene	5.33–11.8	35.2	111.8	Artiodactyla	Cervidae	Axis	NCK	1	1
540	52	2	2	Pliocene–Pleistocene	5.33–11.8	35.2	111.8	Artiodactyla	Suidae	Sus	NCK	1	1
541	52	2	2	Pliocene–Pleistocene	5.33–11.8	35.2	111.8	Perissodactyla	Rhinocerotidae	Elasmotherium	NCK	1	1
542	53	2	2	Pliocene–Pleistocene	5.33–11.8	41.2	123.4	Artiodactyla	Cervidae	Capreolus	NCK	1	1
543	53	2	2	Pliocene–Pleistocene	5.33–11.8	41.2	123.4	Artiodactyla	Cervidae	Cervus	NCK	1	1
544	53	2	2	Pliocene–Pleistocene	5.33–11.8	41.2	123.4	Artiodactyla	Cervidae	Hydropotes	NCK	1	1
545	53	2	2	Pliocene–Pleistocene	5.33–11.8	41.2	123.4	Artiodactyla	Cervidae	Moschus	NCK	1	1
546	53	2	2	Pliocene–Pleistocene	5.33–11.8	41.2	123.4	Artiodactyla	Suidae	Sus	NCK	1	1
547	53	2	2	Pliocene–Pleistocene	5.33–11.8	41.2	123.4	Carnivora	Canidae	Canis	NCK	1	1
548	53	2	2	Pliocene–Pleistocene	5.33–11.8	41.2	123.4	Carnivora	Canidae	Nyctereutes	NCK	1	1
549	53	2	2	Pliocene–Pleistocene	5.33–11.8	41.2	123.4	Carnivora	Canidae	Vulpes	NCK	1	1
550	53	2	2	Pliocene–Pleistocene	5.33–11.8	41.2	123.4	Carnivora	Felidae	Felis	NCK	1	1
551	53	2	2	Pliocene–Pleistocene	5.33–11.8	41.2	123.4	Carnivora	Mustelidae	Meles	NCK	1	1
552	53	2	2	Pliocene–Pleistocene	5.33–11.8	41.2	123.4	Eulipotyphla	Erinaceidae	Erinaceus	NCK	1	1
553	53	2	2	Pliocene–Pleistocene	5.33–11.8	41.2	123.4	Lagomorpha	Leporidae	Lepus	NCK	1	1
554	53	2	2	Pliocene–Pleistocene	5.33–11.8	41.2	123.4	Perissodactyla	Rhinocerotidae	Dicerorhinus	NCK	1	1
555	53	2	2	Pliocene–Pleistocene	5.33–11.8	41.2	123.4	Primates	Cercopithecidae	Macaca	NCK	1	1
556	53	2	2	Pliocene–Pleistocene	5.33–11.8	41.2	123.4	Primates	Cercopithecidae	Macacus	NCK	1	1
557	53	2	2	Pliocene–Pleistocene	5.33–11.8	41.2	123.4	Rodentia	Cricetidae	Cricetulus	NCK	1	1
558	53	2	2	Pliocene–Pleistocene	5.33–11.8	41.2	123.4	Rodentia	Cricetidae	Microtus	NCK	1	1
559	53	2	2	Pliocene–Pleistocene	5.33–11.8	41.2	123.4	Rodentia	Cricetidae	Myospalax	NCK	1	1
560	54	2	2	Pliocene–Pleistocene	5.33–11.8	34.5	109.5	Artiodactyla	Cervidae	Cervavitus	NCK	1	1
561	54	2	2	Pliocene–Pleistocene	5.33–11.8	34.5	109.5	Artiodactyla	Cervidae	Cervus	NCK	1	1
562	54	2	2	Pliocene–Pleistocene	5.33–11.8	34.5	109.5	Artiodactyla	Suidae	Sus	NCK	1	1
563	54	2	2	Pliocene–Pleistocene	5.33–11.8	34.5	109.5	Carnivora	Canidae	Nyctereutes	NCK	1	1
564	54	2	2	Pliocene–Pleistocene	5.33–11.8	34.5	109.5	Lagomorpha	Ochotonidae	Ochotonoides	NCK	1	1
565	54	2	2	Pliocene–Pleistocene	5.33–11.8	34.5	109.5	Perissodactyla	Equidae	Hipparion	NCK	1	1
566	54	2	2	Pliocene–Pleistocene	5.33–11.8	34.5	109.5	Rodentia	Cricetidae	Cricetulus	NCK	1	1
567	54	2	2	Pliocene–Pleistocene	5.33–11.8	34.5	109.5	Rodentia	Muridae	Mimomys	NCK	1	1
568	54	2	2	Pliocene–Pleistocene	5.33–11.8	34.5	109.5	Rodentia	Muridae	Mus	NCK	1	1
569	54	2	2	Pliocene–Pleistocene	5.33–11.8	34.5	109.5	Rodentia	Muridae	Rattus	NCK	1	1
570	54	2	2	Pliocene–Pleistocene	5.33–11.8	34.5	109.5	Rodentia	Sciuridae	Spermophilus	NCK	1	1
571	55	2	2	Pliocene–Pleistocene	5.33–11.8	33.9	111	Artiodactyla	Cervidae	Cervocerus	NCK	1	1
572	55	2	2	Pliocene–Pleistocene	5.33–11.8	33.9	111	Perissodactyla	Rhinocerotidae	Chilotherium	NCK	1	1
573	56	2	2	Pliocene–Pleistocene	5.33–11.8	36.8	112.9	Artiodactyla	Cervidae	Cervocerus	NCK	1	1
574	56	2	2	Pliocene–Pleistocene	5.33–11.8	36.8	112.9	Artiodactyla	Suidae	Chleuastochoerus	NCK	1	1
575	56	2	2	Pliocene–Pleistocene	5.33–11.8	36.8	112.9	Carnivora	Canidae	Vulpes	NCK	1	1
576	56	2	2	Pliocene–Pleistocene	5.33–11.8	36.8	112.9	Carnivora	Felidae	Lynx	NCK	1	1
577	56	2	2	Pliocene–Pleistocene	5.33–11.8	36.8	112.9	Perissodactyla	Equidae	Hipparion	NCK	1	1
578	57	2	2	Pliocene–Pleistocene	5.33–11.8	35.2	107.8	Artiodactyla	Cervidae	Cervus	NCK	1	1
579	57	2	2	Pliocene–Pleistocene	5.33–11.8	35.2	107.8	Perissodactyla	Equidae	Equus	NCK	1	1
580	58	2	2	Pliocene–Pleistocene	5.33–11.8	42.7	123.2	Artiodactyla	Cervidae	Elaphurus	—	0	1
581	58	2	2	Pliocene–Pleistocene	5.33–11.8	42.7	123.2	Proboscidea	Elephantidae	Mammuthus	—	0	1
582	59	2	2	Pliocene–Pleistocene	5.33–11.8	34.2	109.3	Artiodactyla	Cervidae	Megaloceros	NCK	1	1
583	59	2	2	Pliocene–Pleistocene	5.33–11.8	34.2	109.3	Artiodactyla	Cervidae	Pseudaxis	NCK	1	1
584	59	2	2	Pliocene–Pleistocene	5.33–11.8	34.2	109.3	Artiodactyla	Suidae	Sus	NCK	1	1
585	59	2	2	Pliocene–Pleistocene	5.33–11.8	34.2	109.3	Carnivora	Canidae	Cuon	NCK	1	1
586	59	2	2	Pliocene–Pleistocene	5.33–11.8	34.2	109.3	Carnivora	Felidae	Panthera	NCK	1	1
587	59	2	2	Pliocene–Pleistocene	5.33–11.8	34.2	109.3	Carnivora	Mustelidae	Meles	NCK	1	1
588	59	2	2	Pliocene–Pleistocene	5.33–11.8	34.2	109.3	Lagomorpha	Leporidae	Lepus	NCK	1	1
589	59	2	2	Pliocene–Pleistocene	5.33–11.8	34.2	109.3	Lagomorpha	Ochotonidae	Ochotonoides	NCK	1	1
590	59	2	2	Pliocene–Pleistocene	5.33–11.8	34.2	109.3	Proboscidea	Elephantidae	Elephas	NCK	1	1
591	59	2	2	Pliocene–Pleistocene	5.33–11.8	34.2	109.3	Rodentia	Cricetidae	Myospalax	NCK	1	1
592	59	2	2	Pliocene–Pleistocene	5.33–11.8	34.2	109.3	Rodentia	Hystricidae	Hystrix	NCK	1	1
593	59	2	2	Pliocene–Pleistocene	5.33–11.8	34.2	109.3	Rodentia	Muridae	Apodemus	NCK	1	1
594	60	2	2	Pliocene–Pleistocene	5.33–11.8	40.5	117.1	Artiodactyla	Cervidae	Megaloceros	NCK	1	1
595	60	2	2	Pliocene–Pleistocene	5.33–11.8	40.5	117.1	Carnivora	Felidae	Acinonyx	NCK	1	1
596	60	2	2	Pliocene–Pleistocene	5.33–11.8	40.5	117.1	Carnivora	Mustelidae	Meles	NCK	1	1
597	60	2	2	Pliocene–Pleistocene	5.33–11.8	40.5	117.1	Carnivora	Mustelidae	Mustela	NCK	1	1
598	60	2	2	Pliocene–Pleistocene	5.33–11.8	40.5	117.1	Perissodactyla	Equidae	Equus	NCK	1	1
599	61	2	2	Pliocene–Pleistocene	5.33–11.8	35.9	114.5	Artiodactyla	Cervidae	Megaloceros	NCK	1	1
600	62	2	2	Pliocene–Pleistocene	5.33–11.8	34.8	112.1	Artiodactyla	Suidae	Chleuastochoerus	NCK	1	1
601	62	2	2	Pliocene–Pleistocene	5.33–11.8	34.8	112.1	Carnivora	Hyaenidae	Hyaena	NCK	1	1
602	62	2	2	Pliocene–Pleistocene	5.33–11.8	34.8	112.1	Primates	Cercopithecidae	Rhinopithecus	NCK	1	1
603	63	2	2	Pliocene–Pleistocene	5.33–11.8	36.5	112.7	Artiodactyla	Suidae	Potamochoerus	NCK	1	1
604	64	2	2	Pliocene–Pleistocene	5.33–11.8	36.3	114.2	Artiodactyla	Suidae	Sus	NCK	1	1
605	64	2	2	Pliocene–Pleistocene	5.33–11.8	36.3	114.2	Carnivora	Ursidae	Ursus	NCK	1	1
606	64	2	2	Pliocene–Pleistocene	5.33–11.8	36.3	114.2	Primates	Cercopithecidae	Macaca	NCK	1	1
607	65	2	2	Pliocene–Pleistocene	5.33–11.8	40	116	Carnivora	Felidae	Panthera	NCK	1	1
608	66	2	2	Pliocene–Pleistocene	5.33–11.8	45.1	135	Carnivora	Felidae	Panthera	NCK	1	1
609	67	2	2	Pliocene–Pleistocene	5.33–11.8	34.2	116.8	Carnivora	Ursidae	Agriotherium	NCK	1	1
610	68	2	2	Pliocene–Pleistocene	5.33–11.8	35.5	118.4	Carnivora	Ursidae	Ursus	NCK	1	1
611	69	2	2	Pliocene–Pleistocene	5.33–11.8	35.5	117.7	Eulipotyphla	Erinaceidae	Erinaceus	NCK	1	1
612	69	2	2	Pliocene–Pleistocene	5.33–11.8	35.5	117.7	Lagomorpha	Ochotonidae	Ochotona	NCK	1	1
613	69	2	2	Pliocene–Pleistocene	5.33–11.8	35.5	117.7	Rodentia	Cricetidae	Cricetulus	NCK	1	1
614	69	2	2	Pliocene–Pleistocene	5.33–11.8	35.5	117.7	Rodentia	Cricetidae	Meriones	NCK	1	1
615	69	2	2	Pliocene–Pleistocene	5.33–11.8	35.5	117.7	Rodentia	Cricetidae	Microtus	NCK	1	1
616	69	2	2	Pliocene–Pleistocene	5.33–11.8	35.5	117.7	Rodentia	Cricetidae	Myospalax	NCK	1	1
617	69	2	2	Pliocene–Pleistocene	5.33–11.8	35.5	117.7	Rodentia	Muridae	Lagurus	NCK	1	1
618	69	2	2	Pliocene–Pleistocene	5.33–11.8	35.5	117.7	Rodentia	Muridae	Mus	NCK	1	1
619	70	2	2	Pliocene–Pleistocene	5.33–11.8	40	115	Insectivora	Soricidae	Beremendia	—	0	1
620	70	2	2	Pliocene–Pleistocene	5.33–11.8	40	115	Insectivora	Soricidae	Paenelimnoecus	—	0	1
621	70	2	2	Pliocene–Pleistocene	5.33–11.8	40	115	Insectivora	Soricidae	Sorex	—	0	1
622	70	2	2	Pliocene–Pleistocene	5.33–11.8	40	115	Lagomorpha	Leporidae	Hypolagus	—	0	1
623	70	2	2	Pliocene–Pleistocene	5.33–11.8	40	115	Lagomorpha	Leporidae	Pliopentalagus	—	0	1
624	70	2	2	Pliocene–Pleistocene	5.33–11.8	40	115	Rodentia	Castoridae	Eucastor	—	0	1
625	70	2	2	Pliocene–Pleistocene	5.33–11.8	40	115	Rodentia	Cricetidae	Nannocricetus	—	0	1
626	70	2	2	Pliocene–Pleistocene	5.33–11.8	40	115	Rodentia	Dipodidae	Paralactaga	—	0	1
627	70	2	2	Pliocene–Pleistocene	5.33–11.8	40	115	Rodentia	Dipodidae	Sminthoides	—	0	1
628	70	2	2	Pliocene–Pleistocene	5.33–11.8	40	115	Rodentia	Muridae	Apodemus	—	0	1
629	70	2	2	Pliocene–Pleistocene	5.33–11.8	40	115	Rodentia	Muridae	Mus	—	0	1
630	70	2	2	Pliocene–Pleistocene	5.33–11.8	40	115	Rodentia	Muridae	Rattus	—	0	1
631	71	2	2	Pliocene–Pleistocene	5.33–11.8	37	112.9	Insectivora	Soricidae	Peisorex	NCK	1	1
632	71	2	2	Pliocene–Pleistocene	5.33–11.8	37	112.9	Insectivora	Soricidae	Soriculus	NCK	1	1
633	71	2	2	Pliocene–Pleistocene	5.33–11.8	37	112.9	Rodentia	Muridae	Apodemus	NCK	1	1
634	71	2	2	Pliocene–Pleistocene	5.33–11.8	37	112.9	Rodentia	Muridae	Huaxiamys	NCK	1	1
635	71	2	2	Pliocene–Pleistocene	5.33–11.8	37	112.9	Rodentia	Muridae	Micromys	NCK	1	1
636	72	2	2	Pliocene–Pleistocene	5.33–11.8	36.9	118.3	Lagomorpha	Leporidae	Lepus	NCK	1	1
637	72	2	2	Pliocene–Pleistocene	5.33–11.8	36.9	118.3	Lagomorpha	Leporidae	Sericolagus	NCK	1	1
638	73	2	2	Pliocene–Pleistocene	5.33–11.8	37.8	113.1	Lagomorpha	Leporidae	Sericolagus	—	0	1
639	74	2	2	Pliocene–Pleistocene	5.33–11.8	35.5	108.1	Lagomorpha	Ochotonidae	Ochotona	NCK	1	1
640	74	2	2	Pliocene–Pleistocene	5.33–11.8	35.5	108.1	Proboscidea	Elephantidae	Palaeoloxodon	NCK	1	1
641	74	2	2	Pliocene–Pleistocene	5.33–11.8	35.5	108.1	Rodentia	Cricetidae	Mesosiphneus	NCK	1	1
642	74	2	2	Pliocene–Pleistocene	5.33–11.8	35.5	108.1	Rodentia	Dipodidae	Paralactaga	NCK	1	1
643	75	2	2	Pliocene–Pleistocene	5.33–11.8	37.3	111.2	Lagomorpha	Ochotonidae	Ochotona	NCK	1	1
644	75	2	2	Pliocene–Pleistocene	5.33–11.8	37.3	111.2	Lagomorpha	Ochotonidae	Ochotonoides	NCK	1	1
645	75	2	2	Pliocene–Pleistocene	5.33–11.8	37.3	111.2	Perissodactyla	Equidae	Equus	NCK	1	1
646	76	2	2	Pliocene–Pleistocene	5.33–11.8	32.9	110.7	Lagomorpha	Ochotonidae	Ochotonoides	—	0	1
647	77	2	2	Pliocene–Pleistocene	5.33–11.8	37.1	112.4	Perissodactyla	Equidae	Equus	NCK	1	1
648	78	2	2	Pliocene–Pleistocene	5.33–11.8	34.5	106.9	Perissodactyla	Equidae	Hipparion	NCK	1	1
649	79	2	2	Pliocene–Pleistocene	5.33–11.8	33.9	105.3	Perissodactyla	Equidae	Hipparion	NCK	1	1
650	79	2	2	Pliocene–Pleistocene	5.33–11.8	33.9	105.3	Perissodactyla	Rhinocerotidae	Chilotherium	NCK	1	1
651	79	2	2	Pliocene–Pleistocene	5.33–11.8	33.9	105.3	Proboscidea	Elephantidae	Stegodon	NCK	1	1
652	80	2	2	Pliocene–Pleistocene	5.33–11.8	36.4	108	Perissodactyla	Equidae	Hipparion	—	0	1
653	80	2	2	Pliocene–Pleistocene	5.33–11.8	36.4	108	Proboscidea	Gomphotheriidae	Gomphotherium	—	0	1
654	81	2	2	Pliocene–Pleistocene	5.33–11.8	36.6	119.2	Perissodactyla	Rhinocerotidae	Coelodonta	NCK	1	1
655	82	2	2	Pliocene–Pleistocene	5.33–11.8	34.9	111.3	Perissodactyla	Rhinocerotidae	Elasmotherium	NCK	1	1
656	83	2	2	Pliocene–Pleistocene	5.33–11.8	41	115	Perissodactyla	Rhinocerotidae	Elasmotherium	—	0	1
657	84	2	2	Pliocene–Pleistocene	5.33–11.8	37.8	112.4	Perissodactyla	Rhinocerotidae	Elasmotherium	—	0	1
658	84	2	2	Pliocene–Pleistocene	5.33–11.8	37.8	112.4	Proboscidea	Gomphotheriidae	Gomphotherium	—	0	1
659	84	2	2	Pliocene–Pleistocene	5.33–11.8	37.8	112.4	Proboscidea	Mammutidae	Mammut	—	0	1
660	85	2	2	Pliocene–Pleistocene	5.33–11.8	36.4	110.7	Perissodactyla	Rhinocerotidae	Rhinoceros	NCK	1	1
661	86	2	2	Pliocene–Pleistocene	5.33–11.8	35.7	118	Proboscidea	Elephantidae	Archidiskodon	NCK	1	1
662	87	2	2	Pliocene–Pleistocene	5.33–11.8	34.6	118.3	Proboscidea	Elephantidae	Archidiskodon	NCK	1	1
663	88	2	2	Pliocene–Pleistocene	5.33–11.8	34.3	109	Proboscidea	Elephantidae	Mammuthus	NCK	1	1
664	89	2	2	Pliocene–Pleistocene	5.33–11.8	35	109.6	Proboscidea	Elephantidae	Palaeoloxodon	NCK	1	1
665	90	2	2	Pliocene–Pleistocene	5.33–11.8	40.6	116.6	Proboscidea	Elephantidae	Palaeoloxodon	NCK	1	1
666	91	2	2	Pliocene–Pleistocene	5.33–11.8	35.5	106.8	Proboscidea	Elephantidae	Palaeoloxodon	NCK	1	1
667	92	2	2	Pliocene–Pleistocene	5.33–11.8	35.4	117.1	Proboscidea	Elephantidae	Palaeoloxodon	NCK	1	1
668	93	2	2	Pliocene–Pleistocene	5.33–11.8	33.7	113.3	Proboscidea	Elephantidae	Palaeoloxodon	—	0	1
669	94	2	2	Pliocene–Pleistocene	5.33–11.8	34.4	105.6	Proboscidea	Gomphotheriidae	Gomphotherium	NCK	1	1
670	95	2	2	Pliocene–Pleistocene	5.33–11.8	35.1	108.1	Proboscidea	Gomphotheriidae	Pentalophodon	NCK	1	1
671	96	2	2	Pliocene–Pleistocene	5.33–11.8	37.5	129.1	Rodentia	Cricetidae	Democricetodon	NCK	1	1
672	96	2	2	Pliocene–Pleistocene	5.33–11.8	37.5	129.1	Rodentia	Sciuridae	Spermophilinus	NCK	1	1
673	97	2	2	Pliocene–Pleistocene	5.33–11.8	35.1	107.4	Rodentia	Muridae	Chardinomys	NCK	1	1
674	98	2	2	Pliocene–Pleistocene	5.33–11.8	36	108.3	Rodentia	Muridae	Mimomys	NCK	1	1
675	99	3	2	Pliocene–Pleistocene	5.33–11.8	36.7	102.8	Artiodactyla	Bovidae	Antilope	—	0	1
676	99	3	2	Pliocene–Pleistocene	5.33–11.8	36.7	102.8	Artiodactyla	Bovidae	Dorcadoryx	—	0	1
677	99	3	2	Pliocene–Pleistocene	5.33–11.8	36.7	102.8	Artiodactyla	Bovidae	Gazella	—	0	1
678	99	3	2	Pliocene–Pleistocene	5.33–11.8	36.7	102.8	Artiodactyla	Bovidae	Pachygazella	—	0	1
679	99	3	2	Pliocene–Pleistocene	5.33–11.8	36.7	102.8	Artiodactyla	Bovidae	Sinotragus	—	0	1
680	99	3	2	Pliocene–Pleistocene	5.33–11.8	36.7	102.8	Artiodactyla	Cervidae	Muntiacus	—	0	1
681	99	3	2	Pliocene–Pleistocene	5.33–11.8	36.7	102.8	Artiodactyla	Giraffidae	Palaeotragus	—	0	1
682	99	3	2	Pliocene–Pleistocene	5.33–11.8	36.7	102.8	Artiodactyla	Giraffidae	Samotherium	—	0	1
683	99	3	2	Pliocene–Pleistocene	5.33–11.8	36.7	102.8	Carnivora	Felidae	Homotherium	—	0	1
684	99	3	2	Pliocene–Pleistocene	5.33–11.8	36.7	102.8	Carnivora	Felidae	Metailurus	—	0	1
685	99	3	2	Pliocene–Pleistocene	5.33–11.8	36.7	102.8	Carnivora	Hyaenidae	Adcrocuta	—	0	1
686	99	3	2	Pliocene–Pleistocene	5.33–11.8	36.7	102.8	Carnivora	Hyaenidae	Ictitherium	—	0	1
687	99	3	2	Pliocene–Pleistocene	5.33–11.8	36.7	102.8	Carnivora	Ursidae	Indarctos	—	0	1
688	99	3	2	Pliocene–Pleistocene	5.33–11.8	36.7	102.8	Lagomorpha	Ochotonidae	Ochotona	—	0	1
689	99	3	2	Pliocene–Pleistocene	5.33–11.8	36.7	102.8	Lagomorpha	Ochotonidae	Ochotonoides	—	0	1
690	99	3	2	Pliocene–Pleistocene	5.33–11.8	36.7	102.8	Perissodactyla	Chalicotheriidae	Chalicotherium	—	0	1
691	99	3	2	Pliocene–Pleistocene	5.33–11.8	36.7	102.8	Perissodactyla	Equidae	Hipparion	—	0	1
692	99	3	2	Pliocene–Pleistocene	5.33–11.8	36.7	102.8	Perissodactyla	Rhinocerotidae	Chilotherium	—	0	1
693	99	3	2	Pliocene–Pleistocene	5.33–11.8	36.7	102.8	Rodentia	Dipodidae	Heterosminthus	—	0	1
694	99	3	2	Pliocene–Pleistocene	5.33–11.8	36.7	102.8	Rodentia	Dipodidae	Paralactaga	—	0	1
695	99	3	2	Pliocene–Pleistocene	5.33–11.8	36.7	102.8	Rodentia	Dipodidae	Protalactaga	—	0	1
696	99	3	2	Pliocene–Pleistocene	5.33–11.8	36.7	102.8	Rodentia	Eomyidae	Leptodontomys	—	0	1
697	99	3	2	Pliocene–Pleistocene	5.33–11.8	36.7	102.8	Rodentia	Muridae	Prosiphneus	—	0	1
698	99	3	2	Pliocene–Pleistocene	5.33–11.8	36.7	102.8	Rodentia	Sciuridae	Spermophilinus	—	0	1
699	100	3	2	Pliocene–Pleistocene	5.33–11.8	31.6	79.7	Artiodactyla	Bovidae	Antilospira	TP	1	1
700	100	3	2	Pliocene–Pleistocene	5.33–11.8	31.6	79.7	Artiodactyla	Cervidae	Metacervulus	TP	1	1
701	100	3	2	Pliocene–Pleistocene	5.33–11.8	31.6	79.7	Carnivora	Canidae	Cuon	TP	1	1
702	100	3	2	Pliocene–Pleistocene	5.33–11.8	31.6	79.7	Carnivora	Hyaenidae	Pliohyaena	TP	1	1
703	100	3	2	Pliocene–Pleistocene	5.33–11.8	31.6	79.7	Perissodactyla	Equidae	Equus	TP	1	1
704	100	3	2	Pliocene–Pleistocene	5.33–11.8	31.6	79.7	Perissodactyla	Rhinocerotidae	Coelodonta	TP	1	1
705	100	3	2	Pliocene–Pleistocene	5.33–11.8	31.6	79.7	Rodentia	Muridae	Apodemus	TP	1	1
706	100	3	2	Pliocene–Pleistocene	5.33–11.8	31.6	79.7	Rodentia	Muridae	Aratomys	TP	1	1
707	100	3	2	Pliocene–Pleistocene	5.33–11.8	31.6	79.7	Rodentia	Muridae	Prosiphneus	TP	1	1
708	100	3	2	Pliocene–Pleistocene	5.33–11.8	31.6	79.7	Rodentia	Sciuridae	Aepyosciurus	TP	1	1
709	101	3	2	Pliocene–Pleistocene	5.33–11.8	27.8	99.6	Artiodactyla	Bovidae	Bison	TP	1	1
710	101	3	2	Pliocene–Pleistocene	5.33–11.8	27.8	99.6	Artiodactyla	Bovidae	Bos	TP	1	1
711	101	3	2	Pliocene–Pleistocene	5.33–11.8	27.8	99.6	Artiodactyla	Bovidae	Gazella	TP	1	1
712	101	3	2	Pliocene–Pleistocene	5.33–11.8	27.8	99.6	Artiodactyla	Bovidae	Leptobos	TP	1	1
713	101	3	2	Pliocene–Pleistocene	5.33–11.8	27.8	99.6	Artiodactyla	Cervidae	Cervavitus	TP	1	1
714	101	3	2	Pliocene–Pleistocene	5.33–11.8	27.8	99.6	Artiodactyla	Cervidae	Cervus	TP	1	1
715	101	3	2	Pliocene–Pleistocene	5.33–11.8	27.8	99.6	Artiodactyla	Cervidae	Eucladoceros	TP	1	1
716	101	3	2	Pliocene–Pleistocene	5.33–11.8	27.8	99.6	Artiodactyla	Cervidae	Muntiacus	TP	1	1
717	101	3	2	Pliocene–Pleistocene	5.33–11.8	27.8	99.6	Perissodactyla	Equidae	Equus	TP	1	1
718	101	3	2	Pliocene–Pleistocene	5.33–11.8	27.8	99.6	Primates	Cercopithecidae	Procynocephalus	TP	1	1
719	101	3	2	Pliocene–Pleistocene	5.33–11.8	27.8	99.6	Rodentia	Hystricidae	Hystrix	TP	1	1
720	102	3	2	Pliocene–Pleistocene	5.33–11.8	36.7	100.1	Artiodactyla	Bovidae	Boopsis	TP	1	1
721	102	3	2	Pliocene–Pleistocene	5.33–11.8	36.7	100.1	Artiodactyla	Bovidae	Gazella	TP	1	1
722	102	3	2	Pliocene–Pleistocene	5.33–11.8	36.7	100.1	Artiodactyla	Bovidae	Leptobos	TP	1	1
723	102	3	2	Pliocene–Pleistocene	5.33–11.8	36.7	100.1	Artiodactyla	Cervidae	Euctenoceros	TP	1	1
724	102	3	2	Pliocene–Pleistocene	5.33–11.8	36.7	100.1	Artiodactyla	Cervidae	Sinomegaceros	TP	1	1
725	102	3	2	Pliocene–Pleistocene	5.33–11.8	36.7	100.1	Carnivora	Canidae	Canis	TP	1	1
726	102	3	2	Pliocene–Pleistocene	5.33–11.8	36.7	100.1	Carnivora	Hyaenidae	Hyaena	TP	1	1
727	102	3	2	Pliocene–Pleistocene	5.33–11.8	36.7	100.1	Perissodactyla	Equidae	Equus	TP	1	1
728	102	3	2	Pliocene–Pleistocene	5.33–11.8	36.7	100.1	Perissodactyla	Rhinocerotidae	Coelodonta	TP	1	1
729	102	3	2	Pliocene–Pleistocene	5.33–11.8	36.7	100.1	Rodentia	Cricetidae	Myospalax	TP	1	1
730	103	3	2	Pliocene–Pleistocene	5.33–11.8	31.5	100.6	Artiodactyla	Bovidae	Bos	TP	1	1
731	103	3	2	Pliocene–Pleistocene	5.33–11.8	31.5	100.6	Artiodactyla	Cervidae	Cervus	TP	1	1
732	103	3	2	Pliocene–Pleistocene	5.33–11.8	31.5	100.6	Carnivora	Canidae	Canis	TP	1	1
733	103	3	2	Pliocene–Pleistocene	5.33–11.8	31.5	100.6	Carnivora	Canidae	Vulpes	TP	1	1
734	103	3	2	Pliocene–Pleistocene	5.33–11.8	31.5	100.6	Carnivora	Felidae	Panthera	TP	1	1
735	103	3	2	Pliocene–Pleistocene	5.33–11.8	31.5	100.6	Carnivora	Hyaenidae	Crocuta	TP	1	1
736	103	3	2	Pliocene–Pleistocene	5.33–11.8	31.5	100.6	Lagomorpha	Leporidae	Lepus	TP	1	1
737	103	3	2	Pliocene–Pleistocene	5.33–11.8	31.5	100.6	Lagomorpha	Ochotonidae	Ochotona	TP	1	1
738	103	3	2	Pliocene–Pleistocene	5.33–11.8	31.5	100.6	Perissodactyla	Equidae	Equus	TP	1	1
739	103	3	2	Pliocene–Pleistocene	5.33–11.8	31.5	100.6	Perissodactyla	Rhinocerotidae	Rhinoceros	TP	1	1
740	103	3	2	Pliocene–Pleistocene	5.33–11.8	31.5	100.6	Primates	Cercopithecidae	Rhinopithecus	TP	1	1
741	103	3	2	Pliocene–Pleistocene	5.33–11.8	31.5	100.6	Rodentia	Cricetidae	Myospalax	TP	1	1
742	103	3	2	Pliocene–Pleistocene	5.33–11.8	31.5	100.6	Rodentia	Sciuridae	Marmota	TP	1	1
743	104	3	2	Pliocene–Pleistocene	5.33–11.8	33.8	102.9	Artiodactyla	Bovidae	Bos	TP	1	1
744	104	3	2	Pliocene–Pleistocene	5.33–11.8	33.8	102.9	Artiodactyla	Bovidae	Gazella	TP	1	1
745	104	3	2	Pliocene–Pleistocene	5.33–11.8	33.8	102.9	Perissodactyla	Rhinocerotidae	Coelodonta	TP	1	1
746	105	3	2	Pliocene–Pleistocene	5.33–11.8	27.5	101.4	Artiodactyla	Bovidae	Bos	TP	1	1
747	105	3	2	Pliocene–Pleistocene	5.33–11.8	27.5	101.4	Artiodactyla	Cervidae	Axis	TP	1	1
748	105	3	2	Pliocene–Pleistocene	5.33–11.8	27.5	101.4	Artiodactyla	Cervidae	Cervavitus	TP	1	1
749	105	3	2	Pliocene–Pleistocene	5.33–11.8	27.5	101.4	Artiodactyla	Cervidae	Cervus	TP	1	1
750	105	3	2	Pliocene–Pleistocene	5.33–11.8	27.5	101.4	Artiodactyla	Cervidae	Muntiacus	TP	1	1
751	105	3	2	Pliocene–Pleistocene	5.33–11.8	27.5	101.4	Artiodactyla	Suidae	Sus	TP	1	1
752	105	3	2	Pliocene–Pleistocene	5.33–11.8	27.5	101.4	Carnivora	Canidae	Canis	TP	1	1
753	105	3	2	Pliocene–Pleistocene	5.33–11.8	27.5	101.4	Perissodactyla	Equidae	Equus	TP	1	1
754	105	3	2	Pliocene–Pleistocene	5.33–11.8	27.5	101.4	Perissodactyla	Rhinocerotidae	Chilotherium	TP	1	1
755	105	3	2	Pliocene–Pleistocene	5.33–11.8	27.5	101.4	Proboscidea	Elephantidae	Stegodon	TP	1	1
756	105	3	2	Pliocene–Pleistocene	5.33–11.8	27.5	101.4	Proboscidea	Gomphotheriidae	Sinomastodon	TP	1	1
757	106	3	2	Pliocene–Pleistocene	5.33–11.8	30.2	91	Artiodactyla	Bovidae	Bos	TP	1	1
758	106	3	2	Pliocene–Pleistocene	5.33–11.8	30.2	91	Artiodactyla	Cervidae	Cervus	TP	1	1
759	106	3	2	Pliocene–Pleistocene	5.33–11.8	30.2	91	Perissodactyla	Equidae	Equus	TP	1	1
760	107	3	2	Pliocene–Pleistocene	5.33–11.8	35.8	103.1	Artiodactyla	Bovidae	Gazella	—	0	1
761	107	3	2	Pliocene–Pleistocene	5.33–11.8	35.8	103.1	Perissodactyla	Equidae	Hipparion	—	0	1
762	107	3	2	Pliocene–Pleistocene	5.33–11.8	35.8	103.1	Perissodactyla	Rhinocerotidae	Shansirhinus	—	0	1
763	108	3	2	Pliocene–Pleistocene	5.33–11.8	35.5	103.6	Artiodactyla	Bovidae	Gazella	—	0	1
764	109	3	2	Pliocene–Pleistocene	5.33–11.8	35.7	103.4	Artiodactyla	Bovidae	Leptobos	—	0	1
765	109	3	2	Pliocene–Pleistocene	5.33–11.8	35.7	103.4	Artiodactyla	Cervidae	Nipponicervus	—	0	1
766	109	3	2	Pliocene–Pleistocene	5.33–11.8	35.7	103.4	Carnivora	Felidae	Lynx	—	0	1
767	109	3	2	Pliocene–Pleistocene	5.33–11.8	35.7	103.4	Carnivora	Felidae	Sivapanthera	—	0	1
768	109	3	2	Pliocene–Pleistocene	5.33–11.8	35.7	103.4	Carnivora	Hyaenidae	Crocuta	—	0	1
769	109	3	2	Pliocene–Pleistocene	5.33–11.8	35.7	103.4	Carnivora	Hyaenidae	Pachycrocuta	—	0	1
770	109	3	2	Pliocene–Pleistocene	5.33–11.8	35.7	103.4	Carnivora	Mustelidae	Meles	—	0	1
771	109	3	2	Pliocene–Pleistocene	5.33–11.8	35.7	103.4	Lagomorpha	Leporidae	Sericolagus	—	0	1
772	109	3	2	Pliocene–Pleistocene	5.33–11.8	35.7	103.4	Perissodactyla	Chalicotheriidae	Hesperotherium	—	0	1
773	109	3	2	Pliocene–Pleistocene	5.33–11.8	35.7	103.4	Perissodactyla	Equidae	Equus	—	0	1
774	109	3	2	Pliocene–Pleistocene	5.33–11.8	35.7	103.4	Perissodactyla	Rhinocerotidae	Coelodonta	—	0	1
775	109	3	2	Pliocene–Pleistocene	5.33–11.8	35.7	103.4	Primates	Cercopithecidae	Macaca	—	0	1
776	109	3	2	Pliocene–Pleistocene	5.33–11.8	35.7	103.4	Primates	Cercopithecidae	Paradolichopithecus	—	0	1
777	109	3	2	Pliocene–Pleistocene	5.33–11.8	35.7	103.4	Rodentia	Castoridae	Castor	—	0	1
778	109	3	2	Pliocene–Pleistocene	5.33–11.8	35.7	103.4	Rodentia	Cricetidae	Bahomys	—	0	1
779	109	3	2	Pliocene–Pleistocene	5.33–11.8	35.7	103.4	Rodentia	Muridae	Mimomys	—	0	1
780	109	3	2	Pliocene–Pleistocene	5.33–11.8	35.7	103.4	Rodentia	Sciuridae	Aepyosciurus	—	0	1
781	109	3	2	Pliocene–Pleistocene	5.33–11.8	35.7	103.4	Rodentia	Sciuridae	Marmota	—	0	1
782	110	3	2	Pliocene–Pleistocene	5.33–11.8	29.9	92.1	Artiodactyla	Bovidae	Ovis	TP	1	1
783	110	3	2	Pliocene–Pleistocene	5.33–11.8	29.9	92.1	Artiodactyla	Cervidae	Cervus	TP	1	1
784	110	3	2	Pliocene–Pleistocene	5.33–11.8	29.9	92.1	Perissodactyla	Equidae	Equus	TP	1	1
785	111	3	2	Pliocene–Pleistocene	5.33–11.8	32	98.9	Artiodactyla	Bovidae	Ovis	TP	1	1
786	111	3	2	Pliocene–Pleistocene	5.33–11.8	32	98.9	Artiodactyla	Bovidae	Spirocerus	TP	1	1
787	111	3	2	Pliocene–Pleistocene	5.33–11.8	32	98.9	Artiodactyla	Cervidae	Muntiacus	TP	1	1
788	111	3	2	Pliocene–Pleistocene	5.33–11.8	32	98.9	Carnivora	Felidae	Homotherium	TP	1	1
789	111	3	2	Pliocene–Pleistocene	5.33–11.8	32	98.9	Carnivora	Felidae	Lynx	TP	1	1
790	111	3	2	Pliocene–Pleistocene	5.33–11.8	32	98.9	Carnivora	Felidae	Metailurus	TP	1	1
791	111	3	2	Pliocene–Pleistocene	5.33–11.8	32	98.9	Carnivora	Felidae	Sivapanthera	TP	1	1
792	111	3	2	Pliocene–Pleistocene	5.33–11.8	32	98.9	Carnivora	Hyaenidae	Hyaena	TP	1	1
793	111	3	2	Pliocene–Pleistocene	5.33–11.8	32	98.9	Carnivora	Mustelidae	Martes	TP	1	1
794	111	3	2	Pliocene–Pleistocene	5.33–11.8	32	98.9	Carnivora	Mustelidae	Meles	TP	1	1
795	111	3	2	Pliocene–Pleistocene	5.33–11.8	32	98.9	Carnivora	Ursidae	Indarctos	TP	1	1
796	111	3	2	Pliocene–Pleistocene	5.33–11.8	32	98.9	Carnivora	Ursidae	Ursus	TP	1	1
797	111	3	2	Pliocene–Pleistocene	5.33–11.8	32	98.9	Hyracoidea	Pliohyracidae	Postschizotherium	TP	1	1
798	111	3	2	Pliocene–Pleistocene	5.33–11.8	32	98.9	Lagomorpha	Leporidae	Hypolagus	TP	1	1
799	111	3	2	Pliocene–Pleistocene	5.33–11.8	32	98.9	Lagomorpha	Ochotonidae	Ochotona	TP	1	1
800	111	3	2	Pliocene–Pleistocene	5.33–11.8	32	98.9	Rodentia	Muridae	Mimomys	TP	1	1
801	112	3	2	Pliocene–Pleistocene	5.33–11.8	31.5	79.8	Artiodactyla	Bovidae	Protovis	TP	1	1
802	112	3	2	Pliocene–Pleistocene	5.33–11.8	31.5	79.8	Artiodactyla	Bovidae	Qurliqnoria	TP	1	1
803	112	3	2	Pliocene–Pleistocene	5.33–11.8	31.5	79.8	Carnivora	Canidae	Vulpes	TP	1	1
804	112	3	2	Pliocene–Pleistocene	5.33–11.8	31.5	79.8	Carnivora	Felidae	Panthera	TP	1	1
805	112	3	2	Pliocene–Pleistocene	5.33–11.8	31.5	79.8	Carnivora	Mustelidae	Meles	TP	1	1
806	112	3	2	Pliocene–Pleistocene	5.33–11.8	31.5	79.8	Carnivora	Mustelidae	Mustela	TP	1	1
807	112	3	2	Pliocene–Pleistocene	5.33–11.8	31.5	79.8	Lagomorpha	Ochotonidae	Ochotona	TP	1	1
808	112	3	2	Pliocene–Pleistocene	5.33–11.8	31.5	79.8	Rodentia	Cricetidae	Nannocricetus	TP	1	1
809	113	3	2	Pliocene–Pleistocene	5.33–11.8	31.6	79.9	Artiodactyla	Bovidae	Pseudois	TP	1	1
810	113	3	2	Pliocene–Pleistocene	5.33–11.8	31.6	79.9	Lagomorpha	Leporidae	Trischizolagus	TP	1	1
811	114	3	2	Pliocene–Pleistocene	5.33–11.8	31.8	79.5	Artiodactyla	Cervidae	Cervavitus	TP	1	1
812	114	3	2	Pliocene–Pleistocene	5.33–11.8	31.8	79.5	Carnivora	Canidae	Nyctereutes	TP	1	1
813	114	3	2	Pliocene–Pleistocene	5.33–11.8	31.8	79.5	Carnivora	Hyaenidae	Chasmaporthetes	TP	1	1
814	115	3	2	Pliocene–Pleistocene	5.33–11.8	26.8	100	Artiodactyla	Cervidae	Cervus	—	0	1
815	116	3	2	Pliocene–Pleistocene	5.33–11.8	27.9	99.8	Carnivora	Canidae	Canis	TP	1	1
816	116	3	2	Pliocene–Pleistocene	5.33–11.8	27.9	99.8	Carnivora	Felidae	Metailurus	TP	1	1
817	116	3	2	Pliocene–Pleistocene	5.33–11.8	27.9	99.8	Carnivora	Hyaenidae	Hyaena	TP	1	1
818	116	3	2	Pliocene–Pleistocene	5.33–11.8	27.9	99.8	Rodentia	Muridae	Mimomys	TP	1	1
819	117	3	2	Pliocene–Pleistocene	5.33–11.8	35.6	103.2	Carnivora	Canidae	Sinicuon	—	0	1
820	117	3	2	Pliocene–Pleistocene	5.33–11.8	35.6	103.2	Carnivora	Canidae	Vulpes	—	0	1
821	118	3	2	Pliocene–Pleistocene	5.33–11.8	35.8	102.5	Carnivora	Felidae	Panthera	TP	1	1
822	119	3	2	Pliocene–Pleistocene	5.33–11.8	35.5	103.5	Carnivora	Felidae	Panthera	—	0	1
823	120	3	2	Pliocene–Pleistocene	5.33–11.8	28.8	85.3	Lagomorpha	Ochotonidae	Ochotona	TP	1	1
824	120	3	2	Pliocene–Pleistocene	5.33–11.8	28.8	85.3	Perissodactyla	Equidae	Hipparion	TP	1	1
825	120	3	2	Pliocene–Pleistocene	5.33–11.8	28.8	85.3	Perissodactyla	Rhinocerotidae	Chilotherium	TP	1	1
826	120	3	2	Pliocene–Pleistocene	5.33–11.8	28.8	85.3	Rodentia	Dipodidae	Himalayactaga	TP	1	1
827	120	3	2	Pliocene–Pleistocene	5.33–11.8	28.8	85.3	Rodentia	Muridae	Plesiodipus	TP	1	1
828	121	3	2	Pliocene–Pleistocene	5.33–11.8	31.8	98.1	Perissodactyla	Equidae	Equus	TP	1	1
829	121	3	2	Pliocene–Pleistocene	5.33–11.8	31.8	98.1	Perissodactyla	Rhinocerotidae	Coelodonta	TP	1	1
830	122	3	2	Pliocene–Pleistocene	5.33–11.8	32.7	101.8	Perissodactyla	Equidae	Equus	TP	1	1
831	123	3	2	Pliocene–Pleistocene	5.33–11.8	31.7	79.7	Perissodactyla	Equidae	Hipparion	TP	1	1
832	124	3	2	Pliocene–Pleistocene	5.33–11.8	31.5	93.4	Perissodactyla	Equidae	Hipparion	TP	1	1
833	124	3	2	Pliocene–Pleistocene	5.33–11.8	31.5	93.4	Perissodactyla	Rhinocerotidae	Chilotherium	TP	1	1
834	125	3	2	Pliocene–Pleistocene	5.33–11.8	35.3	103.3	Perissodactyla	Equidae	Hipparion	—	0	1
835	126	3	2	Pliocene–Pleistocene	5.33–11.8	30.8	103.5	Proboscidea	Elephantidae	Palaeoloxodon	—	0	1
836	127	3	2	Pliocene–Pleistocene	5.33–11.8	36.7	93.6	Rodentia	Castoridae	Castor	TP	1	1
837	128	3	2	Pliocene–Pleistocene	5.33–11.8	28.5	87	Rodentia	Cricetidae	Alticola	TP	1	1
838	129	3	2	Pliocene–Pleistocene	5.33–11.8	32	99.8	Rodentia	Cricetidae	Myospalax	TP	1	1
839	129	3	2	Pliocene–Pleistocene	5.33–11.8	32	99.8	Rodentia	Sciuridae	Marmota	TP	1	1
840	130	3	2	Pliocene–Pleistocene	5.33–11.8	31.1	92	Rodentia	Muridae	Brachyrhizomys	TP	1	1
841	131	4	2	Pliocene–Pleistocene	5.33–11.8	39.8	114.6	Artiodactyla	Bovidae	Antilope	—	0	1
842	131	4	2	Pliocene–Pleistocene	5.33–11.8	39.8	114.6	Artiodactyla	Bovidae	Bos	—	0	1
843	131	4	2	Pliocene–Pleistocene	5.33–11.8	39.8	114.6	Artiodactyla	Bovidae	Gazella	—	0	1
844	131	4	2	Pliocene–Pleistocene	5.33–11.8	39.8	114.6	Artiodactyla	Bovidae	Ovis	—	0	1
845	131	4	2	Pliocene–Pleistocene	5.33–11.8	39.8	114.6	Artiodactyla	Bovidae	Sinoryx	—	0	1
846	131	4	2	Pliocene–Pleistocene	5.33–11.8	39.8	114.6	Artiodactyla	Camelidae	Paracamelus	—	0	1
847	131	4	2	Pliocene–Pleistocene	5.33–11.8	39.8	114.6	Artiodactyla	Cervidae	Axis	—	0	1
848	131	4	2	Pliocene–Pleistocene	5.33–11.8	39.8	114.6	Artiodactyla	Cervidae	Muntiacus	—	0	1
849	131	4	2	Pliocene–Pleistocene	5.33–11.8	39.8	114.6	Artiodactyla	Cervidae	Paracervulus	—	0	1
850	131	4	2	Pliocene–Pleistocene	5.33–11.8	39.8	114.6	Artiodactyla	Giraffidae	Palaeotragus	—	0	1
851	131	4	2	Pliocene–Pleistocene	5.33–11.8	39.8	114.6	Carnivora	Canidae	Canis	—	0	1
852	131	4	2	Pliocene–Pleistocene	5.33–11.8	39.8	114.6	Carnivora	Canidae	Nyctereutes	—	0	1
853	131	4	2	Pliocene–Pleistocene	5.33–11.8	39.8	114.6	Carnivora	Canidae	Vulpes	—	0	1
854	131	4	2	Pliocene–Pleistocene	5.33–11.8	39.8	114.6	Carnivora	Felidae	Sivapanthera	—	0	1
855	131	4	2	Pliocene–Pleistocene	5.33–11.8	39.8	114.6	Carnivora	Hyaenidae	Chasmaporthetes	—	0	1
856	131	4	2	Pliocene–Pleistocene	5.33–11.8	39.8	114.6	Carnivora	Hyaenidae	Crocuta	—	0	1
857	131	4	2	Pliocene–Pleistocene	5.33–11.8	39.8	114.6	Carnivora	Hyaenidae	Hyaena	—	0	1
858	131	4	2	Pliocene–Pleistocene	5.33–11.8	39.8	114.6	Carnivora	Hyaenidae	Pliohyaena	—	0	1
859	131	4	2	Pliocene–Pleistocene	5.33–11.8	39.8	114.6	Carnivora	Mustelidae	Lutra	—	0	1
860	131	4	2	Pliocene–Pleistocene	5.33–11.8	39.8	114.6	Carnivora	Mustelidae	Meles	—	0	1
861	131	4	2	Pliocene–Pleistocene	5.33–11.8	39.8	114.6	Carnivora	Ursidae	Ursus	—	0	1
862	131	4	2	Pliocene–Pleistocene	5.33–11.8	39.8	114.6	Carnivora	Viverridae	Viverra	—	0	1
863	131	4	2	Pliocene–Pleistocene	5.33–11.8	39.8	114.6	Hyracoidea	Pliohyracidae	Postschizotherium	—	0	1
864	131	4	2	Pliocene–Pleistocene	5.33–11.8	39.8	114.6	Perissodactyla	Chalicotheriidae	Circotherium	—	0	1
865	131	4	2	Pliocene–Pleistocene	5.33–11.8	39.8	114.6	Perissodactyla	Equidae	Hipparion	—	0	1
866	131	4	2	Pliocene–Pleistocene	5.33–11.8	39.8	114.6	Perissodactyla	Equidae	Proboscidipparion	—	0	1
867	131	4	2	Pliocene–Pleistocene	5.33–11.8	39.8	114.6	Proboscidea	Elephantidae	Mammuthus	—	0	1
868	131	4	2	Pliocene–Pleistocene	5.33–11.8	39.8	114.6	Rodentia	Castoridae	Dipoides	—	0	1
869	131	4	2	Pliocene–Pleistocene	5.33–11.8	39.8	114.6	Rodentia	Cricetidae	Microtus	—	0	1
870	132	4	2	Pliocene–Pleistocene	5.33–11.8	44	79	Artiodactyla	Bovidae	Antilospira	MP	1	1
871	132	4	2	Pliocene–Pleistocene	5.33–11.8	44	79	Artiodactyla	Bovidae	Gazella	MP	1	1
872	132	4	2	Pliocene–Pleistocene	5.33–11.8	44	79	Artiodactyla	Camelidae	Paracamelus	MP	1	1
873	132	4	2	Pliocene–Pleistocene	5.33–11.8	44	79	Artiodactyla	Giraffidae	Palaeotragus	MP	1	1
874	132	4	2	Pliocene–Pleistocene	5.33–11.8	44	79	Carnivora	Felidae	Lynx	MP	1	1
875	132	4	2	Pliocene–Pleistocene	5.33–11.8	44	79	Lagomorpha	Ochotonidae	Proochotona	MP	1	1
876	132	4	2	Pliocene–Pleistocene	5.33–11.8	44	79	Perissodactyla	Equidae	Equus	MP	1	1
877	132	4	2	Pliocene–Pleistocene	5.33–11.8	44	79	Perissodactyla	Equidae	Hipparion	MP	1	1
878	132	4	2	Pliocene–Pleistocene	5.33–11.8	44	79	Perissodactyla	Rhinocerotidae	Dicerorhinus	MP	1	1
879	132	4	2	Pliocene–Pleistocene	5.33–11.8	44	79	Proboscidea	Gomphotheriidae	Anancus	MP	1	1
880	132	4	2	Pliocene–Pleistocene	5.33–11.8	44	79	Rodentia	Cricetidae	Cricetulus	MP	1	1
881	132	4	2	Pliocene–Pleistocene	5.33–11.8	44	79	Rodentia	Cricetidae	Meriones	MP	1	1
882	132	4	2	Pliocene–Pleistocene	5.33–11.8	44	79	Rodentia	Muridae	Mimomys	MP	1	1
883	132	4	2	Pliocene–Pleistocene	5.33–11.8	44	79	Rodentia	Muridae	Villanyia	MP	1	1
884	133	4	2	Pliocene–Pleistocene	5.33–11.8	43.1	80.3	Artiodactyla	Bovidae	Antilospira	MP	1	1
885	133	4	2	Pliocene–Pleistocene	5.33–11.8	43.1	80.3	Artiodactyla	Bovidae	Gazella	MP	1	1
886	133	4	2	Pliocene–Pleistocene	5.33–11.8	43.1	80.3	Artiodactyla	Bovidae	Tragoportax	MP	1	1
887	133	4	2	Pliocene–Pleistocene	5.33–11.8	43.1	80.3	Artiodactyla	Camelidae	Paracamelus	MP	1	1
888	133	4	2	Pliocene–Pleistocene	5.33–11.8	43.1	80.3	Artiodactyla	Cervidae	Cervavitus	MP	1	1
889	133	4	2	Pliocene–Pleistocene	5.33–11.8	43.1	80.3	Artiodactyla	Cervidae	Procapreolus	MP	1	1
890	133	4	2	Pliocene–Pleistocene	5.33–11.8	43.1	80.3	Artiodactyla	Giraffidae	Palaeotragus	MP	1	1
891	133	4	2	Pliocene–Pleistocene	5.33–11.8	43.1	80.3	Artiodactyla	Giraffidae	Samotherium	MP	1	1
892	133	4	2	Pliocene–Pleistocene	5.33–11.8	43.1	80.3	Carnivora	Felidae	Lynx	MP	1	1
893	133	4	2	Pliocene–Pleistocene	5.33–11.8	43.1	80.3	Lagomorpha	Leporidae	Lepus	MP	1	1
894	133	4	2	Pliocene–Pleistocene	5.33–11.8	43.1	80.3	Lagomorpha	Ochotonidae	Proochotona	MP	1	1
895	133	4	2	Pliocene–Pleistocene	5.33–11.8	43.1	80.3	Perissodactyla	Equidae	Hipparion	MP	1	1
896	133	4	2	Pliocene–Pleistocene	5.33–11.8	43.1	80.3	Perissodactyla	Rhinocerotidae	Stephanorhinus	MP	1	1
897	133	4	2	Pliocene–Pleistocene	5.33–11.8	43.1	80.3	Proboscidea	Gomphotheriidae	Anancus	MP	1	1
898	133	4	2	Pliocene–Pleistocene	5.33–11.8	43.1	80.3	Rodentia	Castoridae	Castor	MP	1	1
899	134	4	2	Pliocene–Pleistocene	5.33–11.8	38.4	111.9	Artiodactyla	Bovidae	Antilospira	—	0	1
900	134	4	2	Pliocene–Pleistocene	5.33–11.8	38.4	111.9	Artiodactyla	Bovidae	Gazella	—	0	1
901	134	4	2	Pliocene–Pleistocene	5.33–11.8	38.4	111.9	Carnivora	Canidae	Nyctereutes	—	0	1
902	134	4	2	Pliocene–Pleistocene	5.33–11.8	38.4	111.9	Carnivora	Felidae	Metailurus	—	0	1
903	134	4	2	Pliocene–Pleistocene	5.33–11.8	38.4	111.9	Perissodactyla	Equidae	Hipparion	—	0	1
904	134	4	2	Pliocene–Pleistocene	5.33–11.8	38.4	111.9	Proboscidea	Elephantidae	Elephas	—	0	1
905	134	4	2	Pliocene–Pleistocene	5.33–11.8	38.4	111.9	Rodentia	Cricetidae	Ungaromys	—	0	1
906	134	4	2	Pliocene–Pleistocene	5.33–11.8	38.4	111.9	Rodentia	Muridae	Chardinomys	—	0	1
907	134	4	2	Pliocene–Pleistocene	5.33–11.8	38.4	111.9	Rodentia	Muridae	Prosiphneus	—	0	1
908	135	4	2	Pliocene–Pleistocene	5.33–11.8	39.5	114.5	Artiodactyla	Bovidae	Antilospira	—	0	1
909	135	4	2	Pliocene–Pleistocene	5.33–11.8	39.5	114.5	Lagomorpha	Ochotonidae	Ochotona	—	0	1
910	135	4	2	Pliocene–Pleistocene	5.33–11.8	39.5	114.5	Proboscidea	Mammutidae	Zygolophodon	—	0	1
911	135	4	2	Pliocene–Pleistocene	5.33–11.8	39.5	114.5	Rodentia	Cricetidae	Germanomys	—	0	1
912	135	4	2	Pliocene–Pleistocene	5.33–11.8	39.5	114.5	Rodentia	Muridae	Mimomys	—	0	1
913	135	4	2	Pliocene–Pleistocene	5.33–11.8	39.5	114.5	Rodentia	Muridae	Orientalomys	—	0	1
914	135	4	2	Pliocene–Pleistocene	5.33–11.8	39.5	114.5	Rodentia	Muridae	Prosiphneus	—	0	1
915	136	4	2	Pliocene–Pleistocene	5.33–11.8	39	114	Artiodactyla	Bovidae	Antilospira	—	0	1
916	136	4	2	Pliocene–Pleistocene	5.33–11.8	39	114	Artiodactyla	Giraffidae	Palaeotragus	—	0	1
917	136	4	2	Pliocene–Pleistocene	5.33–11.8	39	114	Proboscidea	Mammutidae	Mammut	—	0	1
918	137	4	2	Pliocene–Pleistocene	5.33–11.8	38.3	69.7	Artiodactyla	Bovidae	Antilospira	—	0	1
919	137	4	2	Pliocene–Pleistocene	5.33–11.8	38.3	69.7	Artiodactyla	Bovidae	Damalops	—	0	1
920	137	4	2	Pliocene–Pleistocene	5.33–11.8	38.3	69.7	Artiodactyla	Bovidae	Gazella	—	0	1
921	137	4	2	Pliocene–Pleistocene	5.33–11.8	38.3	69.7	Artiodactyla	Bovidae	Gazellospira	—	0	1
922	137	4	2	Pliocene–Pleistocene	5.33–11.8	38.3	69.7	Artiodactyla	Bovidae	Protoryx	—	0	1
923	137	4	2	Pliocene–Pleistocene	5.33–11.8	38.3	69.7	Artiodactyla	Camelidae	Paracamelus	—	0	1
924	137	4	2	Pliocene–Pleistocene	5.33–11.8	38.3	69.7	Artiodactyla	Cervidae	Axis	—	0	1
925	137	4	2	Pliocene–Pleistocene	5.33–11.8	38.3	69.7	Artiodactyla	Cervidae	Cervus	—	0	1
926	137	4	2	Pliocene–Pleistocene	5.33–11.8	38.3	69.7	Artiodactyla	Cervidae	Eucladoceros	—	0	1
927	137	4	2	Pliocene–Pleistocene	5.33–11.8	38.3	69.7	Artiodactyla	Cervidae	Libralces	—	0	1
928	137	4	2	Pliocene–Pleistocene	5.33–11.8	38.3	69.7	Artiodactyla	Cervidae	Sinomegaceros	—	0	1
929	137	4	2	Pliocene–Pleistocene	5.33–11.8	38.3	69.7	Artiodactyla	Giraffidae	Sivatherium	—	0	1
930	137	4	2	Pliocene–Pleistocene	5.33–11.8	38.3	69.7	Carnivora	Canidae	Canis	—	0	1
931	137	4	2	Pliocene–Pleistocene	5.33–11.8	38.3	69.7	Carnivora	Canidae	Nyctereutes	—	0	1
932	137	4	2	Pliocene–Pleistocene	5.33–11.8	38.3	69.7	Carnivora	Felidae	Acinonyx	—	0	1
933	137	4	2	Pliocene–Pleistocene	5.33–11.8	38.3	69.7	Carnivora	Felidae	Homotherium	—	0	1
934	137	4	2	Pliocene–Pleistocene	5.33–11.8	38.3	69.7	Carnivora	Felidae	Lynx	—	0	1
935	137	4	2	Pliocene–Pleistocene	5.33–11.8	38.3	69.7	Carnivora	Felidae	Megantereon	—	0	1
936	137	4	2	Pliocene–Pleistocene	5.33–11.8	38.3	69.7	Carnivora	Hyaenidae	Chasmaporthetes	—	0	1
937	137	4	2	Pliocene–Pleistocene	5.33–11.8	38.3	69.7	Carnivora	Hyaenidae	Pliocrocuta	—	0	1
938	137	4	2	Pliocene–Pleistocene	5.33–11.8	38.3	69.7	Perissodactyla	Rhinocerotidae	Dicerorhinus	—	0	1
939	137	4	2	Pliocene–Pleistocene	5.33–11.8	38.3	69.7	Primates	Cercopithecidae	Papio	—	0	1
940	137	4	2	Pliocene–Pleistocene	5.33–11.8	38.3	69.7	Proboscidea	Elephantidae	Mammuthus	—	0	1
941	137	4	2	Pliocene–Pleistocene	5.33–11.8	38.3	69.7	Rodentia	Hystricidae	Hystrix	—	0	1
942	138	4	2	Pliocene–Pleistocene	5.33–11.8	49.2	93.4	Artiodactyla	Bovidae	Antilospira	—	0	1
943	138	4	2	Pliocene–Pleistocene	5.33–11.8	49.2	93.4	Artiodactyla	Bovidae	Gazella	—	0	1
944	138	4	2	Pliocene–Pleistocene	5.33–11.8	49.2	93.4	Artiodactyla	Bovidae	Olonbulukia	—	0	1
945	138	4	2	Pliocene–Pleistocene	5.33–11.8	49.2	93.4	Artiodactyla	Camelidae	Paracamelus	—	0	1
946	138	4	2	Pliocene–Pleistocene	5.33–11.8	49.2	93.4	Artiodactyla	Cervidae	Cervavitus	—	0	1
947	138	4	2	Pliocene–Pleistocene	5.33–11.8	49.2	93.4	Artiodactyla	Cervidae	Metacervulus	—	0	1
948	138	4	2	Pliocene–Pleistocene	5.33–11.8	49.2	93.4	Artiodactyla	Cervidae	Paracervulus	—	0	1
949	138	4	2	Pliocene–Pleistocene	5.33–11.8	49.2	93.4	Artiodactyla	Cervidae	Platycemas	—	0	1
950	138	4	2	Pliocene–Pleistocene	5.33–11.8	49.2	93.4	Artiodactyla	Cervidae	Praesinomegaceros	—	0	1
951	138	4	2	Pliocene–Pleistocene	5.33–11.8	49.2	93.4	Artiodactyla	Cervidae	Procapreolus	—	0	1
952	138	4	2	Pliocene–Pleistocene	5.33–11.8	49.2	93.4	Artiodactyla	Cervidae	Sinomegaceros	—	0	1
953	138	4	2	Pliocene–Pleistocene	5.33–11.8	49.2	93.4	Carnivora	Canidae	Canis	—	0	1
954	138	4	2	Pliocene–Pleistocene	5.33–11.8	49.2	93.4	Carnivora	Mustelidae	Martes	—	0	1
955	138	4	2	Pliocene–Pleistocene	5.33–11.8	49.2	93.4	Carnivora	Mustelidae	Sivaonyx	—	0	1
956	138	4	2	Pliocene–Pleistocene	5.33–11.8	49.2	93.4	Lagomorpha	Leporidae	Hypolagus	—	0	1
957	138	4	2	Pliocene–Pleistocene	5.33–11.8	49.2	93.4	Lagomorpha	Ochotonidae	Ochotona	—	0	1
958	138	4	2	Pliocene–Pleistocene	5.33–11.8	49.2	93.4	Lagomorpha	Ochotonidae	Ochotonoides	—	0	1
959	138	4	2	Pliocene–Pleistocene	5.33–11.8	49.2	93.4	Lagomorpha	Ochotonidae	Proochotona	—	0	1
960	138	4	2	Pliocene–Pleistocene	5.33–11.8	49.2	93.4	Perissodactyla	Chalicotheriidae	Circotherium	—	0	1
961	138	4	2	Pliocene–Pleistocene	5.33–11.8	49.2	93.4	Perissodactyla	Equidae	Hipparion	—	0	1
962	138	4	2	Pliocene–Pleistocene	5.33–11.8	49.2	93.4	Perissodactyla	Rhinocerotidae	Chilotherium	—	0	1
963	138	4	2	Pliocene–Pleistocene	5.33–11.8	49.2	93.4	Rodentia	Castoridae	Dipoides	—	0	1
964	138	4	2	Pliocene–Pleistocene	5.33–11.8	49.2	93.4	Rodentia	Castoridae	Sinocastor	—	0	1
965	138	4	2	Pliocene–Pleistocene	5.33–11.8	49.2	93.4	Rodentia	Cricetidae	Cricetodon	—	0	1
966	138	4	2	Pliocene–Pleistocene	5.33–11.8	49.2	93.4	Rodentia	Cricetidae	Microtodon	—	0	1
967	138	4	2	Pliocene–Pleistocene	5.33–11.8	49.2	93.4	Rodentia	Cricetidae	Promimomys	—	0	1
968	138	4	2	Pliocene–Pleistocene	5.33–11.8	49.2	93.4	Rodentia	Dipodidae	Lophocricetus	—	0	1
969	138	4	2	Pliocene–Pleistocene	5.33–11.8	49.2	93.4	Rodentia	Dipodidae	Scirtodipus	—	0	1
970	138	4	2	Pliocene–Pleistocene	5.33–11.8	49.2	93.4	Rodentia	Gerbillidae	Pseudomeriones	—	0	1
971	138	4	2	Pliocene–Pleistocene	5.33–11.8	49.2	93.4	Rodentia	Muridae	Orientalomys	—	0	1
972	138	4	2	Pliocene–Pleistocene	5.33–11.8	49.2	93.4	Rodentia	Muridae	Pararhizomys	—	0	1
973	139	4	2	Pliocene–Pleistocene	5.33–11.8	38.4	70	Artiodactyla	Bovidae	Bison	MP	1	1
974	139	4	2	Pliocene–Pleistocene	5.33–11.8	38.4	70	Artiodactyla	Camelidae	Camelus	MP	1	1
975	139	4	2	Pliocene–Pleistocene	5.33–11.8	38.4	70	Artiodactyla	Cervidae	Praemegaceros	MP	1	1
976	139	4	2	Pliocene–Pleistocene	5.33–11.8	38.4	70	Carnivora	Canidae	Xenocyon	MP	1	1
977	139	4	2	Pliocene–Pleistocene	5.33–11.8	38.4	70	Carnivora	Felidae	Panthera	MP	1	1
978	139	4	2	Pliocene–Pleistocene	5.33–11.8	38.4	70	Carnivora	Hyaenidae	Pachycrocuta	MP	1	1
979	139	4	2	Pliocene–Pleistocene	5.33–11.8	38.4	70	Carnivora	Mustelidae	Meles	MP	1	1
980	139	4	2	Pliocene–Pleistocene	5.33–11.8	38.4	70	Insectivora	Soricidae	Crocidura	MP	1	1
981	139	4	2	Pliocene–Pleistocene	5.33–11.8	38.4	70	Proboscidea	Elephantidae	Palaeoloxodon	MP	1	1
982	139	4	2	Pliocene–Pleistocene	5.33–11.8	38.4	70	Rodentia	Cricetidae	Cricetulus	MP	1	1
983	139	4	2	Pliocene–Pleistocene	5.33–11.8	38.4	70	Rodentia	Cricetidae	Meriones	MP	1	1
984	139	4	2	Pliocene–Pleistocene	5.33–11.8	38.4	70	Rodentia	Cricetidae	Microtus	MP	1	1
985	139	4	2	Pliocene–Pleistocene	5.33–11.8	38.4	70	Rodentia	Muridae	Allophaiomys	MP	1	1
986	139	4	2	Pliocene–Pleistocene	5.33–11.8	38.4	70	Rodentia	Muridae	Myodes	MP	1	1
987	140	4	2	Pliocene–Pleistocene	5.33–11.8	47.8	107.3	Artiodactyla	Bovidae	Bison	MP	1	1
988	140	4	2	Pliocene–Pleistocene	5.33–11.8	47.8	107.3	Artiodactyla	Bovidae	Gazella	MP	1	1
989	140	4	2	Pliocene–Pleistocene	5.33–11.8	47.8	107.3	Artiodactyla	Bovidae	Spirocerus	MP	1	1
990	140	4	2	Pliocene–Pleistocene	5.33–11.8	47.8	107.3	Carnivora	Canidae	Canis	MP	1	1
991	140	4	2	Pliocene–Pleistocene	5.33–11.8	47.8	107.3	Carnivora	Canidae	Xenocyon	MP	1	1
992	140	4	2	Pliocene–Pleistocene	5.33–11.8	47.8	107.3	Carnivora	Felidae	Felis	MP	1	1
993	140	4	2	Pliocene–Pleistocene	5.33–11.8	47.8	107.3	Carnivora	Felidae	Panthera	MP	1	1
994	140	4	2	Pliocene–Pleistocene	5.33–11.8	47.8	107.3	Carnivora	Hyaenidae	Hyaena	MP	1	1
995	140	4	2	Pliocene–Pleistocene	5.33–11.8	47.8	107.3	Carnivora	Hyaenidae	Pachycrocuta	MP	1	1
996	140	4	2	Pliocene–Pleistocene	5.33–11.8	47.8	107.3	Carnivora	Ursidae	Ursus	MP	1	1
997	140	4	2	Pliocene–Pleistocene	5.33–11.8	47.8	107.3	Lagomorpha	Ochotonidae	Ochotona	MP	1	1
998	140	4	2	Pliocene–Pleistocene	5.33–11.8	47.8	107.3	Perissodactyla	Equidae	Equus	MP	1	1
999	140	4	2	Pliocene–Pleistocene	5.33–11.8	47.8	107.3	Perissodactyla	Rhinocerotidae	Coelodonta	MP	1	1
1000	140	4	2	Pliocene–Pleistocene	5.33–11.8	47.8	107.3	Proboscidea	Elephantidae	Mammuthus	MP	1	1
1001	140	4	2	Pliocene–Pleistocene	5.33–11.8	47.8	107.3	Rodentia	Dipodidae	Allactaga	MP	1	1
1002	140	4	2	Pliocene–Pleistocene	5.33–11.8	47.8	107.3	Rodentia	Sciuridae	Marmota	MP	1	1
1003	140	4	2	Pliocene–Pleistocene	5.33–11.8	47.8	107.3	Rodentia	Sciuridae	Spermophilus	MP	1	1
1004	141	4	2	Pliocene–Pleistocene	5.33–11.8	42.3	78.8	Artiodactyla	Bovidae	Bison	MP	1	1
1005	141	4	2	Pliocene–Pleistocene	5.33–11.8	42.3	78.8	Artiodactyla	Cervidae	Cervus	MP	1	1
1006	141	4	2	Pliocene–Pleistocene	5.33–11.8	42.3	78.8	Carnivora	Canidae	Canis	MP	1	1
1007	141	4	2	Pliocene–Pleistocene	5.33–11.8	42.3	78.8	Carnivora	Hyaenidae	Pachycrocuta	MP	1	1
1008	141	4	2	Pliocene–Pleistocene	5.33–11.8	42.3	78.8	Perissodactyla	Equidae	Equus	MP	1	1
1009	141	4	2	Pliocene–Pleistocene	5.33–11.8	42.3	78.8	Perissodactyla	Rhinocerotidae	Stephanorhinus	MP	1	1
1010	142	4	2	Pliocene–Pleistocene	5.33–11.8	38.6	68.5	Artiodactyla	Bovidae	Bos	—	0	1
1011	142	4	2	Pliocene–Pleistocene	5.33–11.8	38.6	68.5	Artiodactyla	Cervidae	Cervus	—	0	1
1012	142	4	2	Pliocene–Pleistocene	5.33–11.8	38.6	68.5	Perissodactyla	Equidae	Equus	—	0	1
1013	143	4	2	Pliocene–Pleistocene	5.33–11.8	41.8	119.6	Artiodactyla	Bovidae	Bos	—	0	1
1014	143	4	2	Pliocene–Pleistocene	5.33–11.8	41.8	119.6	Perissodactyla	Equidae	Equus	—	0	1
1015	143	4	2	Pliocene–Pleistocene	5.33–11.8	41.8	119.6	Perissodactyla	Rhinocerotidae	Coelodonta	—	0	1
1016	144	4	2	Pliocene–Pleistocene	5.33–11.8	44.9	123.9	Artiodactyla	Bovidae	Bos	—	0	1
1017	145	4	2	Pliocene–Pleistocene	5.33–11.8	40.7	110	Artiodactyla	Bovidae	Bubalus	MP	1	1
1018	145	4	2	Pliocene–Pleistocene	5.33–11.8	40.7	110	Artiodactyla	Cervidae	Alces	MP	1	1
1019	145	4	2	Pliocene–Pleistocene	5.33–11.8	40.7	110	Artiodactyla	Cervidae	Cervus	MP	1	1
1020	145	4	2	Pliocene–Pleistocene	5.33–11.8	40.7	110	Artiodactyla	Cervidae	Megaceros	MP	1	1
1021	145	4	2	Pliocene–Pleistocene	5.33–11.8	40.7	110	Artiodactyla	Cervidae	Megaloceros	MP	1	1
1022	145	4	2	Pliocene–Pleistocene	5.33–11.8	40.7	110	Perissodactyla	Equidae	Equus	MP	1	1
1023	145	4	2	Pliocene–Pleistocene	5.33–11.8	40.7	110	Perissodactyla	Rhinocerotidae	Coelodonta	MP	1	1
1024	146	4	2	Pliocene–Pleistocene	5.33–11.8	41.3	120.3	Artiodactyla	Bovidae	Bubalus	—	0	1
1025	147	4	2	Pliocene–Pleistocene	5.33–11.8	41.9	114.2	Artiodactyla	Bovidae	Dorcadoryx	MP	1	1
1026	147	4	2	Pliocene–Pleistocene	5.33–11.8	41.9	114.2	Artiodactyla	Bovidae	Plesiaddax	MP	1	1
1027	147	4	2	Pliocene–Pleistocene	5.33–11.8	41.9	114.2	Artiodactyla	Cervidae	Cervocerus	MP	1	1
1028	147	4	2	Pliocene–Pleistocene	5.33–11.8	41.9	114.2	Artiodactyla	Cervidae	Moschus	MP	1	1
1029	147	4	2	Pliocene–Pleistocene	5.33–11.8	41.9	114.2	Artiodactyla	Giraffidae	Palaeotragus	MP	1	1
1030	147	4	2	Pliocene–Pleistocene	5.33–11.8	41.9	114.2	Artiodactyla	Giraffidae	Samotherium	MP	1	1
1031	147	4	2	Pliocene–Pleistocene	5.33–11.8	41.9	114.2	Perissodactyla	Equidae	Hipparion	MP	1	1
1032	147	4	2	Pliocene–Pleistocene	5.33–11.8	41.9	114.2	Perissodactyla	Equidae	Sinohippus	MP	1	1
1033	147	4	2	Pliocene–Pleistocene	5.33–11.8	41.9	114.2	Perissodactyla	Rhinocerotidae	Aceratherium	MP	1	1
1034	147	4	2	Pliocene–Pleistocene	5.33–11.8	41.9	114.2	Perissodactyla	Rhinocerotidae	Chilotherium	MP	1	1
1035	148	4	2	Pliocene–Pleistocene	5.33–11.8	48	94	Artiodactyla	Bovidae	Gazella	MP	1	1
1036	148	4	2	Pliocene–Pleistocene	5.33–11.8	48	94	Artiodactyla	Bovidae	Oioceros	MP	1	1
1037	148	4	2	Pliocene–Pleistocene	5.33–11.8	48	94	Artiodactyla	Cervidae	Eostyloceros	MP	1	1
1038	148	4	2	Pliocene–Pleistocene	5.33–11.8	48	94	Artiodactyla	Cervidae	Eucladoceros	MP	1	1
1039	148	4	2	Pliocene–Pleistocene	5.33–11.8	48	94	Artiodactyla	Cervidae	Procapreolus	MP	1	1
1040	148	4	2	Pliocene–Pleistocene	5.33–11.8	48	94	Carnivora	Canidae	Nyctereutes	MP	1	1
1041	148	4	2	Pliocene–Pleistocene	5.33–11.8	48	94	Eulipotyphla	Erinaceidae	Erinaceus	MP	1	1
1042	148	4	2	Pliocene–Pleistocene	5.33–11.8	48	94	Insectivora	Soricidae	Sorex	MP	1	1
1043	148	4	2	Pliocene–Pleistocene	5.33–11.8	48	94	Lagomorpha	Leporidae	Hypolagus	MP	1	1
1044	148	4	2	Pliocene–Pleistocene	5.33–11.8	48	94	Lagomorpha	Ochotonidae	Ochotona	MP	1	1
1045	148	4	2	Pliocene–Pleistocene	5.33–11.8	48	94	Rodentia	Castoridae	Dipoides	MP	1	1
1046	148	4	2	Pliocene–Pleistocene	5.33–11.8	48	94	Rodentia	Castoridae	Sinocastor	MP	1	1
1047	148	4	2	Pliocene–Pleistocene	5.33–11.8	48	94	Rodentia	Cricetidae	Cricetulus	MP	1	1
1048	148	4	2	Pliocene–Pleistocene	5.33–11.8	48	94	Rodentia	Cricetidae	Microtodon	MP	1	1
1049	148	4	2	Pliocene–Pleistocene	5.33–11.8	48	94	Rodentia	Cricetidae	Promimomys	MP	1	1
1050	148	4	2	Pliocene–Pleistocene	5.33–11.8	48	94	Rodentia	Dipodidae	Allactaga	MP	1	1
1051	148	4	2	Pliocene–Pleistocene	5.33–11.8	48	94	Rodentia	Dipodidae	Euchoreutes	MP	1	1
1052	148	4	2	Pliocene–Pleistocene	5.33–11.8	48	94	Rodentia	Dipodidae	Scirtodipus	MP	1	1
1053	148	4	2	Pliocene–Pleistocene	5.33–11.8	48	94	Rodentia	Gerbillidae	Pseudomeriones	MP	1	1
1054	148	4	2	Pliocene–Pleistocene	5.33–11.8	48	94	Rodentia	Muridae	Apodemus	MP	1	1
1055	148	4	2	Pliocene–Pleistocene	5.33–11.8	48	94	Rodentia	Muridae	Aratomys	MP	1	1
1056	148	4	2	Pliocene–Pleistocene	5.33–11.8	48	94	Rodentia	Muridae	Orientalomys	MP	1	1
1057	148	4	2	Pliocene–Pleistocene	5.33–11.8	48	94	Rodentia	Muridae	Paraethomys	MP	1	1
1058	148	4	2	Pliocene–Pleistocene	5.33–11.8	48	94	Rodentia	Muridae	Pararhizomys	MP	1	1
1059	149	4	2	Pliocene–Pleistocene	5.33–11.8	41.5	76.2	Artiodactyla	Bovidae	Gazella	MP	1	1
1060	149	4	2	Pliocene–Pleistocene	5.33–11.8	41.5	76.2	Artiodactyla	Bovidae	Tragoportax	MP	1	1
1061	149	4	2	Pliocene–Pleistocene	5.33–11.8	41.5	76.2	Artiodactyla	Giraffidae	Samotherium	MP	1	1
1062	149	4	2	Pliocene–Pleistocene	5.33–11.8	41.5	76.2	Perissodactyla	Rhinocerotidae	Chilotherium	MP	1	1
1063	150	4	2	Pliocene–Pleistocene	5.33–11.8	39.8	110.8	Artiodactyla	Bovidae	Gazella	MP	1	1
1064	150	4	2	Pliocene–Pleistocene	5.33–11.8	39.8	110.8	Artiodactyla	Bovidae	Plesiaddax	MP	1	1
1065	150	4	2	Pliocene–Pleistocene	5.33–11.8	39.8	110.8	Artiodactyla	Cervidae	Muntiacus	MP	1	1
1066	150	4	2	Pliocene–Pleistocene	5.33–11.8	39.8	110.8	Artiodactyla	Giraffidae	Palaeotragus	MP	1	1
1067	150	4	2	Pliocene–Pleistocene	5.33–11.8	39.8	110.8	Artiodactyla	Giraffidae	Samotherium	MP	1	1
1068	150	4	2	Pliocene–Pleistocene	5.33–11.8	39.8	110.8	Carnivora	Hyaenidae	Ictitherium	MP	1	1
1069	150	4	2	Pliocene–Pleistocene	5.33–11.8	39.8	110.8	Carnivora	Mustelidae	Parataxidea	MP	1	1
1070	150	4	2	Pliocene–Pleistocene	5.33–11.8	39.8	110.8	Perissodactyla	Equidae	Hipparion	MP	1	1
1071	150	4	2	Pliocene–Pleistocene	5.33–11.8	39.8	110.8	Perissodactyla	Rhinocerotidae	Chilotherium	MP	1	1
1072	151	4	2	Pliocene–Pleistocene	5.33–11.8	38	71	Artiodactyla	Bovidae	Gazella	—	0	1
1073	151	4	2	Pliocene–Pleistocene	5.33–11.8	38	71	Artiodactyla	Camelidae	Paracamelus	—	0	1
1074	151	4	2	Pliocene–Pleistocene	5.33–11.8	38	71	Carnivora	Felidae	Acinonyx	—	0	1
1075	151	4	2	Pliocene–Pleistocene	5.33–11.8	38	71	Carnivora	Ursidae	Ursus	—	0	1
1076	151	4	2	Pliocene–Pleistocene	5.33–11.8	38	71	Perissodactyla	Equidae	Equus	—	0	1
1077	151	4	2	Pliocene–Pleistocene	5.33–11.8	38	71	Perissodactyla	Rhinocerotidae	Dihoplus	—	0	1
1078	151	4	2	Pliocene–Pleistocene	5.33–11.8	38	71	Perissodactyla	Rhinocerotidae	Stephanorhinus	—	0	1
1079	152	4	2	Pliocene–Pleistocene	5.33–11.8	40	67.2	Artiodactyla	Bovidae	Gazella	—	0	1
1080	152	4	2	Pliocene–Pleistocene	5.33–11.8	40	67.2	Carnivora	Hyaenidae	Pachycrocuta	—	0	1
1081	152	4	2	Pliocene–Pleistocene	5.33–11.8	40	67.2	Perissodactyla	Rhinocerotidae	Chilotherium	—	0	1
1082	152	4	2	Pliocene–Pleistocene	5.33–11.8	40	67.2	Perissodactyla	Rhinocerotidae	Sinotherium	—	0	1
1083	153	4	2	Pliocene–Pleistocene	5.33–11.8	39	67.4	Artiodactyla	Bovidae	Gazella	—	0	1
1084	153	4	2	Pliocene–Pleistocene	5.33–11.8	39	67.4	Artiodactyla	Bovidae	Tragoportax	—	0	1
1085	153	4	2	Pliocene–Pleistocene	5.33–11.8	39	67.4	Perissodactyla	Equidae	Hipparion	—	0	1
1086	154	4	2	Pliocene–Pleistocene	5.33–11.8	38.1	102.2	Artiodactyla	Bovidae	Gazella	—	0	1
1087	154	4	2	Pliocene–Pleistocene	5.33–11.8	38.1	102.2	Perissodactyla	Equidae	Hipparion	—	0	1
1088	154	4	2	Pliocene–Pleistocene	5.33–11.8	38.1	102.2	Perissodactyla	Rhinocerotidae	Chilotherium	—	0	1
1089	155	4	2	Pliocene–Pleistocene	5.33–11.8	38.1	109	Artiodactyla	Bovidae	Gazella	—	0	1
1090	155	4	2	Pliocene–Pleistocene	5.33–11.8	38.1	109	Artiodactyla	Camelidae	Camelus	—	0	1
1091	155	4	2	Pliocene–Pleistocene	5.33–11.8	38.1	109	Artiodactyla	Cervidae	Cervus	—	0	1
1092	155	4	2	Pliocene–Pleistocene	5.33–11.8	38.1	109	Carnivora	Felidae	Felis	—	0	1
1093	155	4	2	Pliocene–Pleistocene	5.33–11.8	38.1	109	Perissodactyla	Equidae	Equus	—	0	1
1094	155	4	2	Pliocene–Pleistocene	5.33–11.8	38.1	109	Perissodactyla	Rhinocerotidae	Coelodonta	—	0	1
1095	155	4	2	Pliocene–Pleistocene	5.33–11.8	38.1	109	Rodentia	Cricetidae	Cricetulus	—	0	1
1096	156	4	2	Pliocene–Pleistocene	5.33–11.8	43	77	Artiodactyla	Bovidae	Gazellospira	—	0	1
1097	156	4	2	Pliocene–Pleistocene	5.33–11.8	43	77	Perissodactyla	Rhinocerotidae	Dicerorhinus	—	0	1
1098	157	4	2	Pliocene–Pleistocene	5.33–11.8	39.5	69.8	Artiodactyla	Camelidae	Camelus	MP	1	1
1099	157	4	2	Pliocene–Pleistocene	5.33–11.8	39.5	69.8	Artiodactyla	Cervidae	Praemegaceros	MP	1	1
1100	157	4	2	Pliocene–Pleistocene	5.33–11.8	39.5	69.8	Artiodactyla	Cervidae	Sinomegaceros	MP	1	1
1101	157	4	2	Pliocene–Pleistocene	5.33–11.8	39.5	69.8	Carnivora	Canidae	Canis	MP	1	1
1102	157	4	2	Pliocene–Pleistocene	5.33–11.8	39.5	69.8	Carnivora	Felidae	Homotherium	MP	1	1
1103	157	4	2	Pliocene–Pleistocene	5.33–11.8	39.5	69.8	Carnivora	Felidae	Panthera	MP	1	1
1104	157	4	2	Pliocene–Pleistocene	5.33–11.8	39.5	69.8	Carnivora	Hyaenidae	Pachycrocuta	MP	1	1
1105	157	4	2	Pliocene–Pleistocene	5.33–11.8	39.5	69.8	Insectivora	Soricidae	Crocidura	MP	1	1
1106	157	4	2	Pliocene–Pleistocene	5.33–11.8	39.5	69.8	Perissodactyla	Equidae	Equus	MP	1	1
1107	157	4	2	Pliocene–Pleistocene	5.33–11.8	39.5	69.8	Rodentia	Cricetidae	Clethrionomys	MP	1	1
1108	157	4	2	Pliocene–Pleistocene	5.33–11.8	39.5	69.8	Rodentia	Cricetidae	Cricetulus	MP	1	1
1109	157	4	2	Pliocene–Pleistocene	5.33–11.8	39.5	69.8	Rodentia	Cricetidae	Meriones	MP	1	1
1110	157	4	2	Pliocene–Pleistocene	5.33–11.8	39.5	69.8	Rodentia	Cricetidae	Microtus	MP	1	1
1111	157	4	2	Pliocene–Pleistocene	5.33–11.8	39.5	69.8	Rodentia	Muridae	Allophaiomys	MP	1	1
1112	158	4	2	Pliocene–Pleistocene	5.33–11.8	38.3	113.1	Artiodactyla	Camelidae	Paracamelus	—	0	1
1113	158	4	2	Pliocene–Pleistocene	5.33–11.8	38.3	113.1	Artiodactyla	Cervidae	Paracervulus	—	0	1
1114	158	4	2	Pliocene–Pleistocene	5.33–11.8	38.3	113.1	Carnivora	Canidae	Nyctereutes	—	0	1
1115	158	4	2	Pliocene–Pleistocene	5.33–11.8	38.3	113.1	Carnivora	Hyaenidae	Chasmaporthetes	—	0	1
1116	158	4	2	Pliocene–Pleistocene	5.33–11.8	38.3	113.1	Carnivora	Hyaenidae	Pliocrocuta	—	0	1
1117	158	4	2	Pliocene–Pleistocene	5.33–11.8	38.3	113.1	Carnivora	Mustelidae	Plesiogulo	—	0	1
1118	158	4	2	Pliocene–Pleistocene	5.33–11.8	38.3	113.1	Carnivora	Ursidae	Agriotherium	—	0	1
1119	158	4	2	Pliocene–Pleistocene	5.33–11.8	38.3	113.1	Carnivora	Ursidae	Ursus	—	0	1
1120	158	4	2	Pliocene–Pleistocene	5.33–11.8	38.3	113.1	Perissodactyla	Equidae	Hipparion	—	0	1
1121	158	4	2	Pliocene–Pleistocene	5.33–11.8	38.3	113.1	Perissodactyla	Equidae	Proboscidipparion	—	0	1
1122	158	4	2	Pliocene–Pleistocene	5.33–11.8	38.3	113.1	Proboscidea	Elephantidae	Stegodon	—	0	1
1123	158	4	2	Pliocene–Pleistocene	5.33–11.8	38.3	113.1	Proboscidea	Mammutidae	Mammut	—	0	1
1124	159	4	2	Pliocene–Pleistocene	5.33–11.8	38.6	109.7	Artiodactyla	Cervidae	Cervus	MP	1	1
1125	159	4	2	Pliocene–Pleistocene	5.33–11.8	38.6	109.7	Perissodactyla	Equidae	Equus	MP	1	1
1126	160	4	2	Pliocene–Pleistocene	5.33–11.8	38.4	112	Artiodactyla	Cervidae	Cervus	MP	1	1
1127	160	4	2	Pliocene–Pleistocene	5.33–11.8	38.4	112	Lagomorpha	Leporidae	Caprolagus	MP	1	1
1128	160	4	2	Pliocene–Pleistocene	5.33–11.8	38.4	112	Lagomorpha	Leporidae	Hypolagus	MP	1	1
1129	160	4	2	Pliocene–Pleistocene	5.33–11.8	38.4	112	Lagomorpha	Ochotonidae	Ochotona	MP	1	1
1130	160	4	2	Pliocene–Pleistocene	5.33–11.8	38.4	112	Rodentia	Cricetidae	Allocricetus	MP	1	1
1131	161	4	2	Pliocene–Pleistocene	5.33–11.8	43.6	79.4	Artiodactyla	Cervidae	Cervus	MP	1	1
1132	161	4	2	Pliocene–Pleistocene	5.33–11.8	43.6	79.4	Lagomorpha	Ochotonidae	Ochotona	MP	1	1
1133	161	4	2	Pliocene–Pleistocene	5.33–11.8	43.6	79.4	Proboscidea	Elephantidae	Mammuthus	MP	1	1
1134	162	4	2	Pliocene–Pleistocene	5.33–11.8	43.4	79	Artiodactyla	Cervidae	Cervus	MP	1	1
1135	162	4	2	Pliocene–Pleistocene	5.33–11.8	43.4	79	Lagomorpha	Leporidae	Hypolagus	MP	1	1
1136	162	4	2	Pliocene–Pleistocene	5.33–11.8	43.4	79	Lagomorpha	Ochotonidae	Ochotona	MP	1	1
1137	162	4	2	Pliocene–Pleistocene	5.33–11.8	43.4	79	Proboscidea	Elephantidae	Mammuthus	MP	1	1
1138	162	4	2	Pliocene–Pleistocene	5.33–11.8	43.4	79	Rodentia	Cricetidae	Allocricetus	MP	1	1
1139	162	4	2	Pliocene–Pleistocene	5.33–11.8	43.4	79	Rodentia	Cricetidae	Clethrionomys	MP	1	1
1140	162	4	2	Pliocene–Pleistocene	5.33–11.8	43.4	79	Rodentia	Cricetidae	Ellobius	MP	1	1
1141	162	4	2	Pliocene–Pleistocene	5.33–11.8	43.4	79	Rodentia	Cricetidae	Eolagurus	MP	1	1
1142	162	4	2	Pliocene–Pleistocene	5.33–11.8	43.4	79	Rodentia	Cricetidae	Meriones	MP	1	1
1143	162	4	2	Pliocene–Pleistocene	5.33–11.8	43.4	79	Rodentia	Hystricidae	Hystrix	MP	1	1
1144	162	4	2	Pliocene–Pleistocene	5.33–11.8	43.4	79	Rodentia	Muridae	Allophaiomys	MP	1	1
1145	162	4	2	Pliocene–Pleistocene	5.33–11.8	43.4	79	Rodentia	Muridae	Apodemus	MP	1	1
1146	162	4	2	Pliocene–Pleistocene	5.33–11.8	43.4	79	Rodentia	Muridae	Mimomys	MP	1	1
1147	162	4	2	Pliocene–Pleistocene	5.33–11.8	43.4	79	Rodentia	Muridae	Prolagurus	MP	1	1
1148	162	4	2	Pliocene–Pleistocene	5.33–11.8	43.4	79	Rodentia	Muridae	Villanyia	MP	1	1
1149	163	4	2	Pliocene–Pleistocene	5.33–11.8	40.2	114.7	Artiodactyla	Cervidae	Cervus	—	0	1
1150	163	4	2	Pliocene–Pleistocene	5.33–11.8	40.2	114.7	Carnivora	Hyaenidae	Pachycrocuta	—	0	1
1151	163	4	2	Pliocene–Pleistocene	5.33–11.8	40.2	114.7	Perissodactyla	Equidae	Equus	—	0	1
1152	163	4	2	Pliocene–Pleistocene	5.33–11.8	40.2	114.7	Perissodactyla	Rhinocerotidae	Coelodonta	—	0	1
1153	163	4	2	Pliocene–Pleistocene	5.33–11.8	40.2	114.7	Proboscidea	Elephantidae	Elephas	—	0	1
1154	164	4	2	Pliocene–Pleistocene	5.33–11.8	40.1	114.4	Artiodactyla	Cervidae	Cervus	—	0	1
1155	164	4	2	Pliocene–Pleistocene	5.33–11.8	40.1	114.4	Artiodactyla	Cervidae	Megaloceros	—	0	1
1156	164	4	2	Pliocene–Pleistocene	5.33–11.8	40.1	114.4	Carnivora	Canidae	Canis	—	0	1
1157	164	4	2	Pliocene–Pleistocene	5.33–11.8	40.1	114.4	Perissodactyla	Equidae	Hipparion	—	0	1
1158	164	4	2	Pliocene–Pleistocene	5.33–11.8	40.1	114.4	Perissodactyla	Rhinocerotidae	Coelodonta	—	0	1
1159	164	4	2	Pliocene–Pleistocene	5.33–11.8	40.1	114.4	Perissodactyla	Rhinocerotidae	Elasmotherium	—	0	1
1160	164	4	2	Pliocene–Pleistocene	5.33–11.8	40.1	114.4	Proboscidea	Elephantidae	Mammuthus	—	0	1
1161	165	4	2	Pliocene–Pleistocene	5.33–11.8	48.3	93	Carnivora	Felidae	Machairodus	MP	1	1
1162	165	4	2	Pliocene–Pleistocene	5.33–11.8	48.3	93	Lagomorpha	Ochotonidae	Ochotona	MP	1	1
1163	165	4	2	Pliocene–Pleistocene	5.33–11.8	48.3	93	Perissodactyla	Equidae	Hipparion	MP	1	1
1164	165	4	2	Pliocene–Pleistocene	5.33–11.8	48.3	93	Rodentia	Cricetidae	Cricetulus	MP	1	1
1165	165	4	2	Pliocene–Pleistocene	5.33–11.8	48.3	93	Rodentia	Cricetidae	Promimomys	MP	1	1
1166	165	4	2	Pliocene–Pleistocene	5.33–11.8	48.3	93	Rodentia	Gerbillidae	Pseudomeriones	MP	1	1
1167	166	4	2	Pliocene–Pleistocene	5.33–11.8	39.8	109.8	Carnivora	Hyaenidae	Crocuta	MP	1	1
1168	167	4	2	Pliocene–Pleistocene	5.33–11.8	41.6	121.3	Carnivora	Hyaenidae	Pliocrocuta	—	0	1
1169	168	4	2	Pliocene–Pleistocene	5.33–11.8	38	70	Carnivora	Ursidae	Ursus	—	0	1
1170	168	4	2	Pliocene–Pleistocene	5.33–11.8	38	70	Lagomorpha	Ochotonidae	Ochotona	—	0	1
1171	168	4	2	Pliocene–Pleistocene	5.33–11.8	38	70	Perissodactyla	Equidae	Equus	—	0	1
1172	168	4	2	Pliocene–Pleistocene	5.33–11.8	38	70	Rodentia	Cricetidae	Ellobius	—	0	1
1173	168	4	2	Pliocene–Pleistocene	5.33–11.8	38	70	Rodentia	Cricetidae	Promimomys	—	0	1
1174	169	4	2	Pliocene–Pleistocene	5.33–11.8	41.9	114	Eulipotyphla	Erinaceidae	Erinaceus	MP	1	1
1175	169	4	2	Pliocene–Pleistocene	5.33–11.8	41.9	114	Eulipotyphla	Talpidae	Desmana	MP	1	1
1176	169	4	2	Pliocene–Pleistocene	5.33–11.8	41.9	114	Eulipotyphla	Talpidae	Quyania	MP	1	1
1177	169	4	2	Pliocene–Pleistocene	5.33–11.8	41.9	114	Eulipotyphla	Talpidae	Yanshuella	MP	1	1
1178	169	4	2	Pliocene–Pleistocene	5.33–11.8	41.9	114	Insectivora	Soricidae	Lunanosorex	MP	1	1
1179	169	4	2	Pliocene–Pleistocene	5.33–11.8	41.9	114	Insectivora	Soricidae	Paenelimnoecus	MP	1	1
1180	169	4	2	Pliocene–Pleistocene	5.33–11.8	41.9	114	Insectivora	Soricidae	Petenyia	MP	1	1
1181	169	4	2	Pliocene–Pleistocene	5.33–11.8	41.9	114	Insectivora	Soricidae	Sorex	MP	1	1
1182	169	4	2	Pliocene–Pleistocene	5.33–11.8	41.9	114	Lagomorpha	Leporidae	Trischizolagus	MP	1	1
1183	169	4	2	Pliocene–Pleistocene	5.33–11.8	41.9	114	Lagomorpha	Ochotonidae	Ochotona	MP	1	1
1184	169	4	2	Pliocene–Pleistocene	5.33–11.8	41.9	114	Rodentia	Castoridae	Castor	MP	1	1
1185	169	4	2	Pliocene–Pleistocene	5.33–11.8	41.9	114	Rodentia	Cricetidae	Kowalskia	MP	1	1
1186	169	4	2	Pliocene–Pleistocene	5.33–11.8	41.9	114	Rodentia	Cricetidae	Microtodon	MP	1	1
1187	169	4	2	Pliocene–Pleistocene	5.33–11.8	41.9	114	Rodentia	Cricetidae	Nannocricetus	MP	1	1
1188	169	4	2	Pliocene–Pleistocene	5.33–11.8	41.9	114	Rodentia	Cricetidae	Neocricetodon	MP	1	1
1189	169	4	2	Pliocene–Pleistocene	5.33–11.8	41.9	114	Rodentia	Cricetidae	Sinocricetus	MP	1	1
1190	169	4	2	Pliocene–Pleistocene	5.33–11.8	41.9	114	Rodentia	Dipodidae	Brachyscirtetes	MP	1	1
1191	169	4	2	Pliocene–Pleistocene	5.33–11.8	41.9	114	Rodentia	Dipodidae	Lophocricetus	MP	1	1
1192	169	4	2	Pliocene–Pleistocene	5.33–11.8	41.9	114	Rodentia	Dipodidae	Paralactaga	MP	1	1
1193	169	4	2	Pliocene–Pleistocene	5.33–11.8	41.9	114	Rodentia	Dipodidae	Sicista	MP	1	1
1194	169	4	2	Pliocene–Pleistocene	5.33–11.8	41.9	114	Rodentia	Dipodidae	Sinozapus	MP	1	1
1195	169	4	2	Pliocene–Pleistocene	5.33–11.8	41.9	114	Rodentia	Dipodidae	Sminthoides	MP	1	1
1196	169	4	2	Pliocene–Pleistocene	5.33–11.8	41.9	114	Rodentia	Gerbillidae	Pseudomeriones	MP	1	1
1197	169	4	2	Pliocene–Pleistocene	5.33–11.8	41.9	114	Rodentia	Gliridae	Myomimus	MP	1	1
1198	169	4	2	Pliocene–Pleistocene	5.33–11.8	41.9	114	Rodentia	Muridae	Allorattus	MP	1	1
1199	169	4	2	Pliocene–Pleistocene	5.33–11.8	41.9	114	Rodentia	Muridae	Anatolomys	MP	1	1
1200	169	4	2	Pliocene–Pleistocene	5.33–11.8	41.9	114	Rodentia	Muridae	Apodemus	MP	1	1
1201	169	4	2	Pliocene–Pleistocene	5.33–11.8	41.9	114	Rodentia	Muridae	Aratomys	MP	1	1
1202	169	4	2	Pliocene–Pleistocene	5.33–11.8	41.9	114	Rodentia	Muridae	Chardinomys	MP	1	1
1203	169	4	2	Pliocene–Pleistocene	5.33–11.8	41.9	114	Rodentia	Muridae	Huaxiamys	MP	1	1
1204	169	4	2	Pliocene–Pleistocene	5.33–11.8	41.9	114	Rodentia	Muridae	Micromys	MP	1	1
1205	169	4	2	Pliocene–Pleistocene	5.33–11.8	41.9	114	Rodentia	Muridae	Prosiphneus	MP	1	1
1206	169	4	2	Pliocene–Pleistocene	5.33–11.8	41.9	114	Rodentia	Sciuridae	Atlantoxerus	MP	1	1
1207	169	4	2	Pliocene–Pleistocene	5.33–11.8	41.9	114	Rodentia	Sciuridae	Eutamias	MP	1	1
1208	169	4	2	Pliocene–Pleistocene	5.33–11.8	41.9	114	Rodentia	Sciuridae	Prospermophilus	MP	1	1
1209	169	4	2	Pliocene–Pleistocene	5.33–11.8	41.9	114	Rodentia	Sciuridae	Tamias	MP	1	1
1210	169	4	2	Pliocene–Pleistocene	5.33–11.8	41.9	114	Rodentia	Sciuridae	Tamiasciurus	MP	1	1
1211	170	4	2	Pliocene–Pleistocene	5.33–11.8	40	114	Eulipotyphla	Talpidae	Quyania	MP	1	1
1212	170	4	2	Pliocene–Pleistocene	5.33–11.8	40	114	Eulipotyphla	Talpidae	Yanshuella	MP	1	1
1213	170	4	2	Pliocene–Pleistocene	5.33–11.8	40	114	Insectivora	Soricidae	Blarinella	MP	1	1
1214	170	4	2	Pliocene–Pleistocene	5.33–11.8	40	114	Insectivora	Soricidae	Cokia	MP	1	1
1215	170	4	2	Pliocene–Pleistocene	5.33–11.8	40	114	Insectivora	Soricidae	Paenepetenyia	MP	1	1
1216	170	4	2	Pliocene–Pleistocene	5.33–11.8	40	114	Insectivora	Soricidae	Paranourosorex	MP	1	1
1217	170	4	2	Pliocene–Pleistocene	5.33–11.8	40	114	Insectivora	Soricidae	Sorex	MP	1	1
1218	170	4	2	Pliocene–Pleistocene	5.33–11.8	40	114	Insectivora	Soricidae	Zelceina	MP	1	1
1219	170	4	2	Pliocene–Pleistocene	5.33–11.8	40	114	Lagomorpha	Leporidae	Hypolagus	MP	1	1
1220	170	4	2	Pliocene–Pleistocene	5.33–11.8	40	114	Lagomorpha	Ochotonidae	Ochotona	MP	1	1
1221	170	4	2	Pliocene–Pleistocene	5.33–11.8	40	114	Rodentia	Castoridae	Castor	MP	1	1
1222	170	4	2	Pliocene–Pleistocene	5.33–11.8	40	114	Rodentia	Cricetidae	Neocricetodon	MP	1	1
1223	170	4	2	Pliocene–Pleistocene	5.33–11.8	40	114	Rodentia	Cricetidae	Sinocricetus	MP	1	1
1224	170	4	2	Pliocene–Pleistocene	5.33–11.8	40	114	Rodentia	Dipodidae	Eozapus	MP	1	1
1225	170	4	2	Pliocene–Pleistocene	5.33–11.8	40	114	Rodentia	Dipodidae	Paralactaga	MP	1	1
1226	170	4	2	Pliocene–Pleistocene	5.33–11.8	40	114	Rodentia	Dipodidae	Sicista	MP	1	1
1227	170	4	2	Pliocene–Pleistocene	5.33–11.8	40	114	Rodentia	Dipodidae	Sminthoides	MP	1	1
1228	170	4	2	Pliocene–Pleistocene	5.33–11.8	40	114	Rodentia	Gerbillidae	Pseudomeriones	MP	1	1
1229	170	4	2	Pliocene–Pleistocene	5.33–11.8	40	114	Rodentia	Gliridae	Myomimus	MP	1	1
1230	170	4	2	Pliocene–Pleistocene	5.33–11.8	40	114	Rodentia	Muridae	Apodemus	MP	1	1
1231	170	4	2	Pliocene–Pleistocene	5.33–11.8	40	114	Rodentia	Muridae	Micromys	MP	1	1
1232	170	4	2	Pliocene–Pleistocene	5.33–11.8	40	114	Rodentia	Muridae	Mimomys	MP	1	1
1233	170	4	2	Pliocene–Pleistocene	5.33–11.8	40	114	Rodentia	Muridae	Prosiphneus	MP	1	1
1234	170	4	2	Pliocene–Pleistocene	5.33–11.8	40	114	Rodentia	Sciuridae	Spermophilinus	MP	1	1
1235	171	4	2	Pliocene–Pleistocene	5.33–11.8	40.4	114.2	Hyracoidea	Pliohyracidae	Postschizotherium	MP	1	1
1236	171	4	2	Pliocene–Pleistocene	5.33–11.8	40.4	114.2	Perissodactyla	Chalicotheriidae	Hesperotherium	MP	1	1
1237	172	4	2	Pliocene–Pleistocene	5.33–11.8	40.1	114.2	Insectivora	Soricidae	Beremendia	MP	1	1
1238	172	4	2	Pliocene–Pleistocene	5.33–11.8	40.1	114.2	Insectivora	Soricidae	Paenelimnoecus	MP	1	1
1239	172	4	2	Pliocene–Pleistocene	5.33–11.8	40.1	114.2	Lagomorpha	Leporidae	Pliopentalagus	MP	1	1
1240	172	4	2	Pliocene–Pleistocene	5.33–11.8	40.1	114.2	Rodentia	Castoridae	Eucastor	MP	1	1
1241	172	4	2	Pliocene–Pleistocene	5.33–11.8	40.1	114.2	Rodentia	Cricetidae	Germanomys	MP	1	1
1242	172	4	2	Pliocene–Pleistocene	5.33–11.8	40.1	114.2	Rodentia	Cricetidae	Nannocricetus	MP	1	1
1243	172	4	2	Pliocene–Pleistocene	5.33–11.8	40.1	114.2	Rodentia	Muridae	Mus	MP	1	1
1244	172	4	2	Pliocene–Pleistocene	5.33–11.8	40.1	114.2	Rodentia	Muridae	Orientalomys	MP	1	1
1245	172	4	2	Pliocene–Pleistocene	5.33–11.8	40.1	114.2	Rodentia	Muridae	Rattus	MP	1	1
1246	173	4	2	Pliocene–Pleistocene	5.33–11.8	43	76	Lagomorpha	Ochotonidae	Ochotonoides	—	0	1
1247	173	4	2	Pliocene–Pleistocene	5.33–11.8	43	76	Rodentia	Cricetidae	Promimomys	—	0	1
1248	174	4	2	Pliocene–Pleistocene	5.33–11.8	43	80.2	Perissodactyla	Equidae	Equus	MP	1	1
1249	174	4	2	Pliocene–Pleistocene	5.33–11.8	43	80.2	Perissodactyla	Rhinocerotidae	Sinotherium	MP	1	1
1250	174	4	2	Pliocene–Pleistocene	5.33–11.8	43	80.2	Rodentia	Cricetidae	Cricetulus	MP	1	1
1251	174	4	2	Pliocene–Pleistocene	5.33–11.8	43	80.2	Rodentia	Cricetidae	Meriones	MP	1	1
1252	174	4	2	Pliocene–Pleistocene	5.33–11.8	43	80.2	Rodentia	Cricetidae	Promimomys	MP	1	1
1253	174	4	2	Pliocene–Pleistocene	5.33–11.8	43	80.2	Rodentia	Muridae	Mimomys	MP	1	1
1254	174	4	2	Pliocene–Pleistocene	5.33–11.8	43	80.2	Rodentia	Muridae	Orientalomys	MP	1	1
1255	174	4	2	Pliocene–Pleistocene	5.33–11.8	43	80.2	Rodentia	Muridae	Villanyia	MP	1	1
1256	175	4	2	Pliocene–Pleistocene	5.33–11.8	48	87.8	Perissodactyla	Equidae	Equus	—	0	1
1257	176	4	2	Pliocene–Pleistocene	5.33–11.8	40	111.5	Perissodactyla	Equidae	Hipparion	MP	1	1
1258	177	4	2	Pliocene–Pleistocene	5.33–11.8	43.9	116.2	Perissodactyla	Equidae	Hipparion	MP	1	1
1259	178	4	2	Pliocene–Pleistocene	5.33–11.8	42.2	111.6	Perissodactyla	Equidae	Hipparion	MP	1	1
1260	178	4	2	Pliocene–Pleistocene	5.33–11.8	42.2	111.6	Perissodactyla	Rhinocerotidae	Chilotherium	MP	1	1
1261	178	4	2	Pliocene–Pleistocene	5.33–11.8	42.2	111.6	Rodentia	Castoridae	Dipoides	MP	1	1
1262	179	4	2	Pliocene–Pleistocene	5.33–11.8	41.5	114.8	Perissodactyla	Equidae	Hipparion	—	0	1
1263	179	4	2	Pliocene–Pleistocene	5.33–11.8	41.5	114.8	Perissodactyla	Equidae	Sinohippus	—	0	1
1264	180	4	2	Pliocene–Pleistocene	5.33–11.8	48.3	87.3	Perissodactyla	Equidae	Hipparion	—	0	1
1265	181	4	2	Pliocene–Pleistocene	5.33–11.8	42.9	121	Perissodactyla	Rhinocerotidae	Coelodonta	MP	1	1
1266	182	4	2	Pliocene–Pleistocene	5.33–11.8	39.4	112.8	Perissodactyla	Rhinocerotidae	Elasmotherium	MP	1	1
1267	183	4	2	Pliocene–Pleistocene	5.33–11.8	37.5	105.8	Perissodactyla	Rhinocerotidae	Ningxiatherium	MP	1	1
1268	184	4	2	Pliocene–Pleistocene	5.33–11.8	38.3	70	Proboscidea	Elephantidae	Elephas	—	0	1
1269	185	4	2	Pliocene–Pleistocene	5.33–11.8	40	69.1	Proboscidea	Elephantidae	Mammuthus	—	0	1
1270	186	4	2	Pliocene–Pleistocene	5.33–11.8	37.5	108.8	Proboscidea	Elephantidae	Palaeoloxodon	—	0	1
1271	187	4	2	Pliocene–Pleistocene	5.33–11.8	44	79.7	Proboscidea	Gomphotheriidae	Anancus	MP	1	1
1272	188	4	2	Pliocene–Pleistocene	5.33–11.8	44	79.6	Proboscidea	Mammutidae	Mammut	MP	1	1
1273	189	4	2	Pliocene–Pleistocene	5.33–11.8	43.9	79.3	Rodentia	Cricetidae	Ellobius	MP	1	1
1274	190	4	2	Pliocene–Pleistocene	5.33–11.8	44.4	114.8	Rodentia	Cricetidae	Nannocricetus	MP	1	1
1275	190	4	2	Pliocene–Pleistocene	5.33–11.8	44.4	114.8	Rodentia	Cricetidae	Sinocricetus	MP	1	1
1276	191	4	2	Pliocene–Pleistocene	5.33–11.8	38.9	110.3	Rodentia	Dipodidae	Paralactaga	—	0	1
1277	192	4	2	Pliocene–Pleistocene	5.33–11.8	40.1	114.1	Rodentia	Muridae	Chardinomys	MP	1	1
1278	192	4	2	Pliocene–Pleistocene	5.33–11.8	40.1	114.1	Rodentia	Muridae	Huaxiamys	MP	1	1
1279	193	4	2	Pliocene–Pleistocene	5.33–11.8	39.9	114.5	Rodentia	Muridae	Chardinomys	—	0	1
1280	193	4	2	Pliocene–Pleistocene	5.33–11.8	39.9	114.5	Rodentia	Muridae	Micromys	—	0	1
1281	194	5	2	Pliocene–Pleistocene	5.33–11.8	51.4	105.9	Artiodactyla	Bovidae	Antilospira	NAA	1	1
1282	194	5	2	Pliocene–Pleistocene	5.33–11.8	51.4	105.9	Artiodactyla	Bovidae	Gazella	NAA	1	1
1283	194	5	2	Pliocene–Pleistocene	5.33–11.8	51.4	105.9	Artiodactyla	Bovidae	Ovis	NAA	1	1
1284	194	5	2	Pliocene–Pleistocene	5.33–11.8	51.4	105.9	Artiodactyla	Cervidae	Axis	NAA	1	1
1285	194	5	2	Pliocene–Pleistocene	5.33–11.8	51.4	105.9	Artiodactyla	Cervidae	Capreolus	NAA	1	1
1286	194	5	2	Pliocene–Pleistocene	5.33–11.8	51.4	105.9	Artiodactyla	Cervidae	Orchonoceros	NAA	1	1
1287	194	5	2	Pliocene–Pleistocene	5.33–11.8	51.4	105.9	Carnivora	Canidae	Nyctereutes	NAA	1	1
1288	194	5	2	Pliocene–Pleistocene	5.33–11.8	51.4	105.9	Carnivora	Felidae	Homotherium	NAA	1	1
1289	194	5	2	Pliocene–Pleistocene	5.33–11.8	51.4	105.9	Carnivora	Felidae	Lynx	NAA	1	1
1290	194	5	2	Pliocene–Pleistocene	5.33–11.8	51.4	105.9	Carnivora	Hyaenidae	Pliocrocuta	NAA	1	1
1291	194	5	2	Pliocene–Pleistocene	5.33–11.8	51.4	105.9	Carnivora	Mustelidae	Gulo	NAA	1	1
1292	194	5	2	Pliocene–Pleistocene	5.33–11.8	51.4	105.9	Carnivora	Mustelidae	Parameles	NAA	1	1
1293	194	5	2	Pliocene–Pleistocene	5.33–11.8	51.4	105.9	Carnivora	Ursidae	Ursus	NAA	1	1
1294	194	5	2	Pliocene–Pleistocene	5.33–11.8	51.4	105.9	Lagomorpha	Leporidae	Hypolagus	NAA	1	1
1295	194	5	2	Pliocene–Pleistocene	5.33–11.8	51.4	105.9	Lagomorpha	Ochotonidae	Ochotona	NAA	1	1
1296	194	5	2	Pliocene–Pleistocene	5.33–11.8	51.4	105.9	Lagomorpha	Ochotonidae	Ochotonoides	NAA	1	1
1297	194	5	2	Pliocene–Pleistocene	5.33–11.8	51.4	105.9	Perissodactyla	Equidae	Hipparion	NAA	1	1
1298	194	5	2	Pliocene–Pleistocene	5.33–11.8	51.4	105.9	Perissodactyla	Rhinocerotidae	Stephanorhinus	NAA	1	1
1299	194	5	2	Pliocene–Pleistocene	5.33–11.8	51.4	105.9	Primates	Cercopithecidae	Parapresbytis	NAA	1	1
1300	194	5	2	Pliocene–Pleistocene	5.33–11.8	51.4	105.9	Proboscidea	Mammutidae	Zygolophodon	NAA	1	1
1301	194	5	2	Pliocene–Pleistocene	5.33–11.8	51.4	105.9	Rodentia	Castoridae	Castor	NAA	1	1
1302	194	5	2	Pliocene–Pleistocene	5.33–11.8	51.4	105.9	Rodentia	Cricetidae	Promimomys	NAA	1	1
1303	194	5	2	Pliocene–Pleistocene	5.33–11.8	51.4	105.9	Rodentia	Muridae	Mimomys	NAA	1	1
1304	194	5	2	Pliocene–Pleistocene	5.33–11.8	51.4	105.9	Rodentia	Muridae	Villanyia	NAA	1	1
1305	195	5	2	Pliocene–Pleistocene	5.33–11.8	51.5	77.2	Artiodactyla	Bovidae	Antilospira	NAA	1	1
1306	195	5	2	Pliocene–Pleistocene	5.33–11.8	51.5	77.2	Artiodactyla	Camelidae	Paracamelus	NAA	1	1
1307	195	5	2	Pliocene–Pleistocene	5.33–11.8	51.5	77.2	Artiodactyla	Cervidae	Alces	NAA	1	1
1308	195	5	2	Pliocene–Pleistocene	5.33–11.8	51.5	77.2	Artiodactyla	Cervidae	Capreolus	NAA	1	1
1309	195	5	2	Pliocene–Pleistocene	5.33–11.8	51.5	77.2	Artiodactyla	Cervidae	Eucladoceros	NAA	1	1
1310	195	5	2	Pliocene–Pleistocene	5.33–11.8	51.5	77.2	Carnivora	Felidae	Homotherium	NAA	1	1
1311	195	5	2	Pliocene–Pleistocene	5.33–11.8	51.5	77.2	Carnivora	Hyaenidae	Pachycrocuta	NAA	1	1
1312	195	5	2	Pliocene–Pleistocene	5.33–11.8	51.5	77.2	Carnivora	Ursidae	Ursus	NAA	1	1
1313	195	5	2	Pliocene–Pleistocene	5.33–11.8	51.5	77.2	Lagomorpha	Leporidae	Hypolagus	NAA	1	1
1314	195	5	2	Pliocene–Pleistocene	5.33–11.8	51.5	77.2	Lagomorpha	Ochotonidae	Proochotona	NAA	1	1
1315	195	5	2	Pliocene–Pleistocene	5.33–11.8	51.5	77.2	Perissodactyla	Equidae	Equus	NAA	1	1
1316	195	5	2	Pliocene–Pleistocene	5.33–11.8	51.5	77.2	Perissodactyla	Rhinocerotidae	Elasmotherium	NAA	1	1
1317	195	5	2	Pliocene–Pleistocene	5.33–11.8	51.5	77.2	Perissodactyla	Rhinocerotidae	Stephanorhinus	NAA	1	1
1318	195	5	2	Pliocene–Pleistocene	5.33–11.8	51.5	77.2	Proboscidea	Elephantidae	Mammuthus	NAA	1	1
1319	195	5	2	Pliocene–Pleistocene	5.33–11.8	51.5	77.2	Rodentia	Castoridae	Castor	NAA	1	1
1320	195	5	2	Pliocene–Pleistocene	5.33–11.8	51.5	77.2	Rodentia	Castoridae	Trogontherium	NAA	1	1
1321	195	5	2	Pliocene–Pleistocene	5.33–11.8	51.5	77.2	Rodentia	Cricetidae	Clethrionomys	NAA	1	1
1322	195	5	2	Pliocene–Pleistocene	5.33–11.8	51.5	77.2	Rodentia	Muridae	Borsodia	NAA	1	1
1323	195	5	2	Pliocene–Pleistocene	5.33–11.8	51.5	77.2	Rodentia	Muridae	Cromeromys	NAA	1	1
1324	195	5	2	Pliocene–Pleistocene	5.33–11.8	51.5	77.2	Rodentia	Muridae	Mimomys	NAA	1	1
1325	195	5	2	Pliocene–Pleistocene	5.33–11.8	51.5	77.2	Rodentia	Muridae	Villanyia	NAA	1	1
1326	196	5	2	Pliocene–Pleistocene	5.33–11.8	51.8	108.5	Artiodactyla	Bovidae	Bison	NAA	1	1
1327	196	5	2	Pliocene–Pleistocene	5.33–11.8	51.8	108.5	Artiodactyla	Bovidae	Spirocerus	NAA	1	1
1328	196	5	2	Pliocene–Pleistocene	5.33–11.8	51.8	108.5	Artiodactyla	Cervidae	Cervalces	NAA	1	1
1329	196	5	2	Pliocene–Pleistocene	5.33–11.8	51.8	108.5	Artiodactyla	Cervidae	Cervus	NAA	1	1
1330	196	5	2	Pliocene–Pleistocene	5.33–11.8	51.8	108.5	Carnivora	Canidae	Canis	NAA	1	1
1331	196	5	2	Pliocene–Pleistocene	5.33–11.8	51.8	108.5	Carnivora	Canidae	Nyctereutes	NAA	1	1
1332	196	5	2	Pliocene–Pleistocene	5.33–11.8	51.8	108.5	Carnivora	Canidae	Xenocyon	NAA	1	1
1333	196	5	2	Pliocene–Pleistocene	5.33–11.8	51.8	108.5	Carnivora	Felidae	Felis	NAA	1	1
1334	196	5	2	Pliocene–Pleistocene	5.33–11.8	51.8	108.5	Carnivora	Felidae	Panthera	NAA	1	1
1335	196	5	2	Pliocene–Pleistocene	5.33–11.8	51.8	108.5	Carnivora	Hyaenidae	Pachycrocuta	NAA	1	1
1336	196	5	2	Pliocene–Pleistocene	5.33–11.8	51.8	108.5	Carnivora	Mustelidae	Gulo	NAA	1	1
1337	196	5	2	Pliocene–Pleistocene	5.33–11.8	51.8	108.5	Carnivora	Ursidae	Ursus	NAA	1	1
1338	196	5	2	Pliocene–Pleistocene	5.33–11.8	51.8	108.5	Lagomorpha	Ochotonidae	Ochotona	NAA	1	1
1339	196	5	2	Pliocene–Pleistocene	5.33–11.8	51.8	108.5	Lagomorpha	Ochotonidae	Ochotonoides	NAA	1	1
1340	196	5	2	Pliocene–Pleistocene	5.33–11.8	51.8	108.5	Perissodactyla	Equidae	Equus	NAA	1	1
1341	196	5	2	Pliocene–Pleistocene	5.33–11.8	51.8	108.5	Perissodactyla	Rhinocerotidae	Coelodonta	NAA	1	1
1342	196	5	2	Pliocene–Pleistocene	5.33–11.8	51.8	108.5	Rodentia	Castoridae	Castor	NAA	1	1
1343	196	5	2	Pliocene–Pleistocene	5.33–11.8	51.8	108.5	Rodentia	Cricetidae	Alticola	NAA	1	1
1344	196	5	2	Pliocene–Pleistocene	5.33–11.8	51.8	108.5	Rodentia	Cricetidae	Cricetulus	NAA	1	1
1345	196	5	2	Pliocene–Pleistocene	5.33–11.8	51.8	108.5	Rodentia	Cricetidae	Microtus	NAA	1	1
1346	196	5	2	Pliocene–Pleistocene	5.33–11.8	51.8	108.5	Rodentia	Muridae	Allophaiomys	NAA	1	1
1347	196	5	2	Pliocene–Pleistocene	5.33–11.8	51.8	108.5	Rodentia	Muridae	Lasiopodomys	NAA	1	1
1348	196	5	2	Pliocene–Pleistocene	5.33–11.8	51.8	108.5	Rodentia	Muridae	Mimomys	NAA	1	1
1349	196	5	2	Pliocene–Pleistocene	5.33–11.8	51.8	108.5	Rodentia	Muridae	Myodes	NAA	1	1
1350	196	5	2	Pliocene–Pleistocene	5.33–11.8	51.8	108.5	Rodentia	Muridae	Prosiphneus	NAA	1	1
1351	196	5	2	Pliocene–Pleistocene	5.33–11.8	51.8	108.5	Rodentia	Muridae	Villanyia	NAA	1	1
1352	196	5	2	Pliocene–Pleistocene	5.33–11.8	51.8	108.5	Rodentia	Sciuridae	Marmota	NAA	1	1
1353	196	5	2	Pliocene–Pleistocene	5.33–11.8	51.8	108.5	Rodentia	Sciuridae	Spermophilus	NAA	1	1
1354	197	5	2	Pliocene–Pleistocene	5.33–11.8	50	86.7	Artiodactyla	Bovidae	Bison	NAA	1	1
1355	197	5	2	Pliocene–Pleistocene	5.33–11.8	50	86.7	Artiodactyla	Bovidae	Spirocerus	NAA	1	1
1356	197	5	2	Pliocene–Pleistocene	5.33–11.8	50	86.7	Proboscidea	Elephantidae	Mammuthus	NAA	1	1
1357	198	5	2	Pliocene–Pleistocene	5.33–11.8	49.7	84.3	Artiodactyla	Bovidae	Bison	NAA	1	1
1358	198	5	2	Pliocene–Pleistocene	5.33–11.8	49.7	84.3	Artiodactyla	Bovidae	Bos	NAA	1	1
1359	198	5	2	Pliocene–Pleistocene	5.33–11.8	49.7	84.3	Artiodactyla	Camelidae	Camelus	NAA	1	1
1360	198	5	2	Pliocene–Pleistocene	5.33–11.8	49.7	84.3	Carnivora	Canidae	Canis	NAA	1	1
1361	198	5	2	Pliocene–Pleistocene	5.33–11.8	49.7	84.3	Carnivora	Felidae	Panthera	NAA	1	1
1362	198	5	2	Pliocene–Pleistocene	5.33–11.8	49.7	84.3	Carnivora	Hyaenidae	Crocuta	NAA	1	1
1363	198	5	2	Pliocene–Pleistocene	5.33–11.8	49.7	84.3	Carnivora	Hyaenidae	Hyaena	NAA	1	1
1364	198	5	2	Pliocene–Pleistocene	5.33–11.8	49.7	84.3	Carnivora	Ursidae	Ursus	NAA	1	1
1365	198	5	2	Pliocene–Pleistocene	5.33–11.8	49.7	84.3	Eulipotyphla	Talpidae	Talpa	NAA	1	1
1366	198	5	2	Pliocene–Pleistocene	5.33–11.8	49.7	84.3	Lagomorpha	Ochotonidae	Ochotona	NAA	1	1
1367	198	5	2	Pliocene–Pleistocene	5.33–11.8	49.7	84.3	Perissodactyla	Equidae	Equus	NAA	1	1
1368	198	5	2	Pliocene–Pleistocene	5.33–11.8	49.7	84.3	Perissodactyla	Rhinocerotidae	Coelodonta	NAA	1	1
1369	198	5	2	Pliocene–Pleistocene	5.33–11.8	49.7	84.3	Proboscidea	Elephantidae	Mammuthus	NAA	1	1
1370	198	5	2	Pliocene–Pleistocene	5.33–11.8	49.7	84.3	Rodentia	Cricetidae	Cricetus	NAA	1	1
1371	198	5	2	Pliocene–Pleistocene	5.33–11.8	49.7	84.3	Rodentia	Cricetidae	Myospalax	NAA	1	1
1372	198	5	2	Pliocene–Pleistocene	5.33–11.8	49.7	84.3	Rodentia	Dipodidae	Allactaga	NAA	1	1
1373	198	5	2	Pliocene–Pleistocene	5.33–11.8	49.7	84.3	Rodentia	Muridae	Myodes	NAA	1	1
1374	198	5	2	Pliocene–Pleistocene	5.33–11.8	49.7	84.3	Rodentia	Sciuridae	Spermophilus	NAA	1	1
1375	199	5	2	Pliocene–Pleistocene	5.33–11.8	51.4	51.9	Artiodactyla	Bovidae	Bison	—	0	1
1376	199	5	2	Pliocene–Pleistocene	5.33–11.8	51.4	51.9	Artiodactyla	Bovidae	Saiga	—	0	1
1377	199	5	2	Pliocene–Pleistocene	5.33–11.8	51.4	51.9	Artiodactyla	Camelidae	Camelus	—	0	1
1378	199	5	2	Pliocene–Pleistocene	5.33–11.8	51.4	51.9	Perissodactyla	Equidae	Equus	—	0	1
1379	199	5	2	Pliocene–Pleistocene	5.33–11.8	51.4	51.9	Rodentia	Cricetidae	Arvicola	—	0	1
1380	200	5	2	Pliocene–Pleistocene	5.33–11.8	52.8	106.8	Artiodactyla	Bovidae	Bos	NAA	1	1
1381	200	5	2	Pliocene–Pleistocene	5.33–11.8	52.8	106.8	Artiodactyla	Bovidae	Capra	NAA	1	1
1382	200	5	2	Pliocene–Pleistocene	5.33–11.8	52.8	106.8	Artiodactyla	Bovidae	Ovis	NAA	1	1
1383	200	5	2	Pliocene–Pleistocene	5.33–11.8	52.8	106.8	Artiodactyla	Cervidae	Alces	NAA	1	1
1384	200	5	2	Pliocene–Pleistocene	5.33–11.8	52.8	106.8	Artiodactyla	Cervidae	Capreolus	NAA	1	1
1385	200	5	2	Pliocene–Pleistocene	5.33–11.8	52.8	106.8	Artiodactyla	Cervidae	Cervus	NAA	1	1
1386	200	5	2	Pliocene–Pleistocene	5.33–11.8	52.8	106.8	Artiodactyla	Suidae	Sus	NAA	1	1
1387	200	5	2	Pliocene–Pleistocene	5.33–11.8	52.8	106.8	Carnivora	Canidae	Vulpes	NAA	1	1
1388	200	5	2	Pliocene–Pleistocene	5.33–11.8	52.8	106.8	Carnivora	Mustelidae	Lutra	NAA	1	1
1389	200	5	2	Pliocene–Pleistocene	5.33–11.8	52.8	106.8	Carnivora	Mustelidae	Martes	NAA	1	1
1390	200	5	2	Pliocene–Pleistocene	5.33–11.8	52.8	106.8	Lagomorpha	Leporidae	Lepus	NAA	1	1
1391	200	5	2	Pliocene–Pleistocene	5.33–11.8	52.8	106.8	Perissodactyla	Equidae	Equus	NAA	1	1
1392	200	5	2	Pliocene–Pleistocene	5.33–11.8	52.8	106.8	Rodentia	Castoridae	Castor	NAA	1	1
1393	200	5	2	Pliocene–Pleistocene	5.33–11.8	52.8	106.8	Rodentia	Sciuridae	Marmota	NAA	1	1
1394	201	5	2	Pliocene–Pleistocene	5.33–11.8	52.3	76.9	Artiodactyla	Bovidae	Gazella	NAA	1	1
1395	201	5	2	Pliocene–Pleistocene	5.33–11.8	52.3	76.9	Artiodactyla	Cervidae	Cervavitus	NAA	1	1
1396	201	5	2	Pliocene–Pleistocene	5.33–11.8	52.3	76.9	Artiodactyla	Giraffidae	Palaeotragus	NAA	1	1
1397	201	5	2	Pliocene–Pleistocene	5.33–11.8	52.3	76.9	Artiodactyla	Giraffidae	Samotherium	NAA	1	1
1398	201	5	2	Pliocene–Pleistocene	5.33–11.8	52.3	76.9	Artiodactyla	Giraffidae	Sivatherium	NAA	1	1
1399	201	5	2	Pliocene–Pleistocene	5.33–11.8	52.3	76.9	Carnivora	Felidae	Machairodus	NAA	1	1
1400	201	5	2	Pliocene–Pleistocene	5.33–11.8	52.3	76.9	Carnivora	Hyaenidae	Crocuta	NAA	1	1
1401	201	5	2	Pliocene–Pleistocene	5.33–11.8	52.3	76.9	Carnivora	Hyaenidae	Ictitherium	NAA	1	1
1402	201	5	2	Pliocene–Pleistocene	5.33–11.8	52.3	76.9	Carnivora	Mustelidae	Parataxidea	NAA	1	1
1403	201	5	2	Pliocene–Pleistocene	5.33–11.8	52.3	76.9	Perissodactyla	Equidae	Hipparion	NAA	1	1
1404	201	5	2	Pliocene–Pleistocene	5.33–11.8	52.3	76.9	Perissodactyla	Rhinocerotidae	Chilotherium	NAA	1	1
1405	201	5	2	Pliocene–Pleistocene	5.33–11.8	52.3	76.9	Perissodactyla	Rhinocerotidae	Sinotherium	NAA	1	1
1406	201	5	2	Pliocene–Pleistocene	5.33–11.8	52.3	76.9	Proboscidea	Mammutidae	Mammut	NAA	1	1
1407	202	5	2	Pliocene–Pleistocene	5.33–11.8	50.5	106.9	Artiodactyla	Bovidae	Gazella	NAA	1	1
1408	202	5	2	Pliocene–Pleistocene	5.33–11.8	50.5	106.9	Artiodactyla	Cervidae	Capreolus	NAA	1	1
1409	202	5	2	Pliocene–Pleistocene	5.33–11.8	50.5	106.9	Artiodactyla	Cervidae	Orchonoceros	NAA	1	1
1410	202	5	2	Pliocene–Pleistocene	5.33–11.8	50.5	106.9	Carnivora	Canidae	Nyctereutes	NAA	1	1
1411	202	5	2	Pliocene–Pleistocene	5.33–11.8	50.5	106.9	Carnivora	Felidae	Acinonyx	NAA	1	1
1412	202	5	2	Pliocene–Pleistocene	5.33–11.8	50.5	106.9	Carnivora	Hyaenidae	Chasmaporthetes	NAA	1	1
1413	202	5	2	Pliocene–Pleistocene	5.33–11.8	50.5	106.9	Lagomorpha	Leporidae	Hypolagus	NAA	1	1
1414	202	5	2	Pliocene–Pleistocene	5.33–11.8	50.5	106.9	Perissodactyla	Equidae	Hipparion	NAA	1	1
1415	202	5	2	Pliocene–Pleistocene	5.33–11.8	50.5	106.9	Perissodactyla	Equidae	Proboscidipparion	NAA	1	1
1416	202	5	2	Pliocene–Pleistocene	5.33–11.8	50.5	106.9	Perissodactyla	Rhinocerotidae	Stephanorhinus	NAA	1	1
1417	202	5	2	Pliocene–Pleistocene	5.33–11.8	50.5	106.9	Rodentia	Cricetidae	Promimomys	NAA	1	1
1418	203	5	2	Pliocene–Pleistocene	5.33–11.8	50.1	106.2	Artiodactyla	Bovidae	Gazella	NAA	1	1
1419	203	5	2	Pliocene–Pleistocene	5.33–11.8	50.1	106.2	Artiodactyla	Cervidae	Orchonoceros	NAA	1	1
1420	203	5	2	Pliocene–Pleistocene	5.33–11.8	50.1	106.2	Carnivora	Canidae	Nyctereutes	NAA	1	1
1421	203	5	2	Pliocene–Pleistocene	5.33–11.8	50.1	106.2	Carnivora	Canidae	Vulpes	NAA	1	1
1422	203	5	2	Pliocene–Pleistocene	5.33–11.8	50.1	106.2	Carnivora	Felidae	Acinonyx	NAA	1	1
1423	203	5	2	Pliocene–Pleistocene	5.33–11.8	50.1	106.2	Carnivora	Felidae	Lynx	NAA	1	1
1424	203	5	2	Pliocene–Pleistocene	5.33–11.8	50.1	106.2	Carnivora	Felidae	Panthera	NAA	1	1
1425	203	5	2	Pliocene–Pleistocene	5.33–11.8	50.1	106.2	Carnivora	Felidae	Viretailurus	NAA	1	1
1426	203	5	2	Pliocene–Pleistocene	5.33–11.8	50.1	106.2	Carnivora	Hyaenidae	Chasmaporthetes	NAA	1	1
1427	203	5	2	Pliocene–Pleistocene	5.33–11.8	50.1	106.2	Carnivora	Hyaenidae	Pachycrocuta	NAA	1	1
1428	203	5	2	Pliocene–Pleistocene	5.33–11.8	50.1	106.2	Carnivora	Mustelidae	Mustela	NAA	1	1
1429	203	5	2	Pliocene–Pleistocene	5.33–11.8	50.1	106.2	Carnivora	Mustelidae	Pannonictis	NAA	1	1
1430	203	5	2	Pliocene–Pleistocene	5.33–11.8	50.1	106.2	Carnivora	Mustelidae	Parameles	NAA	1	1
1431	203	5	2	Pliocene–Pleistocene	5.33–11.8	50.1	106.2	Eulipotyphla	Erinaceidae	Erinaceus	NAA	1	1
1432	203	5	2	Pliocene–Pleistocene	5.33–11.8	50.1	106.2	Insectivora	Soricidae	Beremendia	NAA	1	1
1433	203	5	2	Pliocene–Pleistocene	5.33–11.8	50.1	106.2	Insectivora	Soricidae	Neomys	NAA	1	1
1434	203	5	2	Pliocene–Pleistocene	5.33–11.8	50.1	106.2	Insectivora	Soricidae	Sorex	NAA	1	1
1435	203	5	2	Pliocene–Pleistocene	5.33–11.8	50.1	106.2	Lagomorpha	Leporidae	Hypolagus	NAA	1	1
1436	203	5	2	Pliocene–Pleistocene	5.33–11.8	50.1	106.2	Lagomorpha	Ochotonidae	Ochotona	NAA	1	1
1437	203	5	2	Pliocene–Pleistocene	5.33–11.8	50.1	106.2	Lagomorpha	Ochotonidae	Ochotonoides	NAA	1	1
1438	203	5	2	Pliocene–Pleistocene	5.33–11.8	50.1	106.2	Perissodactyla	Equidae	Hipparion	NAA	1	1
1439	203	5	2	Pliocene–Pleistocene	5.33–11.8	50.1	106.2	Primates	Cercopithecidae	Parapresbytis	NAA	1	1
1440	203	5	2	Pliocene–Pleistocene	5.33–11.8	50.1	106.2	Rodentia	Castoridae	Sinocastor	NAA	1	1
1441	203	5	2	Pliocene–Pleistocene	5.33–11.8	50.1	106.2	Rodentia	Cricetidae	Cricetulus	NAA	1	1
1442	203	5	2	Pliocene–Pleistocene	5.33–11.8	50.1	106.2	Rodentia	Cricetidae	Promimomys	NAA	1	1
1443	203	5	2	Pliocene–Pleistocene	5.33–11.8	50.1	106.2	Rodentia	Dipodidae	Allactaga	NAA	1	1
1444	203	5	2	Pliocene–Pleistocene	5.33–11.8	50.1	106.2	Rodentia	Dipodidae	Sicista	NAA	1	1
1445	203	5	2	Pliocene–Pleistocene	5.33–11.8	50.1	106.2	Rodentia	Muridae	Chardinomys	NAA	1	1
1446	203	5	2	Pliocene–Pleistocene	5.33–11.8	50.1	106.2	Rodentia	Muridae	Micromys	NAA	1	1
1447	203	5	2	Pliocene–Pleistocene	5.33–11.8	50.1	106.2	Rodentia	Muridae	Mimomys	NAA	1	1
1448	203	5	2	Pliocene–Pleistocene	5.33–11.8	50.1	106.2	Rodentia	Muridae	Prosiphneus	NAA	1	1
1449	203	5	2	Pliocene–Pleistocene	5.33–11.8	50.1	106.2	Rodentia	Muridae	Synaptomys	NAA	1	1
1450	203	5	2	Pliocene–Pleistocene	5.33–11.8	50.1	106.2	Rodentia	Muridae	Villanyia	NAA	1	1
1451	204	5	2	Pliocene–Pleistocene	5.33–11.8	51	84.8	Artiodactyla	Bovidae	Gazella	NAA	1	1
1452	204	5	2	Pliocene–Pleistocene	5.33–11.8	51	84.8	Artiodactyla	Bovidae	Ovis	NAA	1	1
1453	204	5	2	Pliocene–Pleistocene	5.33–11.8	51	84.8	Artiodactyla	Bovidae	Spirocerus	NAA	1	1
1454	204	5	2	Pliocene–Pleistocene	5.33–11.8	51	84.8	Carnivora	Canidae	Canis	NAA	1	1
1455	204	5	2	Pliocene–Pleistocene	5.33–11.8	51	84.8	Carnivora	Canidae	Vulpes	NAA	1	1
1456	204	5	2	Pliocene–Pleistocene	5.33–11.8	51	84.8	Carnivora	Hyaenidae	Crocuta	NAA	1	1
1457	204	5	2	Pliocene–Pleistocene	5.33–11.8	51	84.8	Carnivora	Mustelidae	Meles	NAA	1	1
1458	204	5	2	Pliocene–Pleistocene	5.33–11.8	51	84.8	Carnivora	Mustelidae	Mustela	NAA	1	1
1459	204	5	2	Pliocene–Pleistocene	5.33–11.8	51	84.8	Carnivora	Ursidae	Ursus	NAA	1	1
1460	204	5	2	Pliocene–Pleistocene	5.33–11.8	51	84.8	Lagomorpha	Leporidae	Lepus	NAA	1	1
1461	204	5	2	Pliocene–Pleistocene	5.33–11.8	51	84.8	Perissodactyla	Equidae	Equus	NAA	1	1
1462	204	5	2	Pliocene–Pleistocene	5.33–11.8	51	84.8	Perissodactyla	Rhinocerotidae	Coelodonta	NAA	1	1
1463	204	5	2	Pliocene–Pleistocene	5.33–11.8	51	84.8	Rodentia	Cricetidae	Microtus	NAA	1	1
1464	204	5	2	Pliocene–Pleistocene	5.33–11.8	51	84.8	Rodentia	Sciuridae	Marmota	NAA	1	1
1465	204	5	2	Pliocene–Pleistocene	5.33–11.8	51	84.8	Rodentia	Sciuridae	Spermophilus	NAA	1	1
1466	205	5	2	Pliocene–Pleistocene	5.33–11.8	52	107	Artiodactyla	Bovidae	Spirocerus	NAA	1	1
1467	205	5	2	Pliocene–Pleistocene	5.33–11.8	52	107	Artiodactyla	Cervidae	Alces	NAA	1	1
1468	205	5	2	Pliocene–Pleistocene	5.33–11.8	52	107	Artiodactyla	Cervidae	Cervus	NAA	1	1
1469	205	5	2	Pliocene–Pleistocene	5.33–11.8	52	107	Carnivora	Canidae	Canis	NAA	1	1
1470	205	5	2	Pliocene–Pleistocene	5.33–11.8	52	107	Carnivora	Hyaenidae	Pachycrocuta	NAA	1	1
1471	205	5	2	Pliocene–Pleistocene	5.33–11.8	52	107	Carnivora	Ursidae	Ursus	NAA	1	1
1472	205	5	2	Pliocene–Pleistocene	5.33–11.8	52	107	Perissodactyla	Equidae	Equus	NAA	1	1
1473	205	5	2	Pliocene–Pleistocene	5.33–11.8	52	107	Perissodactyla	Rhinocerotidae	Coelodonta	NAA	1	1
1474	205	5	2	Pliocene–Pleistocene	5.33–11.8	52	107	Proboscidea	Elephantidae	Mammuthus	NAA	1	1
1475	205	5	2	Pliocene–Pleistocene	5.33–11.8	52	107	Rodentia	Cricetidae	Cricetinus	NAA	1	1
1476	205	5	2	Pliocene–Pleistocene	5.33–11.8	52	107	Rodentia	Cricetidae	Microtus	NAA	1	1
1477	205	5	2	Pliocene–Pleistocene	5.33–11.8	52	107	Rodentia	Muridae	Mimomys	NAA	1	1
1478	205	5	2	Pliocene–Pleistocene	5.33–11.8	52	107	Rodentia	Muridae	Prosiphneus	NAA	1	1
1479	205	5	2	Pliocene–Pleistocene	5.33–11.8	52	107	Rodentia	Muridae	Villanyia	NAA	1	1
1480	205	5	2	Pliocene–Pleistocene	5.33–11.8	52	107	Rodentia	Sciuridae	Spermophilus	NAA	1	1
1481	206	5	2	Pliocene–Pleistocene	5.33–11.8	54.1	67.7	Artiodactyla	Camelidae	Camelus	NAA	1	1
1482	206	5	2	Pliocene–Pleistocene	5.33–11.8	54.1	67.7	Artiodactyla	Camelidae	Paracamelus	NAA	1	1
1483	206	5	2	Pliocene–Pleistocene	5.33–11.8	54.1	67.7	Carnivora	Felidae	Machairodus	NAA	1	1
1484	206	5	2	Pliocene–Pleistocene	5.33–11.8	54.1	67.7	Eulipotyphla	Talpidae	Talpa	NAA	1	1
1485	206	5	2	Pliocene–Pleistocene	5.33–11.8	54.1	67.7	Lagomorpha	Leporidae	Lepus	NAA	1	1
1486	206	5	2	Pliocene–Pleistocene	5.33–11.8	54.1	67.7	Lagomorpha	Ochotonidae	Ochotona	NAA	1	1
1487	206	5	2	Pliocene–Pleistocene	5.33–11.8	54.1	67.7	Perissodactyla	Equidae	Hipparion	NAA	1	1
1488	206	5	2	Pliocene–Pleistocene	5.33–11.8	54.1	67.7	Perissodactyla	Rhinocerotidae	Rhinoceros	NAA	1	1
1489	206	5	2	Pliocene–Pleistocene	5.33–11.8	54.1	67.7	Proboscidea	Gomphotheriidae	Gomphotherium	NAA	1	1
1490	206	5	2	Pliocene–Pleistocene	5.33–11.8	54.1	67.7	Proboscidea	Gomphotheriidae	Tetrabelodon	NAA	1	1
1491	206	5	2	Pliocene–Pleistocene	5.33–11.8	54.1	67.7	Proboscidea	Mammutidae	Zygolophodon	NAA	1	1
1492	206	5	2	Pliocene–Pleistocene	5.33–11.8	54.1	67.7	Rodentia	Castoridae	Castor	NAA	1	1
1493	206	5	2	Pliocene–Pleistocene	5.33–11.8	54.1	67.7	Rodentia	Castoridae	Steneofiber	NAA	1	1
1494	206	5	2	Pliocene–Pleistocene	5.33–11.8	54.1	67.7	Rodentia	Castoridae	Trogontherium	NAA	1	1
1495	206	5	2	Pliocene–Pleistocene	5.33–11.8	54.1	67.7	Rodentia	Cricetidae	Arvicola	NAA	1	1
1496	206	5	2	Pliocene–Pleistocene	5.33–11.8	54.1	67.7	Rodentia	Cricetidae	Cricetus	NAA	1	1
1497	207	5	2	Pliocene–Pleistocene	5.33–11.8	53.5	66.2	Artiodactyla	Camelidae	Paracamelus	NAA	1	1
1498	207	5	2	Pliocene–Pleistocene	5.33–11.8	53.5	66.2	Eulipotyphla	Talpidae	Talpa	NAA	1	1
1499	207	5	2	Pliocene–Pleistocene	5.33–11.8	53.5	66.2	Lagomorpha	Leporidae	Lepus	NAA	1	1
1500	207	5	2	Pliocene–Pleistocene	5.33–11.8	53.5	66.2	Lagomorpha	Ochotonidae	Ochotona	NAA	1	1
1501	207	5	2	Pliocene–Pleistocene	5.33–11.8	53.5	66.2	Perissodactyla	Equidae	Hipparion	NAA	1	1
1502	207	5	2	Pliocene–Pleistocene	5.33–11.8	53.5	66.2	Proboscidea	Gomphotheriidae	Gomphotherium	NAA	1	1
1503	207	5	2	Pliocene–Pleistocene	5.33–11.8	53.5	66.2	Proboscidea	Mammutidae	Zygolophodon	NAA	1	1
1504	207	5	2	Pliocene–Pleistocene	5.33–11.8	53.5	66.2	Rodentia	Castoridae	Castor	NAA	1	1
1505	207	5	2	Pliocene–Pleistocene	5.33–11.8	53.5	66.2	Rodentia	Castoridae	Palaeomys	NAA	1	1
1506	207	5	2	Pliocene–Pleistocene	5.33–11.8	53.5	66.2	Rodentia	Castoridae	Trogontherium	NAA	1	1
1507	207	5	2	Pliocene–Pleistocene	5.33–11.8	53.5	66.2	Rodentia	Cricetidae	Arvicola	NAA	1	1
1508	207	5	2	Pliocene–Pleistocene	5.33–11.8	53.5	66.2	Rodentia	Cricetidae	Cricetus	NAA	1	1
1509	208	5	2	Pliocene–Pleistocene	5.33–11.8	52	70	Artiodactyla	Camelidae	Paracamelus	NAA	1	1
1510	208	5	2	Pliocene–Pleistocene	5.33–11.8	52	70	Insectivora	Soricidae	Sorex	NAA	1	1
1511	208	5	2	Pliocene–Pleistocene	5.33–11.8	52	70	Lagomorpha	Ochotonidae	Ochotonoides	NAA	1	1
1512	208	5	2	Pliocene–Pleistocene	5.33–11.8	52	70	Perissodactyla	Equidae	Hipparion	NAA	1	1
1513	208	5	2	Pliocene–Pleistocene	5.33–11.8	52	70	Rodentia	Cricetidae	Microtodon	NAA	1	1
1514	208	5	2	Pliocene–Pleistocene	5.33–11.8	52	70	Rodentia	Cricetidae	Promimomys	NAA	1	1
1515	208	5	2	Pliocene–Pleistocene	5.33–11.8	52	70	Rodentia	Dipodidae	Plioscirtopoda	NAA	1	1
1516	208	5	2	Pliocene–Pleistocene	5.33–11.8	52	70	Rodentia	Muridae	Mimomys	NAA	1	1
1517	208	5	2	Pliocene–Pleistocene	5.33–11.8	52	70	Rodentia	Muridae	Prosiphneus	NAA	1	1
1518	209	5	2	Pliocene–Pleistocene	5.33–11.8	51	85	Artiodactyla	Camelidae	Paracamelus	NAA	1	1
1519	209	5	2	Pliocene–Pleistocene	5.33–11.8	51	85	Artiodactyla	Cervidae	Axis	NAA	1	1
1520	209	5	2	Pliocene–Pleistocene	5.33–11.8	51	85	Lagomorpha	Ochotonidae	Proochotona	NAA	1	1
1521	209	5	2	Pliocene–Pleistocene	5.33–11.8	51	85	Rodentia	Cricetidae	Meriones	NAA	1	1
1522	209	5	2	Pliocene–Pleistocene	5.33–11.8	51	85	Rodentia	Cricetidae	Pliomys	NAA	1	1
1523	209	5	2	Pliocene–Pleistocene	5.33–11.8	51	85	Rodentia	Cricetidae	Promimomys	NAA	1	1
1524	209	5	2	Pliocene–Pleistocene	5.33–11.8	51	85	Rodentia	Muridae	Villanyia	NAA	1	1
1525	210	5	2	Pliocene–Pleistocene	5.33–11.8	53.1	107.2	Artiodactyla	Cervidae	Eostyloceros	NAA	1	1
1526	210	5	2	Pliocene–Pleistocene	5.33–11.8	53.1	107.2	Lagomorpha	Leporidae	Alilepus	NAA	1	1
1527	210	5	2	Pliocene–Pleistocene	5.33–11.8	53.1	107.2	Lagomorpha	Leporidae	Hypolagus	NAA	1	1
1528	210	5	2	Pliocene–Pleistocene	5.33–11.8	53.1	107.2	Lagomorpha	Ochotonidae	Ochotona	NAA	1	1
1529	210	5	2	Pliocene–Pleistocene	5.33–11.8	53.1	107.2	Lagomorpha	Ochotonidae	Proochotona	NAA	1	1
1530	210	5	2	Pliocene–Pleistocene	5.33–11.8	53.1	107.2	Rodentia	Cricetidae	Microtodon	NAA	1	1
1531	210	5	2	Pliocene–Pleistocene	5.33–11.8	53.1	107.2	Rodentia	Dipodidae	Lophocricetus	NAA	1	1
1532	210	5	2	Pliocene–Pleistocene	5.33–11.8	53.1	107.2	Rodentia	Dipodidae	Paralophocricetus	NAA	1	1
1533	210	5	2	Pliocene–Pleistocene	5.33–11.8	53.1	107.2	Rodentia	Muridae	Microtoscoptes	NAA	1	1
1534	210	5	2	Pliocene–Pleistocene	5.33–11.8	53.1	107.2	Rodentia	Muridae	Prosiphneus	NAA	1	1
1535	211	5	2	Pliocene–Pleistocene	5.33–11.8	55	54	Artiodactyla	Cervidae	Eucladoceros	NAA	1	1
1536	211	5	2	Pliocene–Pleistocene	5.33–11.8	55	54	Lagomorpha	Leporidae	Hypolagus	NAA	1	1
1537	211	5	2	Pliocene–Pleistocene	5.33–11.8	55	54	Rodentia	Castoridae	Trogontherium	NAA	1	1
1538	211	5	2	Pliocene–Pleistocene	5.33–11.8	55	54	Rodentia	Muridae	Synaptomys	NAA	1	1
1539	212	5	2	Pliocene–Pleistocene	5.33–11.8	52.3	77	Carnivora	Canidae	Canis	NAA	1	1
1540	213	5	2	Pliocene–Pleistocene	5.33–11.8	53	107	Carnivora	Canidae	Canis	NAA	1	1
1541	214	5	2	Pliocene–Pleistocene	5.33–11.8	50	82.5	Carnivora	Felidae	Machairodus	NAA	1	1
1542	214	5	2	Pliocene–Pleistocene	5.33–11.8	50	82.5	Perissodactyla	Equidae	Hipparion	NAA	1	1
1543	214	5	2	Pliocene–Pleistocene	5.33–11.8	50	82.5	Perissodactyla	Rhinocerotidae	Rhinoceros	NAA	1	1
1544	214	5	2	Pliocene–Pleistocene	5.33–11.8	50	82.5	Proboscidea	Mammutidae	Mammut	NAA	1	1
1545	214	5	2	Pliocene–Pleistocene	5.33–11.8	50	82.5	Proboscidea	Mammutidae	Zygolophodon	NAA	1	1
1546	215	5	2	Pliocene–Pleistocene	5.33–11.8	54	86	Carnivora	Felidae	Panthera	NAA	1	1
1547	215	5	2	Pliocene–Pleistocene	5.33–11.8	54	86	Perissodactyla	Equidae	Equus	NAA	1	1
1548	215	5	2	Pliocene–Pleistocene	5.33–11.8	54	86	Proboscidea	Elephantidae	Mammuthus	NAA	1	1
1549	216	5	2	Pliocene–Pleistocene	5.33–11.8	48.8	103.6	Eulipotyphla	Erinaceidae	Erinaceus	—	0	1
1550	216	5	2	Pliocene–Pleistocene	5.33–11.8	48.8	103.6	Insectivora	Soricidae	Anourosorex	—	0	1
1551	216	5	2	Pliocene–Pleistocene	5.33–11.8	48.8	103.6	Insectivora	Soricidae	Sorex	—	0	1
1552	216	5	2	Pliocene–Pleistocene	5.33–11.8	48.8	103.6	Lagomorpha	Leporidae	Hypolagus	—	0	1
1553	216	5	2	Pliocene–Pleistocene	5.33–11.8	48.8	103.6	Lagomorpha	Ochotonidae	Ochotona	—	0	1
1554	216	5	2	Pliocene–Pleistocene	5.33–11.8	48.8	103.6	Rodentia	Cricetidae	Cricetulus	—	0	1
1555	216	5	2	Pliocene–Pleistocene	5.33–11.8	48.8	103.6	Rodentia	Cricetidae	Cricetus	—	0	1
1556	216	5	2	Pliocene–Pleistocene	5.33–11.8	48.8	103.6	Rodentia	Cricetidae	Kowalskia	—	0	1
1557	216	5	2	Pliocene–Pleistocene	5.33–11.8	48.8	103.6	Rodentia	Cricetidae	Mesocricetus	—	0	1
1558	216	5	2	Pliocene–Pleistocene	5.33–11.8	48.8	103.6	Rodentia	Cricetidae	Microtodon	—	0	1
1559	216	5	2	Pliocene–Pleistocene	5.33–11.8	48.8	103.6	Rodentia	Dipodidae	Alactagulus	—	0	1
1560	216	5	2	Pliocene–Pleistocene	5.33–11.8	48.8	103.6	Rodentia	Dipodidae	Allactaga	—	0	1
1561	216	5	2	Pliocene–Pleistocene	5.33–11.8	48.8	103.6	Rodentia	Dipodidae	Pygerethmus	—	0	1
1562	216	5	2	Pliocene–Pleistocene	5.33–11.8	48.8	103.6	Rodentia	Dipodidae	Scirtopoda	—	0	1
1563	216	5	2	Pliocene–Pleistocene	5.33–11.8	48.8	103.6	Rodentia	Muridae	Apodemus	—	0	1
1564	216	5	2	Pliocene–Pleistocene	5.33–11.8	48.8	103.6	Rodentia	Muridae	Micromys	—	0	1
1565	216	5	2	Pliocene–Pleistocene	5.33–11.8	48.8	103.6	Rodentia	Muridae	Mimomys	—	0	1
1566	216	5	2	Pliocene–Pleistocene	5.33–11.8	48.8	103.6	Rodentia	Muridae	Prosiphneus	—	0	1
1567	216	5	2	Pliocene–Pleistocene	5.33–11.8	48.8	103.6	Rodentia	Muridae	Synaptomys	—	0	1
1568	216	5	2	Pliocene–Pleistocene	5.33–11.8	48.8	103.6	Rodentia	Muridae	Villanyia	—	0	1
1569	217	5	2	Pliocene–Pleistocene	5.33–11.8	55	73.3	Eulipotyphla	Talpidae	Desmana	NAA	1	1
1570	217	5	2	Pliocene–Pleistocene	5.33–11.8	55	73.3	Insectivora	Soricidae	Paranourosorex	NAA	1	1
1571	217	5	2	Pliocene–Pleistocene	5.33–11.8	55	73.3	Lagomorpha	Ochotonidae	Ochotona	NAA	1	1
1572	217	5	2	Pliocene–Pleistocene	5.33–11.8	55	73.3	Rodentia	Castoridae	Palaeomys	NAA	1	1
1573	217	5	2	Pliocene–Pleistocene	5.33–11.8	55	73.3	Rodentia	Cricetidae	Microtodon	NAA	1	1
1574	217	5	2	Pliocene–Pleistocene	5.33–11.8	55	73.3	Rodentia	Cricetidae	Promimomys	NAA	1	1
1575	217	5	2	Pliocene–Pleistocene	5.33–11.8	55	73.3	Rodentia	Dipodidae	Lophocricetus	NAA	1	1
1576	217	5	2	Pliocene–Pleistocene	5.33–11.8	55	73.3	Rodentia	Muridae	Prosiphneus	NAA	1	1
1577	218	5	2	Pliocene–Pleistocene	5.33–11.8	54.6	61.3	Eulipotyphla	Talpidae	Desmana	NAA	1	1
1578	218	5	2	Pliocene–Pleistocene	5.33–11.8	54.6	61.3	Lagomorpha	Ochotonidae	Ochotona	NAA	1	1
1579	218	5	2	Pliocene–Pleistocene	5.33–11.8	54.6	61.3	Rodentia	Castoridae	Castor	NAA	1	1
1580	218	5	2	Pliocene–Pleistocene	5.33–11.8	54.6	61.3	Rodentia	Cricetidae	Clethrionomys	NAA	1	1
1581	218	5	2	Pliocene–Pleistocene	5.33–11.8	54.6	61.3	Rodentia	Cricetidae	Cricetus	NAA	1	1
1582	218	5	2	Pliocene–Pleistocene	5.33–11.8	54.6	61.3	Rodentia	Dipodidae	Sicista	NAA	1	1
1583	218	5	2	Pliocene–Pleistocene	5.33–11.8	54.6	61.3	Rodentia	Muridae	Allophaiomys	NAA	1	1
1584	218	5	2	Pliocene–Pleistocene	5.33–11.8	54.6	61.3	Rodentia	Muridae	Mimomys	NAA	1	1
1585	218	5	2	Pliocene–Pleistocene	5.33–11.8	54.6	61.3	Rodentia	Muridae	Prolagurus	NAA	1	1
1586	218	5	2	Pliocene–Pleistocene	5.33–11.8	54.6	61.3	Rodentia	Sciuridae	Spermophilus	NAA	1	1
1587	219	5	2	Pliocene–Pleistocene	5.33–11.8	51	106.7	Insectivora	Soricidae	Beremendia	NAA	1	1
1588	219	5	2	Pliocene–Pleistocene	5.33–11.8	51	106.7	Insectivora	Soricidae	Petenyia	NAA	1	1
1589	219	5	2	Pliocene–Pleistocene	5.33–11.8	51	106.7	Insectivora	Soricidae	Sorex	NAA	1	1
1590	219	5	2	Pliocene–Pleistocene	5.33–11.8	51	106.7	Lagomorpha	Leporidae	Pliolagus	NAA	1	1
1591	219	5	2	Pliocene–Pleistocene	5.33–11.8	51	106.7	Lagomorpha	Ochotonidae	Ochotona	NAA	1	1
1592	219	5	2	Pliocene–Pleistocene	5.33–11.8	51	106.7	Lagomorpha	Ochotonidae	Ochotonoides	NAA	1	1
1593	219	5	2	Pliocene–Pleistocene	5.33–11.8	51	106.7	Rodentia	Castoridae	Sinocastor	NAA	1	1
1594	219	5	2	Pliocene–Pleistocene	5.33–11.8	51	106.7	Rodentia	Cricetidae	Cricetinus	NAA	1	1
1595	219	5	2	Pliocene–Pleistocene	5.33–11.8	51	106.7	Rodentia	Cricetidae	Cricetulus	NAA	1	1
1596	219	5	2	Pliocene–Pleistocene	5.33–11.8	51	106.7	Rodentia	Dipodidae	Sicista	NAA	1	1
1597	219	5	2	Pliocene–Pleistocene	5.33–11.8	51	106.7	Rodentia	Muridae	Apodemus	NAA	1	1
1598	219	5	2	Pliocene–Pleistocene	5.33–11.8	51	106.7	Rodentia	Muridae	Micromys	NAA	1	1
1599	219	5	2	Pliocene–Pleistocene	5.33–11.8	51	106.7	Rodentia	Muridae	Mimomys	NAA	1	1
1600	219	5	2	Pliocene–Pleistocene	5.33–11.8	51	106.7	Rodentia	Muridae	Prosiphneus	NAA	1	1
1601	219	5	2	Pliocene–Pleistocene	5.33–11.8	51	106.7	Rodentia	Muridae	Villanyia	NAA	1	1
1602	220	5	2	Pliocene–Pleistocene	5.33–11.8	50	106.3	Insectivora	Soricidae	Shikamainosorex	NAA	1	1
1603	221	5	2	Pliocene–Pleistocene	5.33–11.8	52	110.6	Insectivora	Soricidae	Sorex	NAA	1	1
1604	221	5	2	Pliocene–Pleistocene	5.33–11.8	52	110.6	Lagomorpha	Ochotonidae	Ochotona	NAA	1	1
1605	221	5	2	Pliocene–Pleistocene	5.33–11.8	52	110.6	Rodentia	Cricetidae	Cricetulus	NAA	1	1
1606	221	5	2	Pliocene–Pleistocene	5.33–11.8	52	110.6	Rodentia	Cricetidae	Ellobius	NAA	1	1
1607	221	5	2	Pliocene–Pleistocene	5.33–11.8	52	110.6	Rodentia	Cricetidae	Meriones	NAA	1	1
1608	221	5	2	Pliocene–Pleistocene	5.33–11.8	52	110.6	Rodentia	Cricetidae	Microtus	NAA	1	1
1609	221	5	2	Pliocene–Pleistocene	5.33–11.8	52	110.6	Rodentia	Dipodidae	Allactaga	NAA	1	1
1610	221	5	2	Pliocene–Pleistocene	5.33–11.8	52	110.6	Rodentia	Muridae	Lagurus	NAA	1	1
1611	221	5	2	Pliocene–Pleistocene	5.33–11.8	52	110.6	Rodentia	Sciuridae	Spermophilus	NAA	1	1
1612	222	5	2	Pliocene–Pleistocene	5.33–11.8	51.8	107.3	Lagomorpha	Ochotonidae	Ochotona	NAA	1	1
1613	222	5	2	Pliocene–Pleistocene	5.33–11.8	51.8	107.3	Lagomorpha	Ochotonidae	Ochotonoides	NAA	1	1
1614	223	5	2	Pliocene–Pleistocene	5.33–11.8	51.8	107.6	Lagomorpha	Ochotonidae	Ochotona	NAA	1	1
1615	223	5	2	Pliocene–Pleistocene	5.33–11.8	51.8	107.6	Rodentia	Muridae	Allophaiomys	NAA	1	1
1616	223	5	2	Pliocene–Pleistocene	5.33–11.8	51.8	107.6	Rodentia	Muridae	Mimomys	NAA	1	1
1617	223	5	2	Pliocene–Pleistocene	5.33–11.8	51.8	107.6	Rodentia	Muridae	Prosiphneus	NAA	1	1
1618	223	5	2	Pliocene–Pleistocene	5.33–11.8	51.8	107.6	Rodentia	Muridae	Villanyia	NAA	1	1
1619	223	5	2	Pliocene–Pleistocene	5.33–11.8	51.8	107.6	Rodentia	Sciuridae	Spermophilus	NAA	1	1
1620	224	5	2	Pliocene–Pleistocene	5.33–11.8	53.3	69.4	Perissodactyla	Rhinocerotidae	Elasmotherium	NAA	1	1
1621	225	5	2	Pliocene–Pleistocene	5.33–11.8	50.5	80.3	Perissodactyla	Rhinocerotidae	Elasmotherium	NAA	1	1
1622	226	5	2	Pliocene–Pleistocene	5.33–11.8	52.2	59.7	Proboscidea	Elephantidae	Mammuthus	NAA	1	1
1623	226	5	2	Pliocene–Pleistocene	5.33–11.8	52.2	59.7	Proboscidea	Mammutidae	Mammut	NAA	1	1
1624	226	5	2	Pliocene–Pleistocene	5.33–11.8	52.2	59.7	Proboscidea	Mammutidae	Zygolophodon	NAA	1	1
1625	227	5	2	Pliocene–Pleistocene	5.33–11.8	54.7	86.3	Proboscidea	Elephantidae	Mammuthus	NAA	1	1
1626	228	6	2	Pliocene–Pleistocene	5.33–11.8	31.1	118.1	Artiodactyla	Bovidae	Bibos	SC	1	1
1627	228	6	2	Pliocene–Pleistocene	5.33–11.8	31.1	118.1	Artiodactyla	Bovidae	Bos	SC	1	1
1628	228	6	2	Pliocene–Pleistocene	5.33–11.8	31.1	118.1	Artiodactyla	Cervidae	Cervavitus	SC	1	1
1629	228	6	2	Pliocene–Pleistocene	5.33–11.8	31.1	118.1	Artiodactyla	Cervidae	Cervus	SC	1	1
1630	228	6	2	Pliocene–Pleistocene	5.33–11.8	31.1	118.1	Artiodactyla	Cervidae	Metacervulus	SC	1	1
1631	228	6	2	Pliocene–Pleistocene	5.33–11.8	31.1	118.1	Artiodactyla	Cervidae	Moschus	SC	1	1
1632	228	6	2	Pliocene–Pleistocene	5.33–11.8	31.1	118.1	Artiodactyla	Cervidae	Muntiacus	SC	1	1
1633	228	6	2	Pliocene–Pleistocene	5.33–11.8	31.1	118.1	Artiodactyla	Suidae	Sus	SC	1	1
1634	228	6	2	Pliocene–Pleistocene	5.33–11.8	31.1	118.1	Carnivora	Ailuropodidae	Ailuropoda	SC	1	1
1635	228	6	2	Pliocene–Pleistocene	5.33–11.8	31.1	118.1	Carnivora	Canidae	Nyctereutes	SC	1	1
1636	228	6	2	Pliocene–Pleistocene	5.33–11.8	31.1	118.1	Carnivora	Felidae	Felis	SC	1	1
1637	228	6	2	Pliocene–Pleistocene	5.33–11.8	31.1	118.1	Carnivora	Felidae	Homotherium	SC	1	1
1638	228	6	2	Pliocene–Pleistocene	5.33–11.8	31.1	118.1	Carnivora	Felidae	Lynx	SC	1	1
1639	228	6	2	Pliocene–Pleistocene	5.33–11.8	31.1	118.1	Carnivora	Felidae	Megantereon	SC	1	1
1640	228	6	2	Pliocene–Pleistocene	5.33–11.8	31.1	118.1	Carnivora	Felidae	Paramachaerodus	SC	1	1
1641	228	6	2	Pliocene–Pleistocene	5.33–11.8	31.1	118.1	Carnivora	Hyaenidae	Pachycrocuta	SC	1	1
1642	228	6	2	Pliocene–Pleistocene	5.33–11.8	31.1	118.1	Carnivora	Mustelidae	Martes	SC	1	1
1643	228	6	2	Pliocene–Pleistocene	5.33–11.8	31.1	118.1	Carnivora	Mustelidae	Meles	SC	1	1
1644	228	6	2	Pliocene–Pleistocene	5.33–11.8	31.1	118.1	Carnivora	Mustelidae	Mustela	SC	1	1
1645	228	6	2	Pliocene–Pleistocene	5.33–11.8	31.1	118.1	Carnivora	Ursidae	Ursus	SC	1	1
1646	228	6	2	Pliocene–Pleistocene	5.33–11.8	31.1	118.1	Eulipotyphla	Talpidae	Scaptochirus	SC	1	1
1647	228	6	2	Pliocene–Pleistocene	5.33–11.8	31.1	118.1	Eulipotyphla	Talpidae	Talpa	SC	1	1
1648	228	6	2	Pliocene–Pleistocene	5.33–11.8	31.1	118.1	Insectivora	Soricidae	Anourosorex	SC	1	1
1649	228	6	2	Pliocene–Pleistocene	5.33–11.8	31.1	118.1	Insectivora	Soricidae	Chimarrogale	SC	1	1
1650	228	6	2	Pliocene–Pleistocene	5.33–11.8	31.1	118.1	Insectivora	Soricidae	Sorex	SC	1	1
1651	228	6	2	Pliocene–Pleistocene	5.33–11.8	31.1	118.1	Insectivora	Soricidae	Soriculus	SC	1	1
1652	228	6	2	Pliocene–Pleistocene	5.33–11.8	31.1	118.1	Lagomorpha	Leporidae	Hypolagus	SC	1	1
1653	228	6	2	Pliocene–Pleistocene	5.33–11.8	31.1	118.1	Perissodactyla	Chalicotheriidae	Nestoritherium	SC	1	1
1654	228	6	2	Pliocene–Pleistocene	5.33–11.8	31.1	118.1	Perissodactyla	Equidae	Equus	SC	1	1
1655	228	6	2	Pliocene–Pleistocene	5.33–11.8	31.1	118.1	Perissodactyla	Rhinocerotidae	Dicerorhinus	SC	1	1
1656	228	6	2	Pliocene–Pleistocene	5.33–11.8	31.1	118.1	Perissodactyla	Rhinocerotidae	Rhinoceros	SC	1	1
1657	228	6	2	Pliocene–Pleistocene	5.33–11.8	31.1	118.1	Perissodactyla	Tapiridae	Tapirus	SC	1	1
1658	228	6	2	Pliocene–Pleistocene	5.33–11.8	31.1	118.1	Primates	Cercopithecidae	Procynocephalus	SC	1	1
1659	228	6	2	Pliocene–Pleistocene	5.33–11.8	31.1	118.1	Proboscidea	Gomphotheriidae	Sinomastodon	SC	1	1
1660	228	6	2	Pliocene–Pleistocene	5.33–11.8	31.1	118.1	Rodentia	Cricetidae	Allocricetus	SC	1	1
1661	228	6	2	Pliocene–Pleistocene	5.33–11.8	31.1	118.1	Rodentia	Cricetidae	Cricetulus	SC	1	1
1662	228	6	2	Pliocene–Pleistocene	5.33–11.8	31.1	118.1	Rodentia	Cricetidae	Neocricetodon	SC	1	1
1663	228	6	2	Pliocene–Pleistocene	5.33–11.8	31.1	118.1	Rodentia	Hystricidae	Hystrix	SC	1	1
1664	228	6	2	Pliocene–Pleistocene	5.33–11.8	31.1	118.1	Rodentia	Muridae	Apodemus	SC	1	1
1665	228	6	2	Pliocene–Pleistocene	5.33–11.8	31.1	118.1	Rodentia	Muridae	Brachyrhizomys	SC	1	1
1666	228	6	2	Pliocene–Pleistocene	5.33–11.8	31.1	118.1	Rodentia	Muridae	Chiropodomys	SC	1	1
1667	228	6	2	Pliocene–Pleistocene	5.33–11.8	31.1	118.1	Rodentia	Muridae	Hapalomys	SC	1	1
1668	228	6	2	Pliocene–Pleistocene	5.33–11.8	31.1	118.1	Rodentia	Muridae	Leopoldamys	SC	1	1
1669	228	6	2	Pliocene–Pleistocene	5.33–11.8	31.1	118.1	Rodentia	Muridae	Micromys	SC	1	1
1670	228	6	2	Pliocene–Pleistocene	5.33–11.8	31.1	118.1	Rodentia	Muridae	Mimomys	SC	1	1
1671	228	6	2	Pliocene–Pleistocene	5.33–11.8	31.1	118.1	Rodentia	Muridae	Niviventer	SC	1	1
1672	228	6	2	Pliocene–Pleistocene	5.33–11.8	31.1	118.1	Rodentia	Muridae	Rattus	SC	1	1
1673	228	6	2	Pliocene–Pleistocene	5.33–11.8	31.1	118.1	Rodentia	Muridae	Typhlomys	SC	1	1
1674	228	6	2	Pliocene–Pleistocene	5.33–11.8	31.1	118.1	Rodentia	Sciuridae	Petaurista	SC	1	1
1675	228	6	2	Pliocene–Pleistocene	5.33–11.8	31.1	118.1	Rodentia	Sciuridae	Sciurotamias	SC	1	1
1676	228	6	2	Pliocene–Pleistocene	5.33–11.8	31.1	118.1	Rodentia	Sciuridae	Trogopterus	SC	1	1
1677	229	6	2	Pliocene–Pleistocene	5.33–11.8	22	106.4	Artiodactyla	Bovidae	Bibos	—	0	1
1678	229	6	2	Pliocene–Pleistocene	5.33–11.8	22	106.4	Artiodactyla	Bovidae	Bubalus	—	0	1
1679	229	6	2	Pliocene–Pleistocene	5.33–11.8	22	106.4	Artiodactyla	Cervidae	Cervus	—	0	1
1680	229	6	2	Pliocene–Pleistocene	5.33–11.8	22	106.4	Artiodactyla	Cervidae	Muntiacus	—	0	1
1681	229	6	2	Pliocene–Pleistocene	5.33–11.8	22	106.4	Artiodactyla	Suidae	Sus	—	0	1
1682	229	6	2	Pliocene–Pleistocene	5.33–11.8	22	106.4	Carnivora	Ailuropodidae	Ailuropoda	—	0	1
1683	229	6	2	Pliocene–Pleistocene	5.33–11.8	22	106.4	Carnivora	Canidae	Cuon	—	0	1
1684	229	6	2	Pliocene–Pleistocene	5.33–11.8	22	106.4	Carnivora	Mustelidae	Arctonyx	—	0	1
1685	229	6	2	Pliocene–Pleistocene	5.33–11.8	22	106.4	Carnivora	Ursidae	Ursus	—	0	1
1686	229	6	2	Pliocene–Pleistocene	5.33–11.8	22	106.4	Carnivora	Viverridae	Paradoxurus	—	0	1
1687	229	6	2	Pliocene–Pleistocene	5.33–11.8	22	106.4	Perissodactyla	Rhinocerotidae	Rhinoceros	—	0	1
1688	229	6	2	Pliocene–Pleistocene	5.33–11.8	22	106.4	Perissodactyla	Tapiridae	Tapirus	—	0	1
1689	229	6	2	Pliocene–Pleistocene	5.33–11.8	22	106.4	Primates	Cercopithecidae	Macaca	—	0	1
1690	229	6	2	Pliocene–Pleistocene	5.33–11.8	22	106.4	Primates	Hylobatidae	Nomascus	—	0	1
1691	229	6	2	Pliocene–Pleistocene	5.33–11.8	22	106.4	Proboscidea	Elephantidae	Stegodon	—	0	1
1692	229	6	2	Pliocene–Pleistocene	5.33–11.8	22	106.4	Rodentia	Hystricidae	Atherurus	—	0	1
1693	229	6	2	Pliocene–Pleistocene	5.33–11.8	22	106.4	Rodentia	Hystricidae	Hystrix	—	0	1
1694	229	6	2	Pliocene–Pleistocene	5.33–11.8	22	106.4	Rodentia	Muridae	Mus	—	0	1
1695	229	6	2	Pliocene–Pleistocene	5.33–11.8	22	106.4	Rodentia	Muridae	Rattus	—	0	1
1696	229	6	2	Pliocene–Pleistocene	5.33–11.8	22	106.4	Rodentia	Muridae	Rhizomys	—	0	1
1697	230	6	2	Pliocene–Pleistocene	5.33–11.8	25.6	104.7	Artiodactyla	Bovidae	Bison	SC	1	1
1698	230	6	2	Pliocene–Pleistocene	5.33–11.8	25.6	104.7	Artiodactyla	Bovidae	Bos	SC	1	1
1699	230	6	2	Pliocene–Pleistocene	5.33–11.8	25.6	104.7	Artiodactyla	Bovidae	Capricornis	SC	1	1
1700	230	6	2	Pliocene–Pleistocene	5.33–11.8	25.6	104.7	Artiodactyla	Bovidae	Naemorhaedus	SC	1	1
1701	230	6	2	Pliocene–Pleistocene	5.33–11.8	25.6	104.7	Artiodactyla	Cervidae	Cervus	SC	1	1
1702	230	6	2	Pliocene–Pleistocene	5.33–11.8	25.6	104.7	Artiodactyla	Cervidae	Hydropotes	SC	1	1
1703	230	6	2	Pliocene–Pleistocene	5.33–11.8	25.6	104.7	Artiodactyla	Cervidae	Moschus	SC	1	1
1704	230	6	2	Pliocene–Pleistocene	5.33–11.8	25.6	104.7	Artiodactyla	Cervidae	Muntiacus	SC	1	1
1705	230	6	2	Pliocene–Pleistocene	5.33–11.8	25.6	104.7	Artiodactyla	Suidae	Sus	SC	1	1
1706	230	6	2	Pliocene–Pleistocene	5.33–11.8	25.6	104.7	Carnivora	Ailuropodidae	Ailuropoda	SC	1	1
1707	230	6	2	Pliocene–Pleistocene	5.33–11.8	25.6	104.7	Carnivora	Canidae	Canis	SC	1	1
1708	230	6	2	Pliocene–Pleistocene	5.33–11.8	25.6	104.7	Carnivora	Canidae	Cuon	SC	1	1
1709	230	6	2	Pliocene–Pleistocene	5.33–11.8	25.6	104.7	Carnivora	Canidae	Vulpes	SC	1	1
1710	230	6	2	Pliocene–Pleistocene	5.33–11.8	25.6	104.7	Carnivora	Felidae	Felis	SC	1	1
1711	230	6	2	Pliocene–Pleistocene	5.33–11.8	25.6	104.7	Carnivora	Felidae	Panthera	SC	1	1
1712	230	6	2	Pliocene–Pleistocene	5.33–11.8	25.6	104.7	Carnivora	Felidae	Pseudaelurus	SC	1	1
1713	230	6	2	Pliocene–Pleistocene	5.33–11.8	25.6	104.7	Carnivora	Hyaenidae	Crocuta	SC	1	1
1714	230	6	2	Pliocene–Pleistocene	5.33–11.8	25.6	104.7	Carnivora	Hyaenidae	Hyaena	SC	1	1
1715	230	6	2	Pliocene–Pleistocene	5.33–11.8	25.6	104.7	Carnivora	Hyaenidae	Pachycrocuta	SC	1	1
1716	230	6	2	Pliocene–Pleistocene	5.33–11.8	25.6	104.7	Carnivora	Mustelidae	Meles	SC	1	1
1717	230	6	2	Pliocene–Pleistocene	5.33–11.8	25.6	104.7	Carnivora	Mustelidae	Mustela	SC	1	1
1718	230	6	2	Pliocene–Pleistocene	5.33–11.8	25.6	104.7	Carnivora	Ursidae	Ursus	SC	1	1
1719	230	6	2	Pliocene–Pleistocene	5.33–11.8	25.6	104.7	Perissodactyla	Rhinocerotidae	Rhinoceros	SC	1	1
1720	230	6	2	Pliocene–Pleistocene	5.33–11.8	25.6	104.7	Perissodactyla	Tapiridae	Tapirus	SC	1	1
1721	230	6	2	Pliocene–Pleistocene	5.33–11.8	25.6	104.7	Primates	Cercopithecidae	Macaca	SC	1	1
1722	230	6	2	Pliocene–Pleistocene	5.33–11.8	25.6	104.7	Primates	Pongidae	Pongo	SC	1	1
1723	230	6	2	Pliocene–Pleistocene	5.33–11.8	25.6	104.7	Proboscidea	Elephantidae	Elephas	SC	1	1
1724	230	6	2	Pliocene–Pleistocene	5.33–11.8	25.6	104.7	Proboscidea	Elephantidae	Stegodon	SC	1	1
1725	230	6	2	Pliocene–Pleistocene	5.33–11.8	25.6	104.7	Rodentia	Cricetidae	Eothenomys	SC	1	1
1726	230	6	2	Pliocene–Pleistocene	5.33–11.8	25.6	104.7	Rodentia	Muridae	Leopoldamys	SC	1	1
1727	230	6	2	Pliocene–Pleistocene	5.33–11.8	25.6	104.7	Rodentia	Muridae	Niviventer	SC	1	1
1728	230	6	2	Pliocene–Pleistocene	5.33–11.8	25.6	104.7	Rodentia	Muridae	Rhizomys	SC	1	1
1729	230	6	2	Pliocene–Pleistocene	5.33–11.8	25.6	104.7	Rodentia	Sciuridae	Belomys	SC	1	1
1730	230	6	2	Pliocene–Pleistocene	5.33–11.8	25.6	104.7	Rodentia	Sciuridae	Sciurotamias	SC	1	1
1731	230	6	2	Pliocene–Pleistocene	5.33–11.8	25.6	104.7	Rodentia	Sciuridae	Trogopterus	SC	1	1
1732	231	6	2	Pliocene–Pleistocene	5.33–11.8	25	103.8	Artiodactyla	Bovidae	Bos	SC	1	1
1733	231	6	2	Pliocene–Pleistocene	5.33–11.8	25	103.8	Artiodactyla	Cervidae	Cervus	SC	1	1
1734	231	6	2	Pliocene–Pleistocene	5.33–11.8	25	103.8	Artiodactyla	Suidae	Sus	SC	1	1
1735	231	6	2	Pliocene–Pleistocene	5.33–11.8	25	103.8	Perissodactyla	Equidae	Equus	SC	1	1
1736	231	6	2	Pliocene–Pleistocene	5.33–11.8	25	103.8	Perissodactyla	Rhinocerotidae	Rhinoceros	SC	1	1
1737	231	6	2	Pliocene–Pleistocene	5.33–11.8	25	103.8	Proboscidea	Elephantidae	Stegodon	SC	1	1
1738	232	6	2	Pliocene–Pleistocene	5.33–11.8	22.5	107.4	Artiodactyla	Bovidae	Bos	SC	1	1
1739	232	6	2	Pliocene–Pleistocene	5.33–11.8	22.5	107.4	Artiodactyla	Bovidae	Bubalus	SC	1	1
1740	232	6	2	Pliocene–Pleistocene	5.33–11.8	22.5	107.4	Artiodactyla	Bovidae	Megalovis	SC	1	1
1741	232	6	2	Pliocene–Pleistocene	5.33–11.8	22.5	107.4	Artiodactyla	Cervidae	Cervavitus	SC	1	1
1742	232	6	2	Pliocene–Pleistocene	5.33–11.8	22.5	107.4	Artiodactyla	Cervidae	Cervus	SC	1	1
1743	232	6	2	Pliocene–Pleistocene	5.33–11.8	22.5	107.4	Artiodactyla	Cervidae	Muntiacus	SC	1	1
1744	232	6	2	Pliocene–Pleistocene	5.33–11.8	22.5	107.4	Artiodactyla	Suidae	Dicoryphochoerus	SC	1	1
1745	232	6	2	Pliocene–Pleistocene	5.33–11.8	22.5	107.4	Artiodactyla	Suidae	Hippopotamodon	SC	1	1
1746	232	6	2	Pliocene–Pleistocene	5.33–11.8	22.5	107.4	Artiodactyla	Suidae	Sus	SC	1	1
1747	232	6	2	Pliocene–Pleistocene	5.33–11.8	22.5	107.4	Carnivora	Ailuropodidae	Ailuropoda	SC	1	1
1748	232	6	2	Pliocene–Pleistocene	5.33–11.8	22.5	107.4	Carnivora	Felidae	Felis	SC	1	1
1749	232	6	2	Pliocene–Pleistocene	5.33–11.8	22.5	107.4	Carnivora	Felidae	Panthera	SC	1	1
1750	232	6	2	Pliocene–Pleistocene	5.33–11.8	22.5	107.4	Carnivora	Hyaenidae	Hyaena	SC	1	1
1751	232	6	2	Pliocene–Pleistocene	5.33–11.8	22.5	107.4	Carnivora	Mustelidae	Meles	SC	1	1
1752	232	6	2	Pliocene–Pleistocene	5.33–11.8	22.5	107.4	Carnivora	Mustelidae	Melogale	SC	1	1
1753	232	6	2	Pliocene–Pleistocene	5.33–11.8	22.5	107.4	Carnivora	Ursidae	Ursus	SC	1	1
1754	232	6	2	Pliocene–Pleistocene	5.33–11.8	22.5	107.4	Lagomorpha	Leporidae	Nesolagus	SC	1	1
1755	232	6	2	Pliocene–Pleistocene	5.33–11.8	22.5	107.4	Perissodactyla	Rhinocerotidae	Rhinoceros	SC	1	1
1756	232	6	2	Pliocene–Pleistocene	5.33–11.8	22.5	107.4	Perissodactyla	Tapiridae	Tapirus	SC	1	1
1757	232	6	2	Pliocene–Pleistocene	5.33–11.8	22.5	107.4	Primates	Cercopithecidae	Macaca	SC	1	1
1758	232	6	2	Pliocene–Pleistocene	5.33–11.8	22.5	107.4	Primates	Cercopithecidae	Trachypithecus	SC	1	1
1759	232	6	2	Pliocene–Pleistocene	5.33–11.8	22.5	107.4	Primates	Hylobatidae	Nomascus	SC	1	1
1760	232	6	2	Pliocene–Pleistocene	5.33–11.8	22.5	107.4	Proboscidea	Elephantidae	Stegodon	SC	1	1
1761	232	6	2	Pliocene–Pleistocene	5.33–11.8	22.5	107.4	Proboscidea	Gomphotheriidae	Gomphotherium	SC	1	1
1762	233	6	2	Pliocene–Pleistocene	5.33–11.8	25.4	101.9	Artiodactyla	Bovidae	Bos	SC	1	1
1763	233	6	2	Pliocene–Pleistocene	5.33–11.8	25.4	101.9	Artiodactyla	Cervidae	Axis	SC	1	1
1764	233	6	2	Pliocene–Pleistocene	5.33–11.8	25.4	101.9	Artiodactyla	Cervidae	Cervocerus	SC	1	1
1765	233	6	2	Pliocene–Pleistocene	5.33–11.8	25.4	101.9	Artiodactyla	Cervidae	Cervus	SC	1	1
1766	233	6	2	Pliocene–Pleistocene	5.33–11.8	25.4	101.9	Artiodactyla	Cervidae	Eostyloceros	SC	1	1
1767	233	6	2	Pliocene–Pleistocene	5.33–11.8	25.4	101.9	Artiodactyla	Cervidae	Metacervulus	SC	1	1
1768	233	6	2	Pliocene–Pleistocene	5.33–11.8	25.4	101.9	Artiodactyla	Cervidae	Muntiacus	SC	1	1
1769	233	6	2	Pliocene–Pleistocene	5.33–11.8	25.4	101.9	Artiodactyla	Cervidae	Paracervulus	SC	1	1
1770	233	6	2	Pliocene–Pleistocene	5.33–11.8	25.4	101.9	Artiodactyla	Cervidae	Procapreolus	SC	1	1
1771	233	6	2	Pliocene–Pleistocene	5.33–11.8	25.4	101.9	Artiodactyla	Suidae	Sus	SC	1	1
1772	233	6	2	Pliocene–Pleistocene	5.33–11.8	25.4	101.9	Carnivora	Canidae	Canis	SC	1	1
1773	233	6	2	Pliocene–Pleistocene	5.33–11.8	25.4	101.9	Carnivora	Felidae	Homotherium	SC	1	1
1774	233	6	2	Pliocene–Pleistocene	5.33–11.8	25.4	101.9	Carnivora	Hyaenidae	Hyaena	SC	1	1
1775	233	6	2	Pliocene–Pleistocene	5.33–11.8	25.4	101.9	Carnivora	Viverridae	Viverricula	SC	1	1
1776	233	6	2	Pliocene–Pleistocene	5.33–11.8	25.4	101.9	Lagomorpha	Ochotonidae	Ochotonoides	SC	1	1
1777	233	6	2	Pliocene–Pleistocene	5.33–11.8	25.4	101.9	Perissodactyla	Chalicotheriidae	Nestoritherium	SC	1	1
1778	233	6	2	Pliocene–Pleistocene	5.33–11.8	25.4	101.9	Perissodactyla	Equidae	Equus	SC	1	1
1779	233	6	2	Pliocene–Pleistocene	5.33–11.8	25.4	101.9	Perissodactyla	Rhinocerotidae	Chilotherium	SC	1	1
1780	233	6	2	Pliocene–Pleistocene	5.33–11.8	25.4	101.9	Perissodactyla	Rhinocerotidae	Rhinoceros	SC	1	1
1781	233	6	2	Pliocene–Pleistocene	5.33–11.8	25.4	101.9	Proboscidea	Elephantidae	Stegodon	SC	1	1
1782	233	6	2	Pliocene–Pleistocene	5.33–11.8	25.4	101.9	Proboscidea	Elephantidae	Stegolophodon	SC	1	1
1783	233	6	2	Pliocene–Pleistocene	5.33–11.8	25.4	101.9	Rodentia	Castoridae	Trogontherium	SC	1	1
1784	233	6	2	Pliocene–Pleistocene	5.33–11.8	25.4	101.9	Rodentia	Hystricidae	Hystrix	SC	1	1
1785	233	6	2	Pliocene–Pleistocene	5.33–11.8	25.4	101.9	Rodentia	Muridae	Rhizomys	SC	1	1
1786	234	6	2	Pliocene–Pleistocene	5.33–11.8	30.9	118.5	Artiodactyla	Bovidae	Bos	SC	1	1
1787	234	6	2	Pliocene–Pleistocene	5.33–11.8	30.9	118.5	Artiodactyla	Cervidae	Cervus	SC	1	1
1788	234	6	2	Pliocene–Pleistocene	5.33–11.8	30.9	118.5	Artiodactyla	Cervidae	Muntiacus	SC	1	1
1789	234	6	2	Pliocene–Pleistocene	5.33–11.8	30.9	118.5	Artiodactyla	Cervidae	Pseudaxis	SC	1	1
1790	234	6	2	Pliocene–Pleistocene	5.33–11.8	30.9	118.5	Artiodactyla	Suidae	Sus	SC	1	1
1791	235	6	2	Pliocene–Pleistocene	5.33–11.8	27	106.1	Artiodactyla	Bovidae	Bos	SC	1	1
1792	235	6	2	Pliocene–Pleistocene	5.33–11.8	27	106.1	Artiodactyla	Bovidae	Capricornis	SC	1	1
1793	235	6	2	Pliocene–Pleistocene	5.33–11.8	27	106.1	Carnivora	Ailuropodidae	Ailuropoda	SC	1	1
1794	235	6	2	Pliocene–Pleistocene	5.33–11.8	27	106.1	Carnivora	Canidae	Vulpes	SC	1	1
1795	235	6	2	Pliocene–Pleistocene	5.33–11.8	27	106.1	Carnivora	Felidae	Panthera	SC	1	1
1796	235	6	2	Pliocene–Pleistocene	5.33–11.8	27	106.1	Carnivora	Hyaenidae	Crocuta	SC	1	1
1797	235	6	2	Pliocene–Pleistocene	5.33–11.8	27	106.1	Perissodactyla	Equidae	Equus	SC	1	1
1798	235	6	2	Pliocene–Pleistocene	5.33–11.8	27	106.1	Perissodactyla	Rhinocerotidae	Rhinoceros	SC	1	1
1799	235	6	2	Pliocene–Pleistocene	5.33–11.8	27	106.1	Perissodactyla	Tapiridae	Megatapirus	SC	1	1
1800	235	6	2	Pliocene–Pleistocene	5.33–11.8	27	106.1	Primates	Cercopithecidae	Macaca	SC	1	1
1801	235	6	2	Pliocene–Pleistocene	5.33–11.8	27	106.1	Proboscidea	Elephantidae	Stegodon	SC	1	1
1802	235	6	2	Pliocene–Pleistocene	5.33–11.8	27	106.1	Rodentia	Muridae	Rhizomys	SC	1	1
1803	236	6	2	Pliocene–Pleistocene	5.33–11.8	28.7	109.7	Artiodactyla	Bovidae	Bubalus	SC	1	1
1804	236	6	2	Pliocene–Pleistocene	5.33–11.8	28.7	109.7	Artiodactyla	Cervidae	Cervus	SC	1	1
1805	236	6	2	Pliocene–Pleistocene	5.33–11.8	28.7	109.7	Artiodactyla	Cervidae	Muntiacus	SC	1	1
1806	236	6	2	Pliocene–Pleistocene	5.33–11.8	28.7	109.7	Artiodactyla	Suidae	Sus	SC	1	1
1807	236	6	2	Pliocene–Pleistocene	5.33–11.8	28.7	109.7	Carnivora	Ailuropodidae	Ailuropoda	SC	1	1
1808	236	6	2	Pliocene–Pleistocene	5.33–11.8	28.7	109.7	Carnivora	Mustelidae	Arctonyx	SC	1	1
1809	236	6	2	Pliocene–Pleistocene	5.33–11.8	28.7	109.7	Carnivora	Ursidae	Ursus	SC	1	1
1810	236	6	2	Pliocene–Pleistocene	5.33–11.8	28.7	109.7	Perissodactyla	Rhinocerotidae	Rhinoceros	SC	1	1
1811	236	6	2	Pliocene–Pleistocene	5.33–11.8	28.7	109.7	Perissodactyla	Tapiridae	Tapirus	SC	1	1
1812	236	6	2	Pliocene–Pleistocene	5.33–11.8	28.7	109.7	Primates	Cercopithecidae	Macaca	SC	1	1
1813	236	6	2	Pliocene–Pleistocene	5.33–11.8	28.7	109.7	Proboscidea	Elephantidae	Stegodon	SC	1	1
1814	236	6	2	Pliocene–Pleistocene	5.33–11.8	28.7	109.7	Proboscidea	Gomphotheriidae	Gomphotherium	SC	1	1
1815	236	6	2	Pliocene–Pleistocene	5.33–11.8	28.7	109.7	Rodentia	Hystricidae	Atherurus	SC	1	1
1816	236	6	2	Pliocene–Pleistocene	5.33–11.8	28.7	109.7	Rodentia	Hystricidae	Hystrix	SC	1	1
1817	237	6	2	Pliocene–Pleistocene	5.33–11.8	24.9	100.9	Artiodactyla	Bovidae	Bubalus	SC	1	1
1818	237	6	2	Pliocene–Pleistocene	5.33–11.8	24.9	100.9	Artiodactyla	Bovidae	Gazella	SC	1	1
1819	237	6	2	Pliocene–Pleistocene	5.33–11.8	24.9	100.9	Artiodactyla	Cervidae	Axis	SC	1	1
1820	237	6	2	Pliocene–Pleistocene	5.33–11.8	24.9	100.9	Artiodactyla	Cervidae	Cervavitus	SC	1	1
1821	237	6	2	Pliocene–Pleistocene	5.33–11.8	24.9	100.9	Artiodactyla	Cervidae	Cervoceros	SC	1	1
1822	237	6	2	Pliocene–Pleistocene	5.33–11.8	24.9	100.9	Artiodactyla	Cervidae	Cervus	SC	1	1
1823	237	6	2	Pliocene–Pleistocene	5.33–11.8	24.9	100.9	Artiodactyla	Cervidae	Metacervulus	SC	1	1
1824	237	6	2	Pliocene–Pleistocene	5.33–11.8	24.9	100.9	Artiodactyla	Cervidae	Muntiacus	SC	1	1
1825	237	6	2	Pliocene–Pleistocene	5.33–11.8	24.9	100.9	Artiodactyla	Cervidae	Procapreolus	SC	1	1
1826	237	6	2	Pliocene–Pleistocene	5.33–11.8	24.9	100.9	Artiodactyla	Suidae	Sus	SC	1	1
1827	237	6	2	Pliocene–Pleistocene	5.33–11.8	24.9	100.9	Carnivora	Canidae	Canis	SC	1	1
1828	237	6	2	Pliocene–Pleistocene	5.33–11.8	24.9	100.9	Carnivora	Canidae	Vulpes	SC	1	1
1829	237	6	2	Pliocene–Pleistocene	5.33–11.8	24.9	100.9	Carnivora	Felidae	Felis	SC	1	1
1830	237	6	2	Pliocene–Pleistocene	5.33–11.8	24.9	100.9	Carnivora	Felidae	Megantereon	SC	1	1
1831	237	6	2	Pliocene–Pleistocene	5.33–11.8	24.9	100.9	Carnivora	Felidae	Panthera	SC	1	1
1832	237	6	2	Pliocene–Pleistocene	5.33–11.8	24.9	100.9	Carnivora	Hyaenidae	Hyaena	SC	1	1
1833	237	6	2	Pliocene–Pleistocene	5.33–11.8	24.9	100.9	Carnivora	Viverridae	Viverricula	SC	1	1
1834	237	6	2	Pliocene–Pleistocene	5.33–11.8	24.9	100.9	Lagomorpha	Ochotonidae	Ochotonoides	SC	1	1
1835	237	6	2	Pliocene–Pleistocene	5.33–11.8	24.9	100.9	Perissodactyla	Chalicotheriidae	Nestoritherium	SC	1	1
1836	237	6	2	Pliocene–Pleistocene	5.33–11.8	24.9	100.9	Perissodactyla	Equidae	Equus	SC	1	1
1837	237	6	2	Pliocene–Pleistocene	5.33–11.8	24.9	100.9	Perissodactyla	Rhinocerotidae	Rhinoceros	SC	1	1
1838	237	6	2	Pliocene–Pleistocene	5.33–11.8	24.9	100.9	Proboscidea	Elephantidae	Stegodon	SC	1	1
1839	237	6	2	Pliocene–Pleistocene	5.33–11.8	24.9	100.9	Rodentia	Castoridae	Trogontherium	SC	1	1
1840	237	6	2	Pliocene–Pleistocene	5.33–11.8	24.9	100.9	Rodentia	Cricetidae	Arvicola	SC	1	1
1841	237	6	2	Pliocene–Pleistocene	5.33–11.8	24.9	100.9	Rodentia	Cricetidae	Microtus	SC	1	1
1842	237	6	2	Pliocene–Pleistocene	5.33–11.8	24.9	100.9	Rodentia	Hystricidae	Hystrix	SC	1	1
1843	237	6	2	Pliocene–Pleistocene	5.33–11.8	24.9	100.9	Rodentia	Muridae	Rhizomys	SC	1	1
1844	238	6	2	Pliocene–Pleistocene	5.33–11.8	30.8	108.4	Artiodactyla	Bovidae	Bubalus	SC	1	1
1845	238	6	2	Pliocene–Pleistocene	5.33–11.8	30.8	108.4	Artiodactyla	Bovidae	Ovis	SC	1	1
1846	238	6	2	Pliocene–Pleistocene	5.33–11.8	30.8	108.4	Artiodactyla	Cervidae	Cervus	SC	1	1
1847	238	6	2	Pliocene–Pleistocene	5.33–11.8	30.8	108.4	Artiodactyla	Cervidae	Muntiacus	SC	1	1
1848	238	6	2	Pliocene–Pleistocene	5.33–11.8	30.8	108.4	Artiodactyla	Suidae	Sus	SC	1	1
1849	238	6	2	Pliocene–Pleistocene	5.33–11.8	30.8	108.4	Carnivora	Ailuropodidae	Ailuropoda	SC	1	1
1850	238	6	2	Pliocene–Pleistocene	5.33–11.8	30.8	108.4	Carnivora	Canidae	Cuon	SC	1	1
1851	238	6	2	Pliocene–Pleistocene	5.33–11.8	30.8	108.4	Carnivora	Felidae	Felis	SC	1	1
1852	238	6	2	Pliocene–Pleistocene	5.33–11.8	30.8	108.4	Carnivora	Hyaenidae	Hyaena	SC	1	1
1853	238	6	2	Pliocene–Pleistocene	5.33–11.8	30.8	108.4	Carnivora	Mustelidae	Mustela	SC	1	1
1854	238	6	2	Pliocene–Pleistocene	5.33–11.8	30.8	108.4	Carnivora	Ursidae	Ursus	SC	1	1
1855	238	6	2	Pliocene–Pleistocene	5.33–11.8	30.8	108.4	Eulipotyphla	Erinaceidae	Erinaceus	SC	1	1
1856	238	6	2	Pliocene–Pleistocene	5.33–11.8	30.8	108.4	Eulipotyphla	Talpidae	Scaptochirus	SC	1	1
1857	238	6	2	Pliocene–Pleistocene	5.33–11.8	30.8	108.4	Insectivora	Soricidae	Anourosorex	SC	1	1
1858	238	6	2	Pliocene–Pleistocene	5.33–11.8	30.8	108.4	Insectivora	Soricidae	Nectogale	SC	1	1
1859	238	6	2	Pliocene–Pleistocene	5.33–11.8	30.8	108.4	Perissodactyla	Rhinocerotidae	Rhinoceros	SC	1	1
1860	238	6	2	Pliocene–Pleistocene	5.33–11.8	30.8	108.4	Perissodactyla	Tapiridae	Megatapirus	SC	1	1
1861	238	6	2	Pliocene–Pleistocene	5.33–11.8	30.8	108.4	Proboscidea	Elephantidae	Elephas	SC	1	1
1862	238	6	2	Pliocene–Pleistocene	5.33–11.8	30.8	108.4	Proboscidea	Elephantidae	Stegodon	SC	1	1
1863	238	6	2	Pliocene–Pleistocene	5.33–11.8	30.8	108.4	Proboscidea	Mammutidae	Mammut	SC	1	1
1864	238	6	2	Pliocene–Pleistocene	5.33–11.8	30.8	108.4	Rodentia	Cricetidae	Ellobius	SC	1	1
1865	238	6	2	Pliocene–Pleistocene	5.33–11.8	30.8	108.4	Rodentia	Cricetidae	Eothenomys	SC	1	1
1866	238	6	2	Pliocene–Pleistocene	5.33–11.8	30.8	108.4	Rodentia	Hystricidae	Hystrix	SC	1	1
1867	238	6	2	Pliocene–Pleistocene	5.33–11.8	30.8	108.4	Rodentia	Muridae	Apodemus	SC	1	1
1868	238	6	2	Pliocene–Pleistocene	5.33–11.8	30.8	108.4	Rodentia	Muridae	Brachyrhizomys	SC	1	1
1869	238	6	2	Pliocene–Pleistocene	5.33–11.8	30.8	108.4	Rodentia	Muridae	Hapalomys	SC	1	1
1870	238	6	2	Pliocene–Pleistocene	5.33–11.8	30.8	108.4	Rodentia	Muridae	Leopoldamys	SC	1	1
1871	238	6	2	Pliocene–Pleistocene	5.33–11.8	30.8	108.4	Rodentia	Muridae	Mus	SC	1	1
1872	238	6	2	Pliocene–Pleistocene	5.33–11.8	30.8	108.4	Rodentia	Muridae	Niviventer	SC	1	1
1873	238	6	2	Pliocene–Pleistocene	5.33–11.8	30.8	108.4	Rodentia	Muridae	Rattus	SC	1	1
1874	238	6	2	Pliocene–Pleistocene	5.33–11.8	30.8	108.4	Rodentia	Muridae	Rhizomys	SC	1	1
1875	238	6	2	Pliocene–Pleistocene	5.33–11.8	30.8	108.4	Rodentia	Muridae	Typhlomys	SC	1	1
1876	238	6	2	Pliocene–Pleistocene	5.33–11.8	30.8	108.4	Rodentia	Muridae	Vandeleuria	SC	1	1
1877	238	6	2	Pliocene–Pleistocene	5.33–11.8	30.8	108.4	Rodentia	Muridae	Vernaya	SC	1	1
1878	238	6	2	Pliocene–Pleistocene	5.33–11.8	30.8	108.4	Rodentia	Sciuridae	Callosciurus	SC	1	1
1879	238	6	2	Pliocene–Pleistocene	5.33–11.8	30.8	108.4	Rodentia	Sciuridae	Petaurista	SC	1	1
1880	238	6	2	Pliocene–Pleistocene	5.33–11.8	30.8	108.4	Rodentia	Sciuridae	Sciurotamias	SC	1	1
1881	238	6	2	Pliocene–Pleistocene	5.33–11.8	30.8	108.4	Rodentia	Sciuridae	Tamiops	SC	1	1
1882	239	6	2	Pliocene–Pleistocene	5.33–11.8	22.8	111.6	Artiodactyla	Bovidae	Bubalus	SC	1	1
1883	239	6	2	Pliocene–Pleistocene	5.33–11.8	22.8	111.6	Artiodactyla	Bovidae	Capricornis	SC	1	1
1884	239	6	2	Pliocene–Pleistocene	5.33–11.8	22.8	111.6	Artiodactyla	Bovidae	Megalovis	SC	1	1
1885	239	6	2	Pliocene–Pleistocene	5.33–11.8	22.8	111.6	Artiodactyla	Cervidae	Cervus	SC	1	1
1886	239	6	2	Pliocene–Pleistocene	5.33–11.8	22.8	111.6	Artiodactyla	Cervidae	Hydropotes	SC	1	1
1887	239	6	2	Pliocene–Pleistocene	5.33–11.8	22.8	111.6	Artiodactyla	Cervidae	Muntiacus	SC	1	1
1888	239	6	2	Pliocene–Pleistocene	5.33–11.8	22.8	111.6	Artiodactyla	Suidae	Sus	SC	1	1
1889	239	6	2	Pliocene–Pleistocene	5.33–11.8	22.8	111.6	Carnivora	Ailuropodidae	Ailuropoda	SC	1	1
1890	239	6	2	Pliocene–Pleistocene	5.33–11.8	22.8	111.6	Carnivora	Canidae	Cuon	SC	1	1
1891	239	6	2	Pliocene–Pleistocene	5.33–11.8	22.8	111.6	Carnivora	Felidae	Lynx	SC	1	1
1892	239	6	2	Pliocene–Pleistocene	5.33–11.8	22.8	111.6	Carnivora	Felidae	Panthera	SC	1	1
1893	239	6	2	Pliocene–Pleistocene	5.33–11.8	22.8	111.6	Carnivora	Herpestidae	Herpestes	SC	1	1
1894	239	6	2	Pliocene–Pleistocene	5.33–11.8	22.8	111.6	Carnivora	Hyaenidae	Crocuta	SC	1	1
1895	239	6	2	Pliocene–Pleistocene	5.33–11.8	22.8	111.6	Carnivora	Mustelidae	Arctonyx	SC	1	1
1896	239	6	2	Pliocene–Pleistocene	5.33–11.8	22.8	111.6	Carnivora	Mustelidae	Lutra	SC	1	1
1897	239	6	2	Pliocene–Pleistocene	5.33–11.8	22.8	111.6	Carnivora	Ursidae	Ursus	SC	1	1
1898	239	6	2	Pliocene–Pleistocene	5.33–11.8	22.8	111.6	Carnivora	Viverridae	Paguma	SC	1	1
1899	239	6	2	Pliocene–Pleistocene	5.33–11.8	22.8	111.6	Carnivora	Viverridae	Viverra	SC	1	1
1900	239	6	2	Pliocene–Pleistocene	5.33–11.8	22.8	111.6	Insectivora	Soricidae	Crocidura	SC	1	1
1901	239	6	2	Pliocene–Pleistocene	5.33–11.8	22.8	111.6	Insectivora	Soricidae	Sorex	SC	1	1
1902	239	6	2	Pliocene–Pleistocene	5.33–11.8	22.8	111.6	Perissodactyla	Rhinocerotidae	Rhinoceros	SC	1	1
1903	239	6	2	Pliocene–Pleistocene	5.33–11.8	22.8	111.6	Perissodactyla	Tapiridae	Tapirus	SC	1	1
1904	239	6	2	Pliocene–Pleistocene	5.33–11.8	22.8	111.6	Primates	Cercopithecidae	Macaca	SC	1	1
1905	239	6	2	Pliocene–Pleistocene	5.33–11.8	22.8	111.6	Primates	Cercopithecidae	Pygathrix	SC	1	1
1906	239	6	2	Pliocene–Pleistocene	5.33–11.8	22.8	111.6	Primates	Cercopithecidae	Rhinopithecus	SC	1	1
1907	239	6	2	Pliocene–Pleistocene	5.33–11.8	22.8	111.6	Primates	Cercopithecidae	Trachypithecus	SC	1	1
1908	239	6	2	Pliocene–Pleistocene	5.33–11.8	22.8	111.6	Primates	Hylobatidae	Nomascus	SC	1	1
1909	239	6	2	Pliocene–Pleistocene	5.33–11.8	22.8	111.6	Primates	Pongidae	Pongo	SC	1	1
1910	239	6	2	Pliocene–Pleistocene	5.33–11.8	22.8	111.6	Proboscidea	Elephantidae	Elephas	SC	1	1
1911	239	6	2	Pliocene–Pleistocene	5.33–11.8	22.8	111.6	Proboscidea	Elephantidae	Stegodon	SC	1	1
1912	239	6	2	Pliocene–Pleistocene	5.33–11.8	22.8	111.6	Rodentia	Cricetidae	Eothenomys	SC	1	1
1913	239	6	2	Pliocene–Pleistocene	5.33–11.8	22.8	111.6	Rodentia	Hystricidae	Hystrix	SC	1	1
1914	239	6	2	Pliocene–Pleistocene	5.33–11.8	22.8	111.6	Rodentia	Muridae	Mus	SC	1	1
1915	239	6	2	Pliocene–Pleistocene	5.33–11.8	22.8	111.6	Rodentia	Muridae	Rattus	SC	1	1
1916	240	6	2	Pliocene–Pleistocene	5.33–11.8	30.2	105.8	Artiodactyla	Bovidae	Bubalus	SC	1	1
1917	240	6	2	Pliocene–Pleistocene	5.33–11.8	30.2	105.8	Artiodactyla	Cervidae	Cervus	SC	1	1
1918	240	6	2	Pliocene–Pleistocene	5.33–11.8	30.2	105.8	Artiodactyla	Cervidae	Muntiacus	SC	1	1
1919	240	6	2	Pliocene–Pleistocene	5.33–11.8	30.2	105.8	Artiodactyla	Suidae	Sus	SC	1	1
1920	240	6	2	Pliocene–Pleistocene	5.33–11.8	30.2	105.8	Perissodactyla	Rhinocerotidae	Rhinoceros	SC	1	1
1921	240	6	2	Pliocene–Pleistocene	5.33–11.8	30.2	105.8	Perissodactyla	Tapiridae	Tapirus	SC	1	1
1922	241	6	2	Pliocene–Pleistocene	5.33–11.8	28.3	109.7	Artiodactyla	Bovidae	Bubalus	SC	1	1
1923	241	6	2	Pliocene–Pleistocene	5.33–11.8	28.3	109.7	Artiodactyla	Bovidae	Ovis	SC	1	1
1924	241	6	2	Pliocene–Pleistocene	5.33–11.8	28.3	109.7	Artiodactyla	Cervidae	Cervus	SC	1	1
1925	241	6	2	Pliocene–Pleistocene	5.33–11.8	28.3	109.7	Artiodactyla	Suidae	Sus	SC	1	1
1926	241	6	2	Pliocene–Pleistocene	5.33–11.8	28.3	109.7	Carnivora	Ailuropodidae	Ailuropoda	SC	1	1
1927	241	6	2	Pliocene–Pleistocene	5.33–11.8	28.3	109.7	Carnivora	Felidae	Panthera	SC	1	1
1928	241	6	2	Pliocene–Pleistocene	5.33–11.8	28.3	109.7	Carnivora	Mustelidae	Arctonyx	SC	1	1
1929	241	6	2	Pliocene–Pleistocene	5.33–11.8	28.3	109.7	Carnivora	Ursidae	Ursus	SC	1	1
1930	241	6	2	Pliocene–Pleistocene	5.33–11.8	28.3	109.7	Perissodactyla	Rhinocerotidae	Rhinoceros	SC	1	1
1931	241	6	2	Pliocene–Pleistocene	5.33–11.8	28.3	109.7	Perissodactyla	Tapiridae	Tapirus	SC	1	1
1932	241	6	2	Pliocene–Pleistocene	5.33–11.8	28.3	109.7	Primates	Cercopithecidae	Macaca	SC	1	1
1933	241	6	2	Pliocene–Pleistocene	5.33–11.8	28.3	109.7	Proboscidea	Elephantidae	Stegodon	SC	1	1
1934	241	6	2	Pliocene–Pleistocene	5.33–11.8	28.3	109.7	Rodentia	Hystricidae	Hystrix	SC	1	1
1935	241	6	2	Pliocene–Pleistocene	5.33–11.8	28.3	109.7	Rodentia	Muridae	Rhizomys	SC	1	1
1936	242	6	2	Pliocene–Pleistocene	5.33–11.8	31.7	118.9	Artiodactyla	Bovidae	Bubalus	SC	1	1
1937	242	6	2	Pliocene–Pleistocene	5.33–11.8	31.7	118.9	Artiodactyla	Suidae	Sus	SC	1	1
1938	242	6	2	Pliocene–Pleistocene	5.33–11.8	31.7	118.9	Carnivora	Ailuropodidae	Ailuropoda	SC	1	1
1939	242	6	2	Pliocene–Pleistocene	5.33–11.8	31.7	118.9	Carnivora	Hyaenidae	Crocuta	SC	1	1
1940	242	6	2	Pliocene–Pleistocene	5.33–11.8	31.7	118.9	Carnivora	Mustelidae	Arctonyx	SC	1	1
1941	242	6	2	Pliocene–Pleistocene	5.33–11.8	31.7	118.9	Carnivora	Ursidae	Ursus	SC	1	1
1942	242	6	2	Pliocene–Pleistocene	5.33–11.8	31.7	118.9	Perissodactyla	Rhinocerotidae	Rhinoceros	SC	1	1
1943	242	6	2	Pliocene–Pleistocene	5.33–11.8	31.7	118.9	Primates	Cercopithecidae	Macaca	SC	1	1
1944	242	6	2	Pliocene–Pleistocene	5.33–11.8	31.7	118.9	Proboscidea	Elephantidae	Elephas	SC	1	1
1945	242	6	2	Pliocene–Pleistocene	5.33–11.8	31.7	118.9	Rodentia	Hystricidae	Hystrix	SC	1	1
1946	243	6	2	Pliocene–Pleistocene	5.33–11.8	24.7	113.6	Artiodactyla	Bovidae	Bubalus	SC	1	1
1947	243	6	2	Pliocene–Pleistocene	5.33–11.8	24.7	113.6	Artiodactyla	Cervidae	Cervus	SC	1	1
1948	243	6	2	Pliocene–Pleistocene	5.33–11.8	24.7	113.6	Artiodactyla	Cervidae	Hydropotes	SC	1	1
1949	243	6	2	Pliocene–Pleistocene	5.33–11.8	24.7	113.6	Artiodactyla	Cervidae	Muntiacus	SC	1	1
1950	243	6	2	Pliocene–Pleistocene	5.33–11.8	24.7	113.6	Artiodactyla	Suidae	Sus	SC	1	1
1951	243	6	2	Pliocene–Pleistocene	5.33–11.8	24.7	113.6	Carnivora	Ailuropodidae	Ailuropoda	SC	1	1
1952	243	6	2	Pliocene–Pleistocene	5.33–11.8	24.7	113.6	Carnivora	Canidae	Cuon	SC	1	1
1953	243	6	2	Pliocene–Pleistocene	5.33–11.8	24.7	113.6	Carnivora	Felidae	Felis	SC	1	1
1954	243	6	2	Pliocene–Pleistocene	5.33–11.8	24.7	113.6	Carnivora	Felidae	Panthera	SC	1	1
1955	243	6	2	Pliocene–Pleistocene	5.33–11.8	24.7	113.6	Carnivora	Hyaenidae	Crocuta	SC	1	1
1956	243	6	2	Pliocene–Pleistocene	5.33–11.8	24.7	113.6	Carnivora	Mustelidae	Arctonyx	SC	1	1
1957	243	6	2	Pliocene–Pleistocene	5.33–11.8	24.7	113.6	Carnivora	Ursidae	Ursus	SC	1	1
1958	243	6	2	Pliocene–Pleistocene	5.33–11.8	24.7	113.6	Carnivora	Viverridae	Paguma	SC	1	1
1959	243	6	2	Pliocene–Pleistocene	5.33–11.8	24.7	113.6	Carnivora	Viverridae	Viverra	SC	1	1
1960	243	6	2	Pliocene–Pleistocene	5.33–11.8	24.7	113.6	Perissodactyla	Rhinocerotidae	Rhinoceros	SC	1	1
1961	243	6	2	Pliocene–Pleistocene	5.33–11.8	24.7	113.6	Perissodactyla	Tapiridae	Tapirus	SC	1	1
1962	243	6	2	Pliocene–Pleistocene	5.33–11.8	24.7	113.6	Primates	Cercopithecidae	Macaca	SC	1	1
1963	243	6	2	Pliocene–Pleistocene	5.33–11.8	24.7	113.6	Primates	Cercopithecidae	Rhinopithecus	SC	1	1
1964	243	6	2	Pliocene–Pleistocene	5.33–11.8	24.7	113.6	Primates	Pongidae	Pongo	SC	1	1
1965	243	6	2	Pliocene–Pleistocene	5.33–11.8	24.7	113.6	Proboscidea	Elephantidae	Elephas	SC	1	1
1966	243	6	2	Pliocene–Pleistocene	5.33–11.8	24.7	113.6	Proboscidea	Elephantidae	Stegodon	SC	1	1
1967	243	6	2	Pliocene–Pleistocene	5.33–11.8	24.7	113.6	Rodentia	Hystricidae	Hystrix	SC	1	1
1968	243	6	2	Pliocene–Pleistocene	5.33–11.8	24.7	113.6	Rodentia	Muridae	Rattus	SC	1	1
1969	244	6	2	Pliocene–Pleistocene	5.33–11.8	18.3	109.5	Artiodactyla	Bovidae	Bubalus	SC	1	1
1970	244	6	2	Pliocene–Pleistocene	5.33–11.8	18.3	109.5	Artiodactyla	Bovidae	Capricornis	SC	1	1
1971	244	6	2	Pliocene–Pleistocene	5.33–11.8	18.3	109.5	Artiodactyla	Cervidae	Cervus	SC	1	1
1972	244	6	2	Pliocene–Pleistocene	5.33–11.8	18.3	109.5	Artiodactyla	Cervidae	Elaphodus	SC	1	1
1973	244	6	2	Pliocene–Pleistocene	5.33–11.8	18.3	109.5	Artiodactyla	Cervidae	Muntiacus	SC	1	1
1974	244	6	2	Pliocene–Pleistocene	5.33–11.8	18.3	109.5	Artiodactyla	Suidae	Sus	SC	1	1
1975	244	6	2	Pliocene–Pleistocene	5.33–11.8	18.3	109.5	Carnivora	Canidae	Cuon	SC	1	1
1976	244	6	2	Pliocene–Pleistocene	5.33–11.8	18.3	109.5	Carnivora	Felidae	Panthera	SC	1	1
1977	244	6	2	Pliocene–Pleistocene	5.33–11.8	18.3	109.5	Carnivora	Mustelidae	Arctonyx	SC	1	1
1978	244	6	2	Pliocene–Pleistocene	5.33–11.8	18.3	109.5	Carnivora	Mustelidae	Lutra	SC	1	1
1979	244	6	2	Pliocene–Pleistocene	5.33–11.8	18.3	109.5	Carnivora	Mustelidae	Martes	SC	1	1
1980	244	6	2	Pliocene–Pleistocene	5.33–11.8	18.3	109.5	Carnivora	Mustelidae	Melogale	SC	1	1
1981	244	6	2	Pliocene–Pleistocene	5.33–11.8	18.3	109.5	Carnivora	Mustelidae	Mustela	SC	1	1
1982	244	6	2	Pliocene–Pleistocene	5.33–11.8	18.3	109.5	Carnivora	Ursidae	Ursus	SC	1	1
1983	244	6	2	Pliocene–Pleistocene	5.33–11.8	18.3	109.5	Carnivora	Viverridae	Paguma	SC	1	1
1984	244	6	2	Pliocene–Pleistocene	5.33–11.8	18.3	109.5	Carnivora	Viverridae	Paradoxurus	SC	1	1
1985	244	6	2	Pliocene–Pleistocene	5.33–11.8	18.3	109.5	Carnivora	Viverridae	Viverricula	SC	1	1
1986	244	6	2	Pliocene–Pleistocene	5.33–11.8	18.3	109.5	Perissodactyla	Tapiridae	Tapirus	SC	1	1
1987	244	6	2	Pliocene–Pleistocene	5.33–11.8	18.3	109.5	Primates	Cercopithecidae	Macaca	SC	1	1
1988	244	6	2	Pliocene–Pleistocene	5.33–11.8	18.3	109.5	Primates	Hylobatidae	Hylobates	SC	1	1
1989	244	6	2	Pliocene–Pleistocene	5.33–11.8	18.3	109.5	Proboscidea	Elephantidae	Elephas	SC	1	1
1990	244	6	2	Pliocene–Pleistocene	5.33–11.8	18.3	109.5	Rodentia	Cricetidae	Microtus	SC	1	1
1991	244	6	2	Pliocene–Pleistocene	5.33–11.8	18.3	109.5	Rodentia	Hystricidae	Atherurus	SC	1	1
1992	244	6	2	Pliocene–Pleistocene	5.33–11.8	18.3	109.5	Rodentia	Hystricidae	Hystrix	SC	1	1
1993	244	6	2	Pliocene–Pleistocene	5.33–11.8	18.3	109.5	Rodentia	Muridae	Bandicota	SC	1	1
1994	244	6	2	Pliocene–Pleistocene	5.33–11.8	18.3	109.5	Rodentia	Muridae	Chiropodomys	SC	1	1
1995	244	6	2	Pliocene–Pleistocene	5.33–11.8	18.3	109.5	Rodentia	Muridae	Hapalomys	SC	1	1
1996	244	6	2	Pliocene–Pleistocene	5.33–11.8	18.3	109.5	Rodentia	Muridae	Leopoldamys	SC	1	1
1997	244	6	2	Pliocene–Pleistocene	5.33–11.8	18.3	109.5	Rodentia	Muridae	Niviventer	SC	1	1
1998	244	6	2	Pliocene–Pleistocene	5.33–11.8	18.3	109.5	Rodentia	Sciuridae	Belomys	SC	1	1
1999	244	6	2	Pliocene–Pleistocene	5.33–11.8	18.3	109.5	Rodentia	Sciuridae	Callosciurus	SC	1	1
[truncated: 5,206 more rows]
