# Supplementary material for: Evolutionary history of zoogeographical regions surrounding the Tibetan Plateau
Source: Commun Biol. 2020 Jul 31;3:415. doi: 10.1038/s42003-020-01154-2 (PMC7395132; doi:10.1038/s42003-020-01154-2)
Supplement: Supplementary file 4 — Supplementary Data 3 [file 42003_2020_1154_MOESM4_ESM.xlsx]

## Sheet: Sheet1
Supplementary Data 3 Optimal cluster number for each time interval. Mean silhouette width (Silh) and explained dissimilarity (ex.diss) are shown for 2–15 clustering solutions with the selected cluster number in bold. The mean silhouette width is a measure of the strength of any partition of objects from a dissimilarity matrix. The explained dissimilarity maximises between-cluster variations relat…
k	60Ma		40Ma		20Ma		10Ma		5Ma		0Ma
	Silh	ex.diss	Silh	ex.diss	Silh	ex.diss	Silh	ex.diss	Silh	ex.diss	Silh	ex.diss
2	0.434	0.514	0.385	0.611	0.392	0.603	0.346	0.433	0.354	0.442	0.344	0.437
3	0.375	0.665	0.344	0.713	0.381	0.68	0.349	0.656	0.351	0.648	0.339	0.651
4	-0.788	0.667	0.357	0.784	0.345	0.773	0.318	0.727	0.296	0.712	0.295	0.738
5	-0.762	0.773	0.29	0.817	0.358	0.811	0.311	0.79	0.317	0.732	0.333	0.813
6	-0.761	0.79	0.294	0.836	0.359	0.848	0.34	0.833	0.335	0.831	0.353	0.834
7	-0.781	0.789	0.31	0.845	0.321	0.858	0.304	0.84	0.314	0.837	0.347	0.909
8	-0.779	0.801	0.305	0.85	0.264	0.861	0.249	0.843	0.31	0.837	0.354	0.91
9	-0.728	0.858	0.336	0.924	0.262	0.862	0.244	0.918	0.342	0.914	0.356	0.918
10	-0.749	0.861	0.335	0.926	0.258	0.932	0.304	0.92	0.321	0.915	0.367	0.919
11	-0.691	0.865	0.335	0.93	0.307	0.934	0.296	0.92	0.309	0.917	0.358	0.949
12	-0.753	0.865	0.336	0.932	0.301	0.936	0.321	0.921	0.332	0.949	0.347	0.95
13	-0.771	0.867	0.343	0.937	0.303	0.938	0.319	0.922	0.329	0.95	0.337	0.952
14	-0.771	0.868	0.208	0.938	0.304	0.94	0.318	0.952	0.334	0.951	0.328	0.963
15	-0.716	0.89	0.186	0.941	0.301	0.942	0.314	0.953	0.318	0.956	0.329	0.966
